# Supplementary material for: Androgen-induced masculinization in rainbow trout results in a marked dysregulation of early gonadal gene expression profiles
Source: BMC Genomics. 2007 Oct 4;8:357. doi: 10.1186/1471-2164-8-357 (PMC2099445; doi:10.1186/1471-2164-8-357)
Supplement: Additional file 1 — Median expression profiles of the 2,474 genes differentially expressed in androgen-treated masculinized rainbow trout females. Median expression profiles of the 2,474 genes that display significant changes between male, female and female treated with an androgen masculinizing treatment. This dataset has been subjected to normalization (see material and methods). The K-means cluster (KM) is given for all clones with their clone name, corresponding gene annotation and their median expression levels in females, females treated with androgen and males from D0 to D110. Duplicates samples are labelled -1 and -2. [file 1471-2164-8-357-S1.xls]

## Sheet: Feuil1
KM	clone name	Gene annotation	Female D0-1	Female D0-2	Female D7-1	Female D7-2	Female D12-1	Female D12-2	Female D27-1	Female D27-2	Female D60-1	Female D60-2	Female D90-1	Female D90-2	Female D110-1	Female D110-2	Treated Female D7-1	Treated Female D7-2	Treated Female D12-1	Treated Female D12-2	Treated Female D27-1	Treated Female D27-2	Treated Female D60-1	Treated Female D90-1	Treated Female D90-2	Treated Female D110-1	Treated Female D110-2	Male D0-1	Male D0-2	Male D7-1	Male D7-2	Male D12-1	Male D12-2	Male D27-1	Male D27-2	Male D60-1	Male D60-2	Male D90-1	Male D90-2	Male D110-1	Male D110-2
1	tcav0005.j.21	pd_CG129765;sp_Q9BW08_HUMAN_Q9BW08; (5) GROWTH FACTOR EPITHELIUM-DERIVED LENS HEPATOMA-DERIVED SIMILAR RELATED FACTOR ANTIGEN KW-7	-0.307445	-0.206626	0.033593	-0.205183	-0.173657	-0.222141	-0.035419	-0.116672	0.107133	0.134055	0.120477	0.07356	0.182614	0.314493	-0.090431	-0.076507	0.143151	-0.041792	0.062769	-0.262245	0.039803	0.004331	-0.181094	-0.194615	0.011938	0.069477	-0.174663	-0.147772	0.139596	-0.204779	-0.26549	0.036501	0.262654	0	-0.014353	0.008395	-0.292899	0.00909	0.128892
1	tcav0005.j.03	LAS1L_HUMAN (Q9Y4W2) LAS1-like protein	-0.079227	-0.284049	0.317283	0.056807	-0.044565	0.098643	-0.182705	-0.027697	0.197827	0.212091	0.023983	0.203546	0.330478	0.471368	-0.267585	0.100347	-0.04909	0	0.12784	-0.21245	-0.165554	-0.047824	-0.011712	-0.12003	-0.059107	-0.034676	0.08935	-0.056703	0.08865	-0.030083	-0.052469	0.034402	0.212954	-0.104424	0.03052	0.029849	0.10389	-0.057323	0.123297
1	tcav0005.f.20		-0.308063	-0.19627	0.162185	-0.152935	-0.121353	0.050944	0.030521	0.054864	0.019106	0.257308	0.160232	0.114561	0.251417	0.194827	0.237119	-0.056714	0.231024	-0.376077	-0.10319	0.157226	0.09294	-0.187979	-0.106492	-0.111076	-0.039315	-0.104699	-0.181543	0	0.006319	-0.152937	0.087755	0.115615	0.013784	-0.241151	-0.071621	-0.054909	0.063568	-0.136982	-0.22925
1	tcav0005.a.10	CT172_MOUSE (Q9CYC5) Protein C20orf172 homolog	0	-0.004446	-0.096486	-0.115118	0.001041	-0.085967	0.069205	-0.050764	0.137726	0.09851	0.188026	0.188295	0.336608	0.13281	0.129995	-0.431525	0.042626	-0.296568	-0.436745	0.124532	-0.112316	0.06073	0.124167	-0.199157	-0.241802	-0.096105	-0.020049	-0.02461	-0.027345	-0.024658	-0.138054	0.138579	0.046587	0.183574	0.029668	0.028026	-0.014154	0.115512	-0.048019
1	tcav0003.n.21		0.125295	-0.255597	-0.038693	0.023365	-0.221601	0.032265	-0.224573	0	0.270715	0.173067	0.209051	0.383777	0.222273	0.264176	-0.246871	0.109913	0.103394	-0.01325	0.170203	-0.205994	-0.148681	-0.186345	-0.078118	-0.078739	0.128186	-0.015139	-0.01645	-0.06673	0.038702	0.054218	-0.177944	0.011312	-0.181341	-0.127526	0.159782	0.205981	-0.026721	0.053269	-0.015128
1	tcav0003.e.20	DCNL1_HUMAN (Q96GG9) DCN1-like protein 1 (Defective in cullin neddylation protein 1-like protein 1) (DCUN1 domain-containing protein 1) (Squamous cell carcinoma-related oncogene)	-0.076419	-0.063049	0.027455	-0.191067	-0.149842	-0.294872	-0.146881	0.049189	0.191016	0.250838	0.251097	0.311149	0.242691	0.413326	0.072843	-0.102755	-0.137539	-0.020514	0	0.120312	-0.052953	0.145333	-0.144427	-0.213811	-0.197357	-0.154754	-0.080303	-0.045379	0.010583	-0.159562	0.0155	0.203197	0.082823	-0.173385	0.006648	0.015123	-0.107245	0.037698	0.041462
1	tcav0002.h.20	U3IP2_HUMAN (O43818) U3 small nucleolar RNA-interacting protein 2 (U3 small nucleolar ribonucleoproptein-associated 55-kDa protein) (U3 snoRNP-associated 55-kDa protein) (U3-55K)	-0.029005	-0.239139	-0.069818	0.164715	-0.001033	-0.173969	-0.156388	0.054212	0.088683	0.216301	0.335139	0.392766	0.101462	0.493254	-0.042017	0	0.109951	-0.151021	-0.013437	-0.124971	0.01768	-0.087457	0.043805	0.009469	-0.165602	-0.002392	-0.078581	0.010931	0.246681	0.086916	0.075617	-0.184134	0.047676	-0.084223	-0.013909	-0.151872	-0.025946	0.195239	0.043308
1	tcav0002.e.05		0.003846	0.029092	-0.002054	0.038402	-0.043569	-0.034796	-0.028135	0.164944	0.146149	0.330361	0.339901	0.430227	0.306134	0.292682	-0.267278	-0.238955	0.066368	-0.036669	0.024771	-0.148762	0	-0.079479	-0.172546	-0.129786	-0.094916	-0.068459	0.036811	-0.169374	-0.097962	0.030014	-0.185981	0.086039	-0.046073	-0.17894	0.02633	-0.107282	0.007544	0.028872	0.051189
1	tcav0002.c.18		0.003856	-0.059205	-0.002096	-0.357131	-0.241973	0.141989	-0.015573	-0.051875	0.114091	0.267839	0.036253	0.390245	0.197483	0.334813	-0.132179	-0.060063	0.191332	0.037614	0.115324	-0.045321	-0.291819	-0.068841	-0.068926	0.022296	0.037841	-0.228615	0.005694	-0.041316	0	-0.072863	-0.077599	-0.035742	0.074597	0.045048	-0.225532	0.039543	0.064045	0.029153	-0.308559
1	tcav0001.p.12	UBE2H_MOUSE (P62257) Ubiquitin-conjugating enzyme E2 H (EC 6.3.2.19) (Ubiquitin-protein ligase H) (Ubiquitin carrier protein H) (UBCH2) (E2-20K)	-0.055189	-0.126594	0.109866	-0.052249	-0.050127	0.11546	0.01406	-0.086064	0.287865	0.234966	0.362879	0.216524	0.155002	0.312418	-0.243689	-0.375664	-0.034354	-0.009001	-0.037441	-0.028026	0.052523	0.12606	0.03032	0.010413	-0.154783	-0.144785	-0.105102	-0.05639	0.256969	0.011855	-0.298806	-0.096939	0	0.141617	-0.068153	0.138333	0.087204	0.04957	-0.053623
1	tcav0001.l.14	BMP7_MOUSE (P23359) Bone morphogenetic protein 7 precursor (BMP-7) (Osteogenic protein 1) (OP-1)	-0.008438	-0.154795	-0.037492	-0.096942	-0.285178	0.064456	-0.037003	0.000305	0.078842	0.184064	0.095977	0.255648	0.148577	0.476237	0.08274	0.137365	0.050714	-0.200117	0.091208	0.112575	0	-0.042555	-0.211341	-0.21148	-0.138698	-0.062639	-0.07544	-0.102611	0.007314	-0.342815	0.26997	-0.216454	0.142014	-0.029245	0.010409	0.094601	-0.015458	-0.036948	0.160843
1	tcav0001.h.20		-0.438327	0.002907	0.091122	-0.151067	0.02059	0.098392	-0.078756	0.059919	0.060517	0.071032	0.248222	0.365096	0.349731	0.397209	-0.035484	-0.076554	-0.04449	0.059235	0.003289	-0.006873	0	0.056425	0.028825	0.083479	0.016902	-0.030749	-0.108425	-0.137528	0.127102	-0.162532	-0.089741	-0.073523	-0.065326	-0.290965	0.175843	-0.145247	-0.053741	-0.108466	-0.077173
1	tcav0001.g.24	ITM2C_RAT (Q5PQL7) Integral membrane protein 2C	0.071014	0.176628	-0.240556	-0.179892	-0.097983	-0.052549	-0.010065	0.004768	-0.106693	0.05461	0.115082	0.235966	0.304346	0.166771	-0.084589	-0.042392	0.031853	-0.125637	0.188494	0.137673	0.203779	0.155413	-0.002301	-0.181382	-0.380631	-0.100366	-0.083247	0.116271	0.122526	-0.062757	-0.280588	0.199046	-0.100398	0	-0.243354	0.180712	0.195546	-0.095549	0.128335
1	tcav0001.g.18		0.184912	0.065272	-0.077765	-0.118534	-0.030233	-0.046735	-0.152711	-0.014475	0.061659	0.100885	0.40063	0.308024	0.321831	0.392689	-0.030216	0.015801	-0.136173	-0.147555	0.249684	-0.053702	0.165188	0.101653	0.156962	0.158758	-0.180864	0.131207	0.046174	-0.072105	-0.064695	-0.068547	0.162474	0	0.071786	-0.040154	-0.149507	0.073492	-0.037393	-0.044962	-0.251066
1	tcav0001.g.15	pd_CG261029;sp_Q9HB66_HUMAN_Q9HB66; (1) PNAS-117	-0.24092	-0.192177	0.17445	-0.057901	0.005178	-0.162216	-0.034744	0.104029	0.020434	0.134992	0.225992	0.208866	0.524413	0.196975	-0.263248	-0.144731	-0.126405	-0.059083	0.246446	-0.137537	-0.046794	0.167473	0.02727	-0.12262	0.125747	-0.212613	-0.092674	0.117925	-0.156988	0	0.065878	-0.021006	0.032865	0.045383	0.078013	0.135646	-0.07327	-0.143977	-0.060662
1	tcav0001.f.14	RANB3_MACFA (Q4R4T9) Ran-binding protein 3 (RanBP3)	-0.034836	-0.110189	0.099642	-0.092786	0.264562	-0.278023	-0.303816	-0.053684	0.146778	0.137596	0.122894	0.296195	0.071285	0.467047	-0.194687	0.066773	0.014859	-0.152464	0.19196	-0.14195	0.04491	0.198504	-0.092113	0.022039	-0.123154	0.036132	0	0.00706	-0.045111	-0.147831	-0.007306	0.001841	-0.118739	0.193917	-0.235537	-0.040414	0.074115	-0.175322	-0.019364
1	tcav0001.e.01		-0.054267	0.020449	-0.181395	-0.057068	-0.053548	0.032482	0.066118	0	0.178009	0.237772	0.484301	0.305026	0.418687	0.329354	-0.026154	-0.168711	-0.045896	0.021177	-0.009595	0.223084	-0.03492	0.075457	-0.007818	-0.038061	-0.227797	-0.05199	0.007159	-0.148126	0.034019	-0.136175	-0.117315	-0.076279	0.010591	0.070392	-0.008121	0.084584	-0.08112	0.06137	0.155276
1	tcav0001.c.20	pd_CG111496;sp_Q9LDF6_ARATH_Q9LDF6; (3) ADAGIO KELCH LKP2/ADO2 ZTL CLOCK-ASSOCIATED F-BOX PAS LOV FKF1-LIKE ATFBX2C	-0.032115	-0.06497	0.017718	-0.049908	-0.092045	-0.149042	0.094829	0.120324	0.179235	0.269304	0.297484	0.514805	0.323051	0.52052	-0.05874	-0.046547	-0.010982	0.017847	0.025841	0.109486	-0.068654	-0.072756	0	-0.064925	-0.110384	-0.010546	-0.024777	-0.026134	0.00753	-0.079746	-0.009308	-0.055432	0.096774	-0.012833	0.131355	0.030304	0.02915	0.140205	0.001556
1	tcav0001.c.01	GLPK_MOUSE (Q64516) Glycerol kinase (EC 2.7.1.30) (ATP:glycerol 3-phosphotransferase) (Glycerokinase) (GK)	0.128224	0.021471	-0.130149	-0.180766	-0.073355	-0.123039	-0.103636	0.210986	0.184834	0.209407	0.173323	0.192942	0.280056	0.379499	-0.171743	-0.06374	-0.209098	-0.078362	0.080419	0.0487	-0.285595	0.021129	-0.182334	-0.075153	-0.108665	0	-0.144969	-0.045394	-0.079052	0.05151	-0.158634	0.097465	-0.100306	-0.204371	0.140413	0.165955	0.290219	0.118586	0.031376
1	tcav0001.a.05		0.156268	0.003683	0.074223	-0.043385	0.003093	-0.016133	-0.006234	0.070103	0.060353	0.066856	0.092054	0.061257	0.119492	0.186105	-0.095843	-0.010721	0	-0.039453	0.918196	-0.000628	-0.017809	0.004399	-0.058887	0.013864	0.037789	-0.038493	-0.076191	0.050387	-0.041514	-0.026831	0.05281	-0.006349	0.002881	-0.019563	-0.041302	-0.109861	-0.030281	-0.046091	0.045041
1	tcad0009.p.21	pd_CG007736;sp_Q9VK81_DROME_Q9VK81; (65) HYDROLASE PROTEOME COMPLETE NUCLEOSIDE INOSINE-URIDINE PREFERRING GLYCOSIDASE PURINE MW2201 PROBABLE	-0.171127	-0.182662	-0.088118	-0.112887	0.028646	0.093985	0.094707	0.312355	0.09515	0.143027	0.262382	0.455815	0.275026	0.358329	0.054772	-0.094381	0.065077	-0.056589	0.267653	-0.126413	-0.056603	-0.123232	-0.077647	0.025029	-0.154439	-0.139757	-0.025489	0.054291	-0.079192	-0.129248	0	-0.064817	0.160282	0.125418	0.068931	-0.030073	-0.115503	0.144839	-0.054126
1	tcad0009.n.17	ZN180_HUMAN (Q9UJW8) Zinc finger protein 180 (HHZ168)	0.094118	-0.097565	-0.084975	-0.084437	-0.041667	-0.193791	-0.033219	0.017526	0.162682	0.256241	0.279923	0.419733	0.308602	0.269508	-0.009176	-0.069587	-0.122756	-0.257472	0.099719	0.006894	0.036629	0.210749	0.207643	0.110852	-0.193024	0.05066	0.041898	-0.182978	-0.136279	-0.137453	-0.29662	-0.005135	0.03911	-0.065216	-0.04245	0.055267	0	0.058407	-0.004166
1	tcad0009.n.02	pd_CG605909;sp_Q8N9L6_HUMAN_Q8N9L6; (1) FLJ36928	0	0.269226	-0.14547	-0.041336	-0.162431	-0.088037	0.162915	0.043378	0.225879	0.087372	0.298715	0.530022	0.348317	0.271141	-0.026742	-0.217399	0.085966	-0.042196	0.027331	-0.048009	0.052887	-0.133745	0.007646	0.03621	-0.07832	-0.148742	-0.048161	0.076187	0.089342	-0.02172	-0.183628	-0.167281	0.068751	-0.044913	0.052661	-0.041376	-0.066202	-0.064457	0.0994
1	tcad0009.m.11	IC1_HUMAN (P05155) Plasma protease C1 inhibitor precursor (C1 Inh) (C1Inh)	-0.126688	-0.072162	0.057616	-0.175312	0	0.046184	-0.05126	0.294831	0.028993	0.039917	0.314437	0.217305	0.475974	0.506284	-0.080474	-0.17345	0.100686	0.022695	0.145128	0.051832	-0.149386	0.070321	-0.049146	-0.058622	-0.06251	-0.061627	-0.126843	-0.154978	-0.059926	0.031348	0.045816	-0.143523	0.09022	-0.005039	0.071487	-0.047357	-0.043045	0.145637	-0.062143
1	tcad0009.l.18		0.153088	0.005296	-0.091965	-0.183954	-0.122113	0.031558	-0.235014	-0.000833	0.27854	0.186583	0.196661	0.229475	0.088459	0.312085	-0.389704	-0.094596	-0.044036	0.026096	0.027222	-0.097724	0.005785	-0.101825	0.034562	0.089955	-0.102309	-0.011773	-0.136854	0.06595	0.15222	-0.141614	0	0.185692	-0.154967	-0.044205	0.051742	-0.299915	-0.127347	0.034716	-0.33663
1	tcad0009.k.16	UN84A_HUMAN (O94901) Sad1/unc-84 protein-like 1 (Unc-84 homolog A)	-0.145577	0.223075	0	-0.133807	0.044873	0.028351	-0.007179	0.050464	0.011208	0.00865	0.24535	0.158347	0.464654	0.179353	0.328039	-0.203867	-0.155144	-0.06457	0.076255	-0.22417	-0.259471	0.164811	-0.025037	-0.061034	-0.200066	-0.048515	-6e-06	-0.154428	0.090917	-0.099561	-0.196554	-0.039132	0.240712	-0.008029	0.099205	0.134959	0.089383	0.069091	-0.128332
1	tcad0009.h.18	SURF4_FUGRU (O57590) Surfeit locus protein 4	0.275614	-0.110052	0.074824	-0.217205	-0.186304	-0.220874	0.023391	-0.054728	0.090605	0.109963	0.149541	0.235328	0.20468	0.117396	-0.106816	-0.362656	0	-0.191505	0.142532	0.081013	0.114139	0.005208	0.020532	-0.086235	-0.350334	-0.049305	0.024233	0.030457	0.120451	-0.13029	-0.269067	-0.230058	-0.102779	-0.132199	-0.228466	-0.044028	0.11059	0.114395	-0.00446
1	tcad0009.h.02	pd_CG034359;sp_SEPL_MOUSE_Q62170; (3) LIGAND GLYCOPROTEIN CELL ADHESION REPEAT P PSGL-1 SELECTIN TRANSMEMBRANE P-SELECTIN	0.034755	-0.015007	-0.176635	0.08383	0.0088	0.044175	-0.090934	0.397902	0.039162	0.061972	0.243839	0.280424	0.239033	0.278069	0.001944	-0.256593	0.083436	-0.11715	0.109249	-0.122631	-0.212842	-0.1774	-0.147722	0.058161	0.050258	-0.043172	-0.061905	0.128032	0	-0.135081	-0.15134	-0.236174	0.262909	-0.130502	-0.164471	-0.092299	-0.15542	0.087918	-0.152177
1	tcad0009.g.17	pd_CG303568;sp_NUPL_HUMAN_P52594; (3) REV/REX ACTIVATION REPEAT REV RAB-R RIP HIV-1 SIMILAR BINDING NUCLEAR	0.03276	-0.06642	-0.043821	-0.075777	0.162422	0.084848	0.024104	0.238845	0.237962	0.140035	0.44163	0.47733	0.306676	0.346084	-0.001216	-0.159424	0.056416	-0.0763	0.076391	-0.008104	-0.145921	0.031828	-0.089445	-0.064762	-0.007185	0.102418	-0.102631	0.140329	-0.078248	0.001232	-0.00267	-0.087786	0.128109	-0.113658	-0.082572	-0.013857	-0.058929	0.116031	0
1	tcad0009.f.21		-0.063229	0.106559	-0.067119	-0.030104	-0.18522	-0.17228	0.123254	0.060595	0.432308	0.121049	0.324273	0.230812	0.112566	0.122914	-0.035854	-0.163436	0.20449	-0.101795	0.017075	-0.207715	0	-0.184254	0.033195	-0.266289	-0.090077	-0.120293	0.08989	-0.021727	-0.046481	0.021561	-0.131511	0.134961	0.297441	-0.255843	0.075388	-0.01214	-0.05386	0.107336	0.18871
1	tcad0009.f.15	pd_CG685221;sp_Q9BRT9_HUMAN_Q9BRT9; (4) 4933405K01 RIKEN SIMILAR 4933405K01RIK CDNA CG14549 GENE	-0.418181	0.06612	-0.217157	0.013733	0.095145	-0.010285	-0.083706	0.276786	-0.126745	-0.114482	0.339486	0.166757	0.271014	0.463105	-0.080256	0.077317	-0.03777	-0.007989	0.08696	-0.055745	-0.051931	-0.013997	0.163457	0.145986	-0.029278	-0.221034	0.055086	0.013907	0.016787	0	0.075344	-0.180737	0.19641	-0.05564	0.040538	0.005347	-0.029119	-0.034752	-0.089558
1	tcad0009.e.23	pd_CG192706;sp_Q9ZUC3_ARATH_Q9ZUC3; (1) F5O8.27	0	0.144775	-0.055195	-0.021103	-0.053569	-0.027971	0.158809	0.195378	0.097047	0.107794	0.39461	0.266665	0.532283	0.510486	-0.002463	-0.147116	-0.04964	-0.027073	0.006611	0.048562	-0.105369	-0.082343	-0.076177	-0.096123	-0.081365	0.097151	-0.08152	-0.097593	-0.003657	0.01481	-0.019435	0.004591	0.04973	-0.017203	0.024266	0.034856	0.054189	0.020426	-0.12553
1	tcad0009.c.22	RANB3_MACFA (Q4R4T9) Ran-binding protein 3 (RanBP3)	0	0.131398	-0.167563	-0.216659	-0.107282	0.099913	-0.186137	0.185216	0.095523	0.151919	0.08193	0.196721	0.192344	0.492042	-0.18865	-0.086852	-0.12915	0.10007	-0.077243	-0.16278	-0.219414	-0.276895	0.038604	0.024345	-0.205295	0.217511	0.025741	-0.12622	-0.066589	-0.039038	-0.157606	0.145189	0.036751	-0.177359	-0.063069	0.11085	0.06864	-0.020301	0.138726
1	tcad0009.c.11		0.158301	0.020304	-0.014435	-0.184209	-0.095263	0.012891	-0.031197	0.286996	0.206832	0.237347	0.282718	0.33268	0.136857	0.292478	-0.10172	-0.059768	-0.005158	0.014951	-0.149694	0.277179	-0.166907	-0.049113	-0.08938	-0.343444	-0.138959	0.109076	0.046971	0.019077	0.285105	0.180226	-0.015536	-0.059949	0.095651	-0.093415	-0.001724	-0.095239	0	0.062591	-0.044158
1	tcad0009.b.13		-0.020732	-0.137509	-0.047421	0.00498	-0.034683	0.172989	-0.167533	0.316107	0.082748	0.205254	0.111317	0.174917	0.297417	0.276218	0.039063	-0.491839	-0.10785	-0.10115	0.182027	-0.113014	-0.099886	0	0.00778	0.029812	-0.052224	-0.182964	-0.023677	-0.154214	0.100499	-0.135005	-0.165225	0.088781	0.279686	-0.048972	-0.126932	0.064847	0.012603	0.123156	-0.010284
1	tcad0008.m.17	KCRB_HUMAN (P12277) Creatine kinase B-type (EC 2.7.3.2) (Creatine kinase, B chain) (B-CK)	0	-0.100324	0.123069	0.054269	-0.237073	-0.043125	-0.143192	-0.023136	0.050256	0.39581	0.239199	0.373481	0.313484	0.286512	-0.006271	-0.002682	0.094834	-0.056215	0.197949	-0.071051	-0.034541	0.085962	-0.181106	0.083061	-0.118215	0.192715	0.153714	0.074607	0.167722	-0.052157	-0.256161	0.0676	0.098221	-0.031217	0.030305	-0.139073	-0.142281	-0.013152	-0.138293
1	tcad0008.g.24	pd_CG291529;sp_Q9NW68_HUMAN_Q9NW68; (1)	0.092992	0.159586	-0.102609	0.007797	-0.30947	-0.172344	-0.067933	-0.030568	-0.022265	0.260303	0.210705	0.276799	0.292795	0.545958	0.035543	-0.058357	0.043573	-0.011694	0.021876	0.022317	0.232228	-0.117026	-0.042516	0.001701	-0.156168	-0.094837	-0.300225	-0.079394	-0.051033	0.05518	-0.013008	0.019408	0.017025	-0.100359	0.148636	0	-0.020104	-0.051272	0.050842
1	tcad0008.d.24	pd_CG334145;sp_Q9NRQ5_HUMAN_Q9NRQ5; (4) FN5 SIMILAR CG8244	0.103702	-0.246747	-0.073145	0.04041	-0.303217	-0.081251	-0.009346	0.100808	0.041032	0.133184	0.370311	0.162963	0.450117	0.411465	-0.021543	-0.250391	-0.08686	-0.039962	0.027797	-0.026154	0.160625	-0.18404	0.079079	-0.038502	-0.100888	0.128037	0.077268	-0.101979	0	-0.027047	0.005114	-0.062886	0.023986	-0.010342	0.211136	-0.010823	0.002816	-0.143991	0.051282
1	tcad0008.a.22	FTCD_RAT (O88618) Formimidoyltransferase-cyclodeaminase (Formiminotransferase-cyclodeaminase) (FTCD) (58 kDa microtubule-binding protein) [Includes: Glutamate formimidoyltransferase (EC 2.1.2.5) (Glutamate formiminotransferase) (Glutamate formyltransfera	-0.023242	-0.011574	0.21046	-0.076894	-0.189284	-0.020826	0.169496	0.188102	0.154166	0.241868	0.239779	0.326896	0.034153	0.189122	-0.043732	-0.071669	-0.090738	0.004531	0.200416	0	0.127247	0.144841	-0.008814	0.043688	-0.402957	-0.093989	-0.013612	-0.104142	-0.10366	-0.069706	-0.31504	-0.093413	0.078831	-0.156307	-0.261437	0.034954	0.211364	0.094635	0.104391
1	tcad0008.a.18	TRA2A_MOUSE (Q6PFR5) Transformer-2 protein homolog (TRA-2 alpha)	0.017631	-0.194522	0.192562	-0.058201	-0.008149	0	0.157209	0.208419	0.34584	0.060674	0.150235	0.32113	0.094589	0.20075	0.061653	-0.150686	-0.225304	-0.25754	0.133891	0.00664	0.00135	0.178125	-0.272802	-0.035975	-0.226735	-0.149377	0.075727	-0.101368	-0.01307	-0.124731	-0.227853	-0.135435	-0.012085	0.157106	-0.065848	0.027053	0.1026	-0.13183	-0.228907
1	tcad0008.a.12	VIT_ONCMY (Q92093) Vitellogenin precursor (VTG) [Contains: Lipovitellin I (LVI); Phosvitin (PV); Lipovitellin II (LVII)]	-0.08706	-0.019766	-0.026054	0.080562	0.025148	0.099218	-0.028934	0.10975	0.277034	0.251896	0.193541	0.347302	0.335313	0.471983	-0.075551	-0.102394	0.024936	-0.009474	0.185142	0.032864	0.025606	-0.002862	-0.072168	-0.027636	-0.20891	0	0.004927	0.104829	-0.011334	-0.171664	-0.085623	-0.25072	0.181842	0.00419	0.055697	-0.160007	-0.155107	-0.011725	-0.169399
1	tcad0008.a.10	YG41_SCHPO (O60176) Hypothetical RNA-binding protein C23E6.01c in chromosome II	-0.152703	0.012424	-0.089909	-0.018195	-0.226939	0.011027	-0.080431	-0.039695	0.209744	0.230769	0.235126	0.230582	0.396611	0.464856	-0.198276	-0.031822	-0.177929	-0.165328	0.249938	0.040648	0.087527	-0.020756	0.040538	0.042584	-0.106367	-0.092014	-0.182151	0.012532	0.085338	-0.018389	0.127699	-0.160363	-0.093593	-0.145475	0	0.04475	0.072266	0.11974	-0.011017
1	tcad0007.o.19	pd_CG326809;sp_CAN2_MOUSE_O08529; (55) CALPAIN PROTEASE SUBUNIT LARGE NEUTRAL CALCIUM-ACTIVATED HYDROLASE PROTEINASE CANP THIOL	0.067172	0.079286	-0.035245	-0.029296	0.116054	-0.202356	-0.067687	-0.025321	0.241191	0.223669	0.345889	0.3412	0.368872	0.334853	0.004637	0.040408	-0.244402	-0.21083	0.13896	-0.222088	-0.066008	-0.037955	0	-0.139125	-0.177704	0.080697	0.178104	-0.055675	-0.10478	0.0857	-0.120813	-0.022529	-0.02443	-0.063563	0.103587	0.075768	0.060192	0.040474	-0.051771
1	tcad0007.o.17	CALM_XENLA (P62155) Calmodulin (CaM)	-0.212906	-0.079953	-0.077163	-0.175991	0.104455	-0.117795	-0.034917	-0.086072	0.08329	0.002356	0.372653	0.3822	0.390688	0.306892	-0.129632	-0.100943	0.058879	-0.236672	0.045388	0.074978	-0.042693	0.055238	0.085565	-0.016149	0	-0.028391	-0.190776	0.002494	-0.05553	-0.130223	-0.152112	0.2712	0.070026	0.006241	0.041392	0.258787	0.054042	-0.007404	-0.045564
1	tcad0007.o.15	VATL_HUMAN (P27449) Vacuolar ATP synthase 16 kDa proteolipid subunit (EC 3.6.3.14)	0.016786	0.004375	-0.317543	-0.101239	-0.076923	0.012242	-0.214136	-0.043363	-0.153256	0.060007	0.115151	0.501193	0.227484	0.406785	0.05756	-0.080031	0.098476	-0.144267	0.034018	0.120537	-0.05578	0.092356	0	0.228309	-0.174663	-0.040539	-0.235105	-0.099973	-0.216585	0.096652	-0.045973	0.055506	0.013218	-0.160565	0.041875	-0.04926	0.059635	-0.072838	-0.092228
1	tcad0007.o.03		-0.10054	0.002464	0.169436	-0.09903	-0.101564	0.008672	0.017129	0.114864	0.044664	0.033197	0.292522	0.074131	0.623647	0.335086	-0.139975	-0.157049	-0.056537	-0.050765	0.030665	-0.08478	-0.204219	-0.224285	-0.192349	-0.1867	-0.027707	0.015834	-0.183458	-0.06377	0.034841	-0.066316	-0.033928	0.086491	0.091202	0	0.08671	0.041912	-0.1526	-0.065862	0.109024
1	tcad0007.l.02		-0.298503	-0.389655	-0.02994	-0.196401	-0.266386	-0.037598	0.081001	0.242471	0.024405	0.102675	0.176213	0.059763	0.33925	0.389498	-0.070133	-0.132023	-0.057585	-0.033014	-0.137659	-0.096181	-0.075204	0	-0.072913	0.083731	0.002956	-0.097374	-0.172201	0.008314	-0.090592	0.119993	-0.013241	0.032576	0.185001	0.229587	0.154218	0.03132	-0.020371	0.145413	0.007335
1	tcad0007.k.24	MP2K2_CYPCA (Q90321) Dual specificity mitogen-activated protein kinase kinase 2 (EC 2.7.1.-) (MAP kinase kinase 2) (MAPKK 2) (ERK activator kinase 2) (MAPK/ERK kinase 2) (MEK2)	-0.18697	-0.132143	-0.043978	-0.15126	0.015916	-0.014436	0.030642	0.070358	0.212903	0.201386	0.075171	0.280161	0.181113	0.573068	0.123053	-0.123494	-0.039789	0.02666	0.205553	-0.011969	-0.141413	-0.137804	-0.175039	-0.160051	-0.126464	-0.077301	0.170075	-0.0334	-0.006664	-0.167919	0	0.016704	0.170751	0.002754	0.086029	0.091281	-0.175784	0.167703	-0.174379
1	tcad0007.k.04		-0.142364	-0.082059	-0.084508	-0.142626	0.147277	0	-0.010511	0.29056	-0.069379	0.086012	0.435137	0.307158	0.205727	0.362704	0.006841	-0.045803	-0.036777	0.03836	0.272992	-0.062736	-0.084805	0.086312	-0.079732	-0.15043	-0.031464	0.04781	-0.141256	-0.021764	0.046509	-0.030667	0.15668	-0.124045	0.064913	-0.03068	0.090565	-0.19399	0.00125	0.181106	0.303184
1	tcad0007.k.02	MP2K2_CYPCA (Q90321) Dual specificity mitogen-activated protein kinase kinase 2 (EC 2.7.1.-) (MAP kinase kinase 2) (MAPKK 2) (ERK activator kinase 2) (MAPK/ERK kinase 2) (MEK2)	-0.112537	-0.144234	-0.080095	-0.025671	-0.087152	-0.087038	0.013682	0.131724	0.199212	0.285721	0.256369	0.403519	0.435361	0.478196	-0.040803	-0.063116	0.140479	-0.090138	0.05646	-0.082028	-0.125498	-0.007778	-0.169184	-0.040042	-0.055331	-0.109235	-0.107582	-0.065841	0.024878	0.063535	0.116091	0.03522	0.006922	0	0.055498	0.072847	-0.066346	0.057678	0.052573
1	tcad0007.j.05	KCRM_RABIT (P00563) Creatine kinase M-type (EC 2.7.3.2) (Creatine kinase, M chain) (M-CK)	0.053251	0.079033	0.119731	-0.042191	0.095586	0.004365	-0.122671	0.148804	0.061273	0.032887	0.293247	0.290848	0.300048	0.376059	-0.037657	0.21402	-0.028535	-0.021599	0.523857	-0.070586	0	0.008714	-0.090778	0.015523	0.042094	-0.093766	0.041525	0.017364	-0.053598	-0.035746	-0.126652	-0.183944	-0.15737	-0.030638	-0.12053	-0.146021	-0.174263	-0.125986	-0.103468
1	tcad0007.i.04	MP2K2_CYPCA (Q90321) Dual specificity mitogen-activated protein kinase kinase 2 (EC 2.7.1.-) (MAP kinase kinase 2) (MAPKK 2) (ERK activator kinase 2) (MAPK/ERK kinase 2) (MEK2)	-0.09604	-0.117938	-0.031562	-0.22524	0.003035	0.095418	-0.232364	0.110345	0.175632	0.256392	0.242304	0.333022	0.322669	0.391203	0.005066	-0.162583	-0.052789	-0.002651	0	-0.085437	-0.135476	-0.021581	-0.161115	-0.100952	0.017446	0.029128	-0.053396	0.160781	0.103941	-0.014155	-0.21029	-0.170265	0.174446	0.085426	0.149356	-0.158443	-0.057262	0.177071	0.033699
1	tcad0007.h.24		-0.077533	-0.256748	0.091214	-0.051149	-0.183544	-0.103293	0.126363	-0.019501	0.153852	0.003959	0.176365		0.103147	0.2851	0.191405	-0.170896	-0.244275	-0.167502	-0.116669	-0.074632	-0.003615	-0.035304	0.003615	-0.046203	-0.396952	0.046005	-0.114642	0.2896	0.087343	-0.036551	-0.426646	-0.118047	0.166631	0.061854	0.018457	0.128534	0.062773	0.088022	0.108584
1	tcad0007.h.14	TCB2_CAEBR (Q04202) Transposable element Tcb2 transposase	-0.002129	0.075126	-0.040495	-0.134504	-0.05028	-0.114725	0.067055	-0.011901	0.326931	0.187036	0.42087	0.398669	0.286687	0.395641	-0.098872	-0.06489	0.018082	-0.015783	0.140905	0.08932	-0.112426	-0.048914	0.100924	0.154054	-0.166969	0.044956	-0.026806	-0.087206	-0.044645	-0.13047	-0.118004	-0.169589	0.143237	-0.041846	0.033811	0.124092	0.039821	0.07727	0
1	tcad0007.g.23	FA11L_BRARE (Q7SYC7) Protein FAM11-like	-0.095466	-0.086158	-0.091698	0.043953	-0.036833	-0.033899	-0.065478	0.105851	0.1329	0.120573	0.418688	0.356241	0.267628	0.265541	0.099425	-0.008219	-0.046965	-0.144083	0.062949	0.451658	-0.076008	-0.074467	-0.34954	-0.162174	-0.040134	-0.105177	0.07253	0.02467	0	-0.021743	0.01807	0.007562	0.145535	0.130637	-0.002244	-0.138057	-0.000405	0.027238	0.021255
1	tcad0007.g.06	MP2K2_CYPCA (Q90321) Dual specificity mitogen-activated protein kinase kinase 2 (EC 2.7.1.-) (MAP kinase kinase 2) (MAPKK 2) (ERK activator kinase 2) (MAPK/ERK kinase 2) (MEK2)	-0.043218	-0.079833	-0.215961	0.128982	-0.124854	0.102149	-0.016261	0.099671	0.098756	0.231498	0.218851	0.479632	0.228893	0.490065	0.003062	-0.166009	0	-0.154004	0.094849	0.026251	-0.21182	-0.136839	-0.105781	0.036187	-0.143022	0.041068	-0.012508	-0.147378	0.088034	0.071535	0.131217	-0.063731	0.111936	-0.066923	-0.042411	-0.061374	0.118591	-0.014946	-0.079563
1	tcad0007.g.04		0.011702	0.005265	0.000591	-0.139003	0.020393	-0.106287	-0.11285	0.069865	0.109973	0.186685	0.307544	0.355803	0.488679	0.454336	-0.068466	0.026692	-0.191055	-0.109244	0.127621	0	0.015679	-0.115887	-0.018311	0.049394	0.058796	-0.043676	-0.009165	0.09573	-0.144414	-0.033011	-0.080051	-0.082755	0.11821	-0.070689	-0.10448	-0.125359	-0.134436	0.193855	-0.013723
1	tcad0007.f.07	TISB_RAT (P17431) Butyrate response factor 1 (TIS11B protein) (EGF-inducible protein CMG1)	0.027069	-0.006862	0.129336	-0.006253	-0.047082	-0.212992	-0.172274	0.126551	0.19221	0.270368	0.130555	0.229897	0.079052	0.306915	-0.327862	-0.154175	0.379494	-0.106219	-0.112591	0.22328	0.205286	0	-0.001918	0.014454	-0.332836	-0.056906	-0.140933	0.035027	-0.026175	-0.03032	-0.125623	0.03294	-0.005511	0.086258	0.104935	-0.049747	0.195147	0.058745	-0.035729
1	tcad0007.f.06	NATTE_THANI (Q66S03) Nattectin precursor	-0.040033	-0.11523	-0.055899	-0.106682	0	0.003789	0.051215	0.60336	0.034104	0.107532	0.15435	-0.14616	0.434008	0.328225	-0.029067	-0.202539	0.038184	-0.04562	0.196557	0.055208	0.212653	0.061809	0.062856	-0.013626	-0.002674	-0.024448	-0.132483	-0.022764	0.041189	0.019304	-0.036314	-0.049716	0.210715	0.068095	-0.08359	-0.047338	-0.113662	0.004845	-0.117964
1	tcad0007.f.01	pd_CG152580;sp_Q9H4F0_HUMAN_Q9H4F0; (5) INITIATION FACTOR TRANSCRIPTION LD10456P AT2G39240 IA AT2G34750 CG16938 T5I8.4	0.153605	-0.067534	-0.121367	0.152088	-0.031171	-0.031929	0.058178	0.132109	0.119554	0.13832	0.44411	0.203601	0.295226	0.187655	-0.113564	0.071464	-0.211857	-0.067458	-0.084679	0.1891	-0.052376	-0.174967	-0.387371	-0.220878	-0.084785	-0.196458	0.039751	-0.123907	-0.129618	0	-0.13874	-0.083451	-0.028549	0.030364	0.119057	0.035264	0.128482	0.170992	0.073965
1	tcad0007.e.12	SEP15_ONCMY (Q6X4M2) 15 kDa selenoprotein precursor	0.010541	-0.011855	0.1258	-0.106112	-0.055853	-0.152829	-0.164079	0.221131	0.103692	0.309014	0.049627	0.229398	0.329577	0.309666	-0.087429	-0.0323	0.104629	-0.177833	0.240692	0.169102	0.059795	0.117008	0.27156	-0.130948	-0.273328	-0.095933	-0.0712	0.148531	-0.001533	-0.182643	-0.136942	0.050983	0.199095	-0.033433	0	-0.070624	0.08497	-0.025176	-0.198051
1	tcad0007.d.21	PCBP2_MOUSE (Q61990) Poly(rC)-binding protein 2 (Alpha-CP2) (Putative heterogeneous nuclear ribonucleoprotein X) (hnRNP X) (CTBP) (CBP)	-0.016943	-0.210316	-0.102035	0.039074	-0.082811	-0.077874	-0.132444	0.200354	0.199438	0.31705	0.168807	0.456058	0.365945	0.156335	-0.024359	0.085838	0.128564	-0.074611	-0.009853	0.092049	-0.130231	-0.033867	-0.119085	-0.306176	0	-0.125456	-0.143518	-0.085473	-0.006075	-0.051666	0.092452	0.119817	0.135221	0.121962	0.136729	0.159213	0.061571	0.121064	-0.090757
1	tcad0007.b.14		-0.091323	-0.051184	0.096107	-0.189284	0.0253	0.017532	-0.067443	0.041801	0.050308	0.028611	0.140408	0.149513	0.32627	0.415163	-0.119098	0.006535	0.059088	0.596937	-0.003732	0.078343	-0.017336	-0.114418	-0.048174	-0.010058	-0.059843	-0.381403	-0.142582	-0.078327	0.085342	0	0.000343	0.120933	0.043395	-0.07243	0.046717	-0.053652	-0.082698	-0.002551	-0.005098
1	tcad0007.a.16	pd_CG091707;sp_Q9BWC9_HUMAN_Q9BWC9; (3) CDNA PREDICTED MNCB-2071 BY BRAIN	-0.17075	-0.169215	-0.01767	-0.085708	0.065039	-0.049352	0.049711	0.188415	0.479456	0.546941	0.263136	0.214229	0.16418	0.148901	0.015481	-0.150034	-0.059771	-0.047842	0.110846	-0.11217	-0.012887	-0.047182	-0.100006	0	-0.138243	0.06072	-0.006655	0.008605	-0.061252	-0.093706	-0.127414	-0.059106	0.155141	0.049962	-0.047072	0.039702	0.002047	0.209334	0.037409
1	tcad0007.a.08	TLE1_MOUSE (Q62440) Transducin-like enhancer protein 1 (Groucho-related protein 1) (Grg-1)	-0.1098	0.029051	-0.082461	0.033402	0.078502	-0.112668	-0.139346	-0.000754	0.02307	0.410813	0.308357	0.271725	0.118234	0.160156	-0.140947	0	-0.298256	-0.068031	-0.004585	-0.187273	-0.181138	-0.214303	0.022836	-0.116085	-0.15805	0.058636	0.027503	-0.215213	-0.371901	0.094698	0.004471	0.241864	0.011662	0.011775	0.047225	-0.053477	-0.120794	0.070399	-0.124847
1	tcad0006.o.19		-0.109412	-0.030703	0.046375	0.052084	-0.106921	-0.155505	-0.059711	0.022893	0.178641	0.295932	0.332555	0.450584	0.303992	0.434414	-0.005165	-0.091618	-0.042246	-0.189486	0.070091	0.074478	-0.144855	0.151523	-0.010087	0.071709	-0.191568	-0.025024	-0.066307	-0.177919	0.000141	-0.070124	0	-0.091268	0.021912	-0.012107	0.047136	-0.162927	0.014343	0.026319	0.074925
1	tcad0006.n.12	GBB1_XENLA (P79959) Guanine nucleotide-binding protein G(I)/G(S)/G(T) beta subunit 1 (Transducin beta chain 1) (XGbeta1)	-0.023781	-0.053537	-0.067658	-0.089042	-0.175118	-0.051746	0.164536	0.174893	0.20604	0.126201	0.428537	0.342893	0.281924	0.511847	0.116693	-0.015976	0.073993	0	0.17019	0.040875	0.036129	-0.027058	-0.134259	-0.062855	-0.121909	-0.134985	-0.097076	-0.013954	-0.016138	0.176702	-0.078653	0.073194	0.057091	0.001121	-0.107921	0.072335	-0.07942	0.07033	-0.029537
1	tcad0006.a.23	RHOA_RAT (P61589) Transforming protein RhoA	0.147714	0.043905	-0.127021	-0.257518	-0.111365	-0.152656	0.054993	0.183261	0	0.203998	0.329716	0.357458	0.18505	0.456719	-0.015642	0.043603	-0.064093	-0.029679	-0.037948	-0.055648	0.074503	0.248742	0.065986	0.073356	-0.223053	0.050978	0.098748	-0.043422	0.142888	-0.10541	-0.127343	-0.031767	0.090868	-0.098754	-0.140684	-0.008771	0.058053	-0.17981	-0.159362
1	tcad0005.p.24	pd_CG543875;sp_SNXC_HUMAN_Q9UMY4; (6) NEXIN SORTING SDP3 RE52028P SDP8 CG6359 W06D4.5 ALTERNATIVE SPLICING	-0.048348	0.008523	0.134805	-0.036241	-0.050029	-0.072945	0.17983	0	0.017469	0.187481	0.13192	0.220396	0.194505	0.434359	-0.152761	-0.17956	0.133457	-0.067604	0.187856	-0.02688	0.299968	-0.129728	-0.165768	-0.085631	0.257435	-0.27554	-0.303065	-0.120281	0.123099	0.071487	0.050767	0.106319	0.125582	-0.112234	0.041157	-0.180972	-0.006503	-0.077874	-0.053314
1	tcad0005.p.18	ERN1_HUMAN (O75460) Serine/threonine-protein kinase/endoribonuclease IRE1 precursor (Inositol-requiring 1) (hIRE1p) (IRE1a) (Ire1-alpha) (Endoplasmic reticulum-to-nucleus signaling 1) [Includes: Serine/threonine-protein kinase (EC 2.7.1.37); Endoribonucl	-0.191424	-0.104673	0.053256	-0.110377	0.056087	-0.046798	-0.164113	0.123472	0.159151	0.202141	0.318886	0.374023	0.374164	0.547718	-0.058798	-0.059705	-0.107267	0.016736	0.104853	-0.090387	-0.163541	-0.057956	-0.074955	-0.03143	-0.015837	-0.004161	-0.069791	0.067406	0.083538	0.03849	0.00338	0.052087	0.085932	0	0.055587	-0.013599	-0.157986	0.055132	-0.088848
1	tcad0005.p.07	MS3L1_MOUSE (Q9WVG9) Male-specific lethal 3-like 1 (MSL3-like 1) (Male-specific lethal-3 homolog 1)	-0.020711	-0.081733	-0.022955	-0.010033	0.002042	0.020773	0.130458	0.398352	0.109402	0.045201	0.268299	0.074498	0.410616	0.309225	0.153345	-0.188336	-0.135498	0.02448	-0.001054	0.137324	0.091266	-0.138804	-0.163178	-0.179848	-0.026407	0.22172	-0.151288	-0.036958	-0.060185	-0.13436	-0.233563	0.015956	0.234322	-0.081077	0.043307	-0.133525	-0.205721	0	0.053697
1	tcad0005.o.14		-0.127554	0.095652	0.035364	-0.043038	0.025149	-0.121859	-0.149017	0.17176	-0.117147	0.262822	0.294967	0.330615	0.136	0.270223	-0.407963	-0.200668	0.02765	-0.327669	0.137853	0	0.035012	0.011477	0.025445	0.086569	-0.085137	-0.103749	-0.235771	-0.142641	-0.076021	0.088129	-0.062309	0.108228	-0.041302	-0.007411	0.134434	-0.065318	0.089778	-0.140388	-0.123969
1	tcad0005.n.12		-0.066853	0.071415	0.001884	-0.16685	-0.113363	-0.003403	0.077174	-0.079288	0.182449	0.285493	0.395287	0.164584	0.425751	0.292761	-0.150625	-0.138226	0.139514	-0.105157	0.074051	0.150935	-0.148305	0.012175	-0.119862	-0.102302	-0.263507	0.20705	-0.049104	0.063741	0.112391	-0.070222	-0.012549	0	0.186955	0.165753	-0.047058	-0.084685	-0.062912	-0.111481	0.011023
1	tcad0005.n.08	TPIS_CHICK (P00940) Triosephosphate isomerase (EC 5.3.1.1) (TIM) (Triose-phosphate isomerase)	-0.109551	-0.055705	-0.033427	-0.183555	-0.141211	-0.003698	-0.073061	-0.070425	0.201821	0.182015	0.157958	0.306387	0.412387	0.27422	-0.104207	0	-0.007261	-0.150358	-0.068528	0.027029	0.02807	0.128176	-0.028766	0.096038	-0.401501	-0.076449	-0.155439	-0.136852	-0.009677	0.008532	-0.080104	0.211101	0.116198	0.113055	0.201397	0.170351	0.226201	0.060573	0.06238
1	tcad0005.j.23		0	0.034045	0.101507	0.113824	-0.280142	-0.12892	0.038777	-0.232627	0.176715	0.171353	0.290962	0.239752	0.297487	0.374905	-0.155185	-0.023633	-0.025125	-0.189532	0.167497	0.06195	0.085756	-0.111748	0.02649	-0.111962	-0.364903	-0.102788	-0.034759	-0.010593	-0.070806	-0.169522	-0.18689	-0.140021	0.038434	0.037653	0.114519	0.121158	-0.046985	-0.026166	0.002822
1	tcad0005.j.08	pd_CG002336;sp_O54807_MOUSE_O54807; (82) REPEAT WD HYDROLASE ZINC-FINGER FYVE RECEPTOR PHOSPHATASE DOMAIN-CONTAINING DYSPLASIA FACTOR	-0.196497	0.146098	-0.156952	0.030421	-0.147168	-0.053882	0.025893	0.020442	0.173604	0.022067	0.284215	0.132982	0.162522	0.509603	-0.271618	0.045995	0.012366	-0.134624	-0.011298	-0.115346	0.013925	-0.109047	-0.015002	-0.014122	-0.050754	-0.203681	-0.369089	0.002775	0.039521	-0.320264	-0.015704	-0.052451	0.022756	0.024856	0	-0.020516	-0.164479	0.063613	0.182885
1	tcad0005.g.06	pd_CG020858;sp_Q9ZW36_ARATH_Q9ZW36; (1305) RNA-BINDING NUCLEAR REPEAT BINDING SPLICING RIBONUCLEOPROTEIN FACTOR RNA MRNA ALTERNATIVE	-0.020344	0.034399	-0.28746	-0.17664	0.182362	-0.002689	-0.103589	0	0.342011	0.089247	0.13271	0.237854	0.282531	0.342417	-0.056948	-0.119057	-0.096004	-0.015577	0.289997	0.119913	-0.036219	-0.080043	-0.188229	-0.172202	-0.230477	-0.122754	0.022932	-0.085448	-0.216852	0.169461	0.081705	-0.141201	-0.044438	0.176487	0.146838	0.053448	0.095522	0.012642	0.03202
1	tcad0005.f.03	JUNB_CYPCA (P79703) Transcription factor jun-B	-0.182472	-0.13026	0.041417	-0.065651	0.050732	-0.091118	-0.036731	0.181409	-0.000133	0.039228	0.241108	0.265982	0.407507	0.487551	0.06664	0.052624	0.119897	-0.152659	-0.021385	0.1507	0	-0.017325	-0.143407	-0.059615	0.095427	0.019201	0.044927	-0.1312	0.022042	-0.011154	-0.05073	-0.121845	0.169795	-0.064616	1.2e-05	-0.211031	-0.250097	0.264978	-0.121962
1	tcad0005.e.03	CTRB_GADMO (P80646) Chymotrypsin B (EC 3.4.21.1) [Contains: Chymotrypsin B chain A; Chymotrypsin B chain B]	0.033413	-0.066045	-0.001435	-0.31302	-0.152047	-0.006506	-0.230912	0.175037	0.245954	0.273817	0.183176	-0.009602	0.432022	0.364833	0.225564	0.014397	-0.073677	0.110341	-0.124097	-0.113267	-0.087848	0.055296	-0.116782	-0.046543	0.127659	-0.002455	0.042578	0.09129	0.0309	-0.089654	0.1173	-0.191456	0.219372	0	0.159729	-0.061621	-0.093062	0.035174	-0.062217
1	tcad0004.p.18	pd_CG331499;sp_UCRQ_MOUSE_Q9CQ69; (8) COMPLEX REDUCTASE UBIQUINOL-CYTOCHROME C MITOCHONDRION INNER ELECTRON III MEMBRANE QP-C	-0.249855	-0.20663	-0.015556	-0.036845	0.100131	-0.143865	0.131301	0.151671	0.158267	0.270433	0.321788	0.403349	0.255025	0.186736	0.040501	-0.155819	-0.128529	-0.014907	0.072416	-0.00811	-0.148447	0.087175	-0.045176	-0.278098	0	0.094965	0.0073	-0.033165	-0.046729	-0.065467	-0.321784	0.059015	0.049734	0.183014	-0.125385	-0.00454	-0.094552	0.093459	0.089112
1	tcad0004.n.10	TC1A_CAEEL (P03934) Transposable element Tc1 transposase	-0.032605	0.040729	0.193622	-0.141859	-0.00832	-0.057268	0	0.059299	0.127941	0.269924	-0.096465	0.22572	0.239453	0.123128	-0.127698	-0.233379	-0.081684	-0.029391	-0.072676	0.034889	-0.103779	0.186819	0.22879	-0.047467	-0.481148	0.138489	0.019457	-0.029721	-0.052081	-0.11769	-0.370498	0.012184	0.26475	-0.04649	0.045506	-0.000805	0.182904	0.059676	0.092061
1	tcad0004.j.10	SYCN_RAT (O35775) Syncollin (SIP9)	-0.003545	0.031248	0.010327	-0.162321	0.029447	0.023544	0.011292	0.15121	0.198255	-0.068459	0.349243	0.363085	0.307707	0.356514	-0.033436	-0.192497	-0.070914	-0.063023	-0.001328	0.048547	-0.005245	-0.021606	-0.052478	-0.057172	0.287767	0.130265	0	-0.087431	-0.14668	-0.145436	0.008137	-0.217398	0.021574	0.005552	0.028412	-0.235179	-0.21987	0.186226	-0.188314
1	tcad0004.i.03	PDCL3_MOUSE (Q8BVF2) Phosducin-like protein 3 (Viral IAP-associated factor 1) (VIAF-1)	-0.114081	0.062432	-0.1199	-0.139459	0.004816	-0.120669	0.123043	0.088713	-0.100914	0.069209	0.186655	0.44173	0.087869	0.447324	0.09897	-0.039901	-0.09872	-0.15643	0.166927	0.137974	-0.018235	0	-0.127242	0.141964	-0.197767	-0.270379	-0.299011	-0.209184	0.005225	0.008432	-0.072015	-0.020736	0.079003	-0.039868	0.037499	-0.177203	0.16015	0.081642	-0.075369
1	tcad0004.h.01		0.012834	-0.051667	0.01561	-0.09005	-0.007615	-0.253081	-0.126882	-0.082764	0.205252	0.265483	0.2227	0.303672	0.398716	0.265003	-0.024312	0.012169	-0.087576	-0.20874	0.051159	0.246847	0.101911	0.101866	0.101016	0.170887	-0.348848	0.005616	0.017968	-0.063415	-0.08629	-0.060598	-0.251205	-0.124152	0	-0.004477	0.097412	0.108446	-0.042375	-0.000332	-0.060503
1	tcad0004.f.24		0.157132	-0.145453	-0.054881	-0.127452	-0.082119	-0.029771	0.008395	-0.151262	0.211567	0.202222	0.272311	0.207082	0.166306	0.478437	-0.018349	-0.047167	0.365685	-0.109481	0.117056	0.31569	0.157307	0.044345	-0.191633	-0.042262	-0.216564	-0.11933	0.070493	-0.137161	0.042511	-0.005595	0.024236	0.060143	-0.075604	-0.015088	-0.016848	0.00875	0.060408	-0.131498	0
1	tcad0004.f.22	pd_CG008634;sp_Q9NS00_HUMAN_Q9NS00; (73) TRANSFERASE GLYCOSYLTRANSFERASE BETA 2.4.1.- BETA-13-GALACTOSYLTRANSFERASE BETA-13-N-ACETYLGLUCOSAMINYLTRANSFERASE BETA-13-GALTASE 13-GALACTOSYLTRANSFERASE GALACTOSYLTRANSFERASE TRANSMEMBRANE	-0.025009	0	0.019431	-0.198717	0.21842	-0.121927	0.026677	0.037061	0.225892	0.224848	0.055414	0.215981	0.232447	0.335239	-0.11286	-0.28565	0.006367	-0.148675	-0.055858	-0.068672	-0.195399	-0.136136	0.088203	-0.241454	-0.218034	0.151257	-0.224098	0.047478	0.068451	0.10202	-0.05702	-0.227093	0.152649	0.020329	0.004724	-0.00293	-0.08901	-0.312083	-0.090283
1	tcad0004.f.08	ZPR1_MOUSE (Q62384) Zinc-finger protein ZPR1 (Zinc finger protein 259)	0.168279	0.144581	0.137154	-0.033035	-0.11394	-0.124533	0.002994	-0.186836	0.41347	0.10987	0.105279	0.303215	0.2883	0.323644	-0.228434	-0.200696	0.307203	-0.169656	0.115575	-0.020716	-0.018058	0	-0.072792	-0.049856	-0.227195	-0.062251	0.114343	-0.027346	0.139442	-0.140609	-0.046032	0.012145	-0.045183	0.010847	0.125787	0.119834	-0.030722	-0.017516	0.10794
1	tcad0004.b.03		-0.170001	-0.128641	0.111014	-0.207423	-0.201366	0.092725	0	0.111542	0.062839	0.178956	0.224794	0.176661	0.240171	0.320839	-0.065011	-0.098789	-0.006893	0.088241	-0.184079	0.121897	-0.248566	0.087401	-0.088487	-0.150105	-0.026642	0.173906	-0.177036	0.315225	0.125951	-0.015248	-0.035398	0.262605	0.29264	-0.065024	-0.139921	-0.119644	0.120079	-0.051103	0.013008
1	tcad0003.k.23	AP3S1_MOUSE (Q9DCR2) Adapter-related protein complex 3 sigma 1 subunit (Sigma-adaptin 3a) (AP-3 complex sigma-3A subunit) (Sigma-3A-adaptin)	0.109325	-0.05451	-0.056969	-0.091783	-0.035253	-0.145431	-0.00041	-0.107934	0.217522	0.163303	0.219064	0.25188	0.407787	0.483815	-0.129704	0.223354	0.035058	-0.044032	0.315458	-0.081305	0.082737	-0.09693	0.10183	-0.047759	0.014982	-0.17391	0.042121	-0.042219	0.027	-0.290671	-0.054852	0	0.019781	-0.026063	-0.01425	0.008816	0.020312	0.102859	-0.118703
1	tcad0003.j.22	pd_CG085491;sp_Q920S3_MOUSE_Q920S3; (5) EG:115C2.8 RG083M05.2 ODAG WUGSC:H_RG083M05.2	0.002496	-0.033607	0.05588	-0.248641	-0.008095	-0.053272	-0.122464	0.097373	0.339246	0.135252	0.325864	0.298107	0.296059	0.286125	0.000133	0.134083	-0.023303	-0.081882	0.011896	-0.020059	0.200455	0.070603	-0.115903	-0.016957	-0.262202	-0.064881	0.143426	-0.075894	-0.042363	-0.228076	-0.150658	0	0.028602	-0.032327	0.080971	0.269778	0.21689	-0.015103	-0.140193
1	tcad0003.d.13	pd_CG558861;sp_OIP5_HUMAN_O43482; (1) OPA-INTERACTING	-0.017105	-0.368721	0	-0.212938	-0.21864	0.061352	-0.095686	0.086203	0.346947	0.088233	0.317879	0.114742	0.226316	0.033526	-0.014889	0.005711	-0.007037	-0.069269	0.209555	-0.03802	-0.021823	-0.040107	-0.041033	-0.010571	-0.106327	-0.291748	0.052273	-0.089999	0.052221	-0.336392	-0.065059	-0.307003	0.035429	0.09955	0.010117	0.128502	0.088442	0.164599	0.129931
1	tcad0003.c.07	pd_CG526763;sp_Q8QZT4_MOUSE_Q8QZT4; (2) SIMILAR CRUMBS FOR IMAGE:3610257	0	-0.098265	-0.146762	-0.149367	0.066628	0.134725	0.018676	0.025552	0.180435	0.103991	0.247517	0.5223	0.364067	0.364937	0.002498	-0.128161	-0.212808	0.150711	0.171706	-0.018963	-0.013407	-0.026657	-0.039448	0.04145	-0.100714	-0.248315	-0.090337	0.036326	-0.066499	-0.194962	-0.02365	-0.172318	-0.049943	-0.028042	-0.029506	0.005074	0.038781	0.013033	0.038557
1	tcad0003.b.02		-0.005429	-0.055363	-0.072507	-0.13027	0.043368	0.026426	-0.09653	0.018064	0.251061	0.205649	0.357802	0.152852	0.477858	0.476915	0.100339	0.006843	-0.174292	-0.050597	0.094918	-0.247518	0.028439	0.08775	-0.063513	-0.211726	-0.053769	0.112812	-0.003625	-0.056476	-0.070122	-0.00044	-0.079359	-0.088824	0.027838	0.027262	-0.157313	0.120423	-0.005962	0.0229	0
1	tcad0001.p.04	TCB1_CAEBR (P35072) Transposable element Tcb1 transposase (Transposable element Barney transposase)	-0.09902	0	-0.077536	0.036919	-0.067598	-0.081224	-0.038542	-0.003642	0.080716	0.124632	0.443956	0.378025	0.464455	0.323598	0.05346	-0.082104	-0.014834	-0.061212	-0.112351	0.06669	-0.040828	0.022821	0.078294	-0.038873	-0.24831	0.025345	-0.032617	-0.063705	0.055292	-0.09128	-0.226946	0.013291	0.114979	-0.062304	-0.017267	0.174292	0.204867	0.034201	0.160612
1	tcad0001.n.20		-0.260061	-0.133993	-0.035914	-0.071413	0.041846	0.042307	0.095781	-0.043587	0.111642	0.352489	0.073485	0.14165	0.539558	0.381628	-0.035105	4e-06	-0.175377	0.034365	0.086213	0.028767	-0.00998	0.015025	-0.019775	-0.080899	-0.392152	0.083906	0.06974	-0.010152	-0.102039	0	0.113132	-0.082176	0.016846	-0.052289	-0.068382	-0.104646	-0.056795	-0.159246	0.052861
1	tcad0001.n.08	pd_CG001093;sp_Q9D1I6_MOUSE_Q9D1I6; (94) RIBOSOMAL COMPLETE PROTEOME L14 50S RRNA-BINDING L14P 60S L23 SUBUNIT	0	0.013369	0.018818	-0.013807	-0.108629	-0.07486	-0.021494	0.14053	0.229996	0.275731	0.171617	0.740147	0.145832	0.206794	-0.090237	-0.034196	-0.001535	-0.07515	0.001881	-0.004153	0.06879	-0.001371	0.051023	0.106287	-0.268961	-0.077667	-0.006285	-0.038726	0.040675	-0.072097	-0.205676	-0.008086	0.033754	0.00224	-0.064172	0.122876	0.070894	-0.028037	0.050124
1	tcad0001.m.20	GSTA_PLEPL (P30568) Glutathione S-transferase A (EC 2.5.1.18) (GST-A) (GST class-theta)	-0.274133	0.059768	-0.028536	-0.001704	-0.149292	-0.069491	-0.083498	-0.122037	0.135407	0.130942	0.467308	0.229933	0.374412	0.323152	-0.068547	0.000492	0.082569	0.010101	0.022501	0.001266	0.157616	0.119027	-0.001092	-0.080558	-0.119997	0.035637	-0.079848	-0.012196	-0.075678	-0.025946	0.125357	0.081476	0.384805	0.145216	-0.189111	-0.074948	0	-0.029563	-0.012263
1	tcad0001.m.13	MK1I1_HUMAN (Q9UHA4) Mitogen-activated protein kinase kinase 1 interacting protein 1 (MEK binding partner 1) (Mp1)	-0.085517	-0.070272	-0.056563	-0.098576	-0.164456	-0.043366	0.041113	0.078623	0.072818	0.225216	0.31394	0.318079	0.266372	0.472712	-0.178654	-0.167986	-0.082376	-0.112066	0.10511	-0.244707	0.243445	0.044612	0.056856	0.030942	0	-0.297575	-0.001278	-0.053651	-0.032253	-0.151624	0.050256	-0.064525	0.123433	-0.075878	-0.029419	0.035283	0.155616	0.036683	0.034561
1	tcad0001.j.22	RTXE_DROME (Q9NBX4) Probable RNA-directed DNA polymerase from transposon X-element (EC 2.7.7.49) (Reverse transcriptase)	-0.389433	0.147151	0.024669	0.030616	-0.044317	-0.010526	0.06877	0.186547	-0.145552	-0.003982	0.075605	0.312238	0.388439	0.170261	0.102558	-0.285722	-0.000676	-0.085638	0.303508	0.061594	0.00443	0.012213	0	-0.246	-0.11203	-0.0171	0.091447	-0.144512	-0.011702	-0.182586	-0.119312	-0.012155	0.275097	-0.065072	0.046518	-0.029667	0.215389	0.022431	-0.058055
1	tcad0001.i.23		-0.154787	0.071963	0.107657	-0.034274	-0.03897	-0.185402	-0.026647	-0.054805	-0.182693	0.207016	0.038309	0.104404	0.469252	0.501906	-0.314909	0.212727	-0.120226	-0.013304	0.164461	0.032598	0.124093	0.053015	-0.031927	-0.158138	-0.138157	-0.083095	-0.180672	0.056434	-0.063665	-0.040449	-0.082273	0.097381	0.034755	-0.018395	0.125384	0	0.12212	0.018194	0.100564
1	tcad0001.f.16	pd_CG568829;sp_Q96BM1_HUMAN_Q96BM1; (1) PHOSPHOLIPASE REPEAT A2 SIMILAR GVI PLA2 CAI-PLA2 GROUP ANK IPLA2	-0.119053	0.092328	-0.017526	-0.173966	-0.177157	0.072381	-0.154406	0.106097	0.171056	0.252283	0.17893	0.45106	0.418704	0.356039	0.104833	-0.263308	-0.09539	0.048265	0.004233	0.001862	-0.018625	-0.089197	-0.127391	0.004043	-0.152375	-0.103381	0	-0.008124	0.108186	-0.017516	-0.125657	0.055941	-0.049251	0.117754	-0.092612	0.058613	-0.059073	-0.144436	0.103334
1	tcac0006.n.11	TXN4A_MOUSE (P83877) Thioredoxin-like protein 4A (Thioredoxin-like U5 snRNP protein U5-15kD) (Spliceosomal U5 snRNP-specific 15 kDa protein) (DIM1 protein homolog)	0.021359	-0.078037	0.155091	-0.02283	-0.044564	-0.007149	-0.137645	0.254896	0.154677	0.268733	0.175092	0.380446	0.444598	0.404803	-0.087412	0	-0.039156	0.035932	0.003911	0.068392	-0.041905	0.118381	0.127848	-0.035264	-0.127369	-0.164892	0.124249	-0.082653	-0.044545	0.118859	-0.195027	-0.045485	0.231348	-0.050492	0.072339	0.048386	-1.6e-05	-0.107115	-0.065724
1	tcac0006.i.21	pd_CG008565;sp_Q8N7R7_HUMAN_Q8N7R7; (24) CELL CYCLIN CYCLE DIVISION G1/S-SPECIFIC CHROMOSOME ORF NEGATIVE FOLD PHOSPHORYLATION	-0.12136	-0.065418	-0.178843	-0.090274	0.11406	-0.03208	-0.067362	0.047788	0.15705	0.186622	0.228924	0.382931	0.387359	0.462487	0.01352	-0.249539	0.074913	-0.024304	-0.080562	-0.042724	-0.206613	0.02064	0.10044	-0.101442	0	0.049575	-0.190696	0.011291	-0.148732	0.053755	-0.097341	-0.159088	0.198112	-0.041981	0.059574	-0.09256	-0.034853	0.047611	0.04127
1	tcac0006.g.04	COF2_MOUSE (P45591) Cofilin-2 (Cofilin, muscle isoform)	-0.126113	0.00804	-0.107042	-0.173097	0.041278	-0.026426	-0.02242	0.302347	0.038621	0.176264	0.295725	0.24443	0.258371	0.219217	-0.256961	-0.032288	-0.03802	-0.276392	0.240193	-0.002491	0.26062	-0.027451	0.056623	0.030363	0.082779	-0.071126	-0.136517	0.001772	-0.154963	-0.1636	-0.132542	0.043869	0.336432	-0.141586	0	0.034658	-0.095967	0.101561	-0.153383
1	tcac0006.f.01	pd_CG336695;sp_Q9NRR8_HUMAN_Q9NRR8; (4) EFFECTOR CDC42 SMALL LD24607P SPEC2 KINASE NON-KINASE SIMILAR CG14672	-0.025872	-0.208046	-0.045235	-0.158726	-0.013605	0.034215	-0.009199	0.170359	0	0.132624	0.376803	0.379045	0.15227	0.284118	-0.246872	-0.061754	0.139543	-0.166926	0.205933	-0.099984	-0.044175	0.227707	-0.073338	0.03076	-0.037977	-0.100418	0.073868	-0.170672	0.066331	0.105599	-0.043953	0.0625	0.36438	0.00845	-0.108705	-0.152302	-0.112633	0.113834	0.074569
1	tcac0006.c.12	pd_CG000288;sp_O70130_MOUSE_O70130; (438) PROTEOME COMPLETE OXIDOREDUCTASE REDUCTASE ALDO/KETO FAMILY CHANNEL DEHYDROGENASE 1.1.1.- ALDO-KETO	-0.069109	0.068544	0.022869	-0.174897	-0.112316	-0.148517	0.092203	0.035995	0.334327	0.364646	0.356074	0.180303	0.183072	0.336129	0.008396	-0.030879	-0.03063	-0.01816	0.057172	-0.070059	-0.008901	0.041695	0.01995	0.059582	-0.41658	-0.114199	-0.149258	0.052377	-0.006921	-0.158289	0	-0.02979	-0.008772	0.126465	-0.129123	0.251115	-0.006307	-0.100531	0.068068
1	tcac0006.c.08	pd_CG296126;sp_Q9H840_HUMAN_Q9H840; (2) RIKEN GEMIN CDNA 2400008I04 FLJ13956 2400008I04RIK GENE	0.084534	-0.031654	0.187112	-0.153809	0.023469	0.180759	-0.068856	-0.049688	0.20281	0.256399	0.171512	0.301205	0.311156	0.28168	-0.284112	-0.019977	0.173921	-0.080412	0.231669	0.129289	-0.104402	0.099634	0	0.107215	-0.282937	-0.001996	0.006744	-0.009069	0.044521	-0.132307	-0.071762	0.134167	-0.160639	0.022454	-0.097504	-0.070673	-0.134629	-0.175829	-0.2374
1	tcac0006.a.18	SODC_BRARE (O73872) Superoxide dismutase [Cu-Zn] (EC 1.15.1.1)	-0.07402	0.047465	-0.016905	-0.124927	-0.212739	-0.123717	-0.002001	0.062633	0.238326	0.2075	0.254738	0.314429	0.36934	0.393603	-0.192745	-0.079158	0.03676	-0.008543	-0.010035	0.068846	-0.003439	0.09652	0.14534	-0.124513	-0.206622	0.016356	0.063237	0.011934	0.033939	0.030583	0.056499	-0.155231	-0.042612	-0.111456	-0.222845	-0.103886	-0.055411	0.327204	0
1	tcac0006.a.16	ELA2A_HUMAN (P08217) Elastase-2A precursor (EC 3.4.21.71)	-0.093691	0.220744	-0.119779	-0.096029	0	-0.076364	0.014583	0.193991	0.132683	0.05429	0.367144	0.272693	0.349915	0.47534	-0.13755	-0.209691	-0.082408	0.036479	0.281085	-0.037709	0.046291	-0.027349	-0.049106	0.074648	-0.069231	-0.051013	-0.066912	0.02373	0.070929	0.038125	-0.046978	-0.19454	0.15244	-0.019206	0.053108	-0.064016	-0.144941	0.060522	-0.143752
1	tcac0005.k.13	ACT3_PODCA (P41113) Actin-3	0.013511	0.11598	-0.159367	0.008792	-0.070975	-0.071928	-0.129694	0	0.162655	0.152125	0.278906	0.347807	0.211117	0.429618	-0.11218	0.011036	0.111614	-0.141681	0.072237	-0.001331	-0.005056	-0.073685	0.020035	-0.053766	-0.544151	-0.037045	-0.038141	0.06308	0.098482	0.007398	-0.021475	0.045078	-0.042867	-0.047054	0.018739	-0.128808	0.051624	-0.192958	-0.145294
1	tcac0005.j.08	RER1_HUMAN (O15258) RER1 protein	-0.17777	0	0.051134	-0.211795	-0.131152	-0.044785	-0.149861	0.235303	0.168599	0.295762	0.159318	0.038441	0.007252	0.275752	-0.175834	-0.326749	-0.032209	0.028328	0.099508	0.04107	0.081205	-0.000499	-0.01635	-0.02644	-0.031491	-0.034284	-0.076012	0.255502	0.024574	-0.056731	-0.081574	0.183984	0.540192	-0.041873	0.089246	0.065034	-0.028409	-0.106638	0.104321
1	tcac0005.j.07	ZN135_HUMAN (P52742) Zinc finger protein 135	-0.03691	-0.042387	-0.111449	-0.067662	0.025866	0.040044	0.11633	0.199091	0.235261	0.338572	0.512133	0.2812	0.306077	0.337113	-0.032089	-0.218439	-0.038925	-0.058714	0.145304	-0.059756	-0.106926	-0.063716	0.013919	-0.020578	-0.04777	0.0235	-0.027208	-0.106942	-0.048422	0	0.062953	-0.004887	0.281336	0.008097	0.007015	0.095724	0.004148	-0.037309	-0.007587
1	tcac0005.i.08		0.110864	-0.209158	0.034691	0.087537	-0.017866	-0.060478	0.084449	0.012691	0.093788	0.141593	0.203049	0.149808	0.497638	0.360362	-0.070704	0.039269	-0.037507	-0.145798	-0.021093	0.109737	0.079283	-0.217631	0.111623	-0.228646	0.106389	-0.218007	-0.247406	-0.171166	0.070239	-0.146646	-0.070136	0.093966	0.067635	-0.169094	-0.116905	0	-0.173953	-0.094418	-0.134826
1	tcac0005.c.18	TAF13_MOUSE (P61216) Transcription initiation factor TFIID subunit 13 (Transcription initiation factor TFIID 18 kDa subunit) (TAF(II)18) (TAFII-18) (TAFII18)	-0.337032	-0.080384	-0.312399	-0.114804	-0.099944	-0.146146	0.053621	0.207786	0.128245	0.137222	0.19713	0.076477	0.293811	0.395568	-0.01921	0.025138	0.015406	-0.064998	0.045571	-0.215154	-0.04106	0.169427	-0.078594	0.074294	-0.059326	-0.113085	0.000132	0	-0.084515	0.007215	-0.220569	-0.00433	0.173633	-0.213778	-0.23232	0.048349	-0.259591	0.017427	0.032411
1	tcac0004.p.23	S10AG_HUMAN (Q96FQ6) S100 calcium-binding protein A16 (S100F)	-0.306209	-0.118631	-0.178702	0.01973	0.055814	0.055107	0.168252	0.106467	0.056599	0.137407	0.143196	0.196918	0.485013	0.182112	-0.039408	-0.013821	0.075057	-0.148213	-0.068304	0.105211	0.354746	-0.061998	-0.233668	-0.029582	0.042253	-0.107161	-0.306693	-0.012642	-0.178002	-0.10381	-0.106271	-0.030505	0.060658	0.202891	0.151476	0	-0.060951	-0.017769	0.00609
1	tcac0004.p.11	pd_CG115042;sp_Q9VI65_DROME_Q9VI65; (11) FLJ21977 SIMILAR T12J13.11 CG10068 EXPRESSED LD01482P III CHROMOSOME C56G7.3 F1N21.22	-0.135541	-0.014845	-0.017001	-0.035771	-0.213256	-0.075395	-0.028526	-0.01654	0.197647	0.107045	0.18998	0.403904	0.238641	0.286408	-0.168912	-0.112292	0.053261	0.044534	-0.105921	0.060923	0.007823	0.096813	0.069325	-0.113534	0.00091	-0.03952	-0.004674	0.111512	0	-0.053119	-0.07735	0.602596	0.023496	-0.156412	0.120856	0.01933	-0.012286	-0.144064	0.063143
1	tcac0004.l.06		-0.045718	0	-0.088167	-0.138625	-0.129773	-0.175144	0.002757	0.028856	0.38671	0.354983	0.249677	0.297449	0.237043	0.208197	-0.017791	-0.024171	-0.008325	-0.228735	0.087832	-0.052048	0.01464	0.057236	0.117626	-0.082255	-0.373427	0.14253	-0.050027	-0.031177	0.050426	-0.125707	-0.276269	0.039062	0.137248	0.024403	-0.036615	0.017402	0.148293	-0.058421	-0.054207
1	tcac0004.j.14		0.04874	-0.098201	0.206785	-0.040579	-0.197799	0.060799	0.007955	0.110155	0.14509	0.120835	0.182445	0.44445	0.383903	0.372557	-0.097258	-0.115065	-0.163007	0.034089	0.064863	0.118427	-0.072205	-0.069422	-0.206501	-0.038245	-0.128766	-0.073219	0.123704	0	-0.106633	-0.032019	0.027437	-0.0285	-6.9e-05	-0.05053	-0.113764	-0.065846	0.024299	0.358174	0.114817
1	tcac0004.j.10	AT233_ANGAN (Q9I9C3) Sodium/potassium-transporting ATPase beta-233 chain (Sodium/potassium-dependent ATPase beta-233 subunit)	-0.040761	-0.074088	0.164836	-0.208155	-0.090418	0.079809	0.006411	-0.012856	-0.007081	0.083812	0.198445	0.300531	0.312173	0.489251	-0.069446	0.05394	-0.091899	-0.191626	0.205278	0.013979	-0.307857	0.101373	-0.039135	-0.303508	-0.011826	0.215395	0.08256	0.077133	0.084667	0.08069	-0.004718	-0.094648	0.039483	-0.04123	-0.126269	-0.00582	-0.073636	0.182904	0
1	tcac0004.j.09	RAB5A_MOUSE (Q9CQD1) Ras-related protein Rab-5A	-0.279055	0.079207	0.184045	-0.156977	-0.203245	0.084575	0.158862	-0.212553	0.209444	0.182947	0.249327	0.202087	0.27979	0.185413	0.165345	-0.088136	-0.088873	-0.179955	0.200601	0.054405	-0.129442	-0.097791	-0.009032	-0.08556	-0.256872	-0.06877	-0.162274	-0.008273	0.012018	-0.298203	0.042326	0	-0.152084	0.100596	0.043828	0.06582	-0.153251	-0.204528	0.018939
1	tcac0004.i.19	HEXB_HUMAN (P07686) Beta-hexosaminidase beta chain precursor (EC 3.2.1.52) (N-acetyl-beta-glucosaminidase) (Beta-N-acetylhexosaminidase) (Hexosaminidase B) (Cervical cancer proto-oncogene 7) (HCC-7) [Contains: Beta-hexosaminidase beta-B chain; Beta-hexos	0.006226	0	0.060433	-0.096729	-0.035467	-0.04823	0.018757	-0.006398	0.281716	0.381204	0.485298	0.21727	0.378232	0.315827	-0.044753	0.042786	-0.032068	-0.174743	0.149786	-0.003734	0.038824	0.063211	-0.076823	0.020593	-0.229823	-0.049543	0.061775	-0.09038	-0.075594	-0.097138	-0.195107	0.011668	0.119132	-0.121814	-0.030398	0.000631	-0.018947	-0.06084	0.09201
1	tcac0004.i.02	CCNE2_HUMAN (O96020) G1/S-specific cyclin-E2	-0.10243	-0.064023	-0.219376	-0.169135	-0.089119	0	-0.15812	0.147082	0.19496	0.010389	0.218718	0.329592	0.392323	0.198517	-0.239881	-0.157895	0.03921	-0.159538	0.04835	-0.028163	-0.270916	0.089141	0.026525	-0.118765	0.22432	0.000218	-0.056814	-0.022495	-0.147982	0.035804	-0.05855	-0.03693	0.24891	0.049417	-0.055544	0.000874	0.031913	0.301525	-0.12648
1	tcac0004.g.24	pd_CG009315;sp_Q19700_CAEEL_Q19700; (61) RNA-DIRECTED DNA TRANSFERASE POLYMERASE REVERSE TRANSCRIPTASE NON-LTR RETROELEMENT ELEMENT III	-0.140167	-0.107583	-0.265201	0.134783	0.014375	-0.010809	0.022724	0.046356	-0.029786	0.111678	0.341311	0.260717	0.186128	0.4556	-0.050781	-0.0324	0.093615	4.3e-05	0.06238	0.037747	-0.115255	0.171405	0	-0.040183	-0.386903	0.064994	-0.066278	0.088892	-0.074101	0.038104	0.042961	-0.248682	-0.0362	-0.043824	-0.054267	-0.115609	-0.319599	0.119043	-0.050645
1	tcac0004.f.24	CD97_HUMAN (P48960) CD97 antigen precursor (Leukocyte antigen CD97)	-0.025433	-0.052099	-0.114889	0	-0.207244	-0.06742	-0.074639	0.102423	0.221937	0.383982	-0.091235	0.17532	0.269847	0.054815	-0.075761	-0.075294	0.229124	0.087692	0.202625	-0.029805	-0.088529	-0.133942	-0.082642	0.034257	-0.048384	-0.315939	0.002224	-0.192903	-0.043662	-0.070236	0.047567	0.501281	0.079601	0.06607	0.144421	0.041486	0.106841	-0.028202	0.125411
1	tcac0004.f.14	CTRL_HUMAN (P40313) Chymotrypsin-like protease CTRL-1 precursor (EC 3.4.21.-)	0.135693	-0.041106	0	0.04594	0.083666	0.011127	-0.19741	0.260896	-0.038139	0.101099	0.019355	0.590856	0.28642	0.270738	0.034122	-0.066826	0.157325	0.015106	0.177119	0.126275	-0.243556	-0.043495	-0.126465	-0.146135	-0.035175	-0.169619	-0.038384	-0.115374	-0.061128	-0.082187	-0.085566	-0.172554	0.142382	0.003943	0.002386	-0.175551	-0.093181	0.129228	-0.042068
1	tcac0004.f.02	GLNA_CANFA (Q8HZM5) Glutamine synthetase (EC 6.3.1.2) (Glutamate--ammonia ligase) (GS)	-0.191883	0.006742	0.003102	-0.103215	-0.014766	0.117818	0.059968	0.05921	0.126697	0.092559	0.278194	0.34977	0.472054	0.38717	0.052905	-0.004326	0.110948	-0.031808	0.190054	-0.011289	-0.009326	-0.134742	-0.098495	0.102687	0	-0.313122	0.100556	-0.108332	-0.06139	0.066024	-0.089971	-0.126075	0.070923	-0.064713	-0.115218	-0.216917	-0.048835	0.119193	-0.071846
1	tcac0004.e.14	RPA12_RAT (Q6MFY5) DNA-directed RNA polymerase I subunit 12 (EC 2.7.7.6) (Nuclear RNA polymerase I small specific subunit Rpa12) (Zinc ribbon domain containing protein 1)	-0.05587	-0.035729	-0.03204	-0.107818	-0.042362	0.051587	-0.043974	0.099712	0.316969	0.22487	0.286025	0.276151	0.477132	0.444376	-0.02305	-0.021123	0.023809	-0.054462	-0.047588	0.094791	0.036933	0.001319	-0.19364	-0.11643	-0.181591	0.010456	0.054886	-0.084711	-0.152495	0.05409	0.031553	-0.052471	0.04403	0	-0.239279	0.026911	-0.039251	0.057378	-0.162041
1	tcac0004.e.12	HCE23_ORYLA (P31580) High choriolytic enzyme 1 precursor (EC 3.4.24.67) (Hatching enzyme zinc-protease HCE 1 subunit) (Choriolysin H 1)	-0.019276	0.044626	-0.048176	-0.054079	-0.071021	0.037681	0	0.027123	0.18254	0.023071	0.376406	0.196709	0.569533	0.597936	-0.060286	0.004617	0.061674	-0.095662	0.067916	0.053555	-0.088414	-0.050318	-0.006595	-0.064426	-0.065229	-0.01608	-0.048407	0.00429	-0.066235	-0.017025	0.038869	-0.104742	0.061051	0.054687	0.120986	-0.005686	-0.011803	-0.022628	0.066031
1	tcac0004.d.20		-0.28892	0	-0.234049	-0.179376	-0.03279	-0.171256	-0.052091	0.177528	0.030864	0.219827	0.175723	0.387803	0.304148	0.118828	0.089367	-0.010324	-0.155919	0.018798	0.099558	-0.105683	-0.317224	-0.217564	0.077295	-0.058093	-0.15001	-0.097875	0.052892	0.045342	0.081428	0.055511	-0.057304	0.016632	0.008321	0.082522	-0.252168	-0.025674	0.048583	-0.281118	-0.117854
1	tcac0004.d.16	pd_CG334147;sp_Q13948_HUMAN_Q13948; (5) CASP SIMILAR CDNA CUX MUSCULUS PROTEIN-LIKE MNCB-2844 MCASP RPL17A-STE3 CCAAT	-0.129338	-0.182399	-0.139275	-0.127449	-0.102837	0.059464	-0.193455	0.185567	0.189414	0.141484	0.028339	0.125581	0.229832	0.405006	-0.158712	0	-0.087632	-0.044882	0.152715	0.087853	-0.156628	-0.19829	0.17061	0.053285	-0.147887	0.119904	0.202631	-0.108153	0.034489	-0.104069	-0.222609	-0.089903	0.150418	-0.154176	0.030968	0.009862	0.279924	-0.259937	-0.15909
1	tcac0004.a.22	ZNF93_HUMAN (P35789) Zinc finger protein 93 (Zinc finger protein HTF34) (Fragment)	-0.066926	-0.159113	-0.026245	-0.203907	-0.259859	-0.012404	0	-0.00136	0.273271	0.035444	0.193389	0.307094	0.404035	0.420206	-0.02817	-0.250642	0.148374	0.004452	-0.017209	0.014775	0.090298	-0.064084	-0.098956	0.054366	-0.04537	0.011004	-0.084543	0.14595	0.049105	0.203007	-0.1295	-0.003407	-0.136462	-0.043524	0.056879	-0.085637	0.080255	0.251669	0.098637
1	tcac0003.l.14		-0.207522	-0.130458	0.039954	-0.096853	-0.075879	-0.108305	0.030538	-0.009769	0.150414	0.290009	0.241063	0.31821	0.344994	0.411058	-0.270351	-0.005556	-0.05586	-0.058524	0.002521	0.056915	-0.166274	0.056576	0.040265	0.160213	0.019702	-0.14388	-0.124127	-0.102256	-0.052543	-0.004045	-0.242489	0.099808	0.002249	0.09318	0	0.034483	-0.278042	-0.05513	0.081048
1	tcac0003.l.11		-0.120524	-0.112739	-0.163084	-0.123002	-0.10135	0.176426	0.033568	0.170709	0.046658	0.204901	0.226941	0.253712	0.061321	0.210693	-0.234751	0.010585	-0.081254		0.425422	0.073437	0.031848	0.218487	0.003177	0.138964	0.070256	-0.195225	0.23955	-0.082672	-0.279134	-0.003177	-0.168431	-0.029406	0.241005	-0.168936	-0.080646	-0.052465	-0.137175	-0.014544	-0.074699
1	tcac0003.j.17	MLRN_CHICK (P24032) Myosin regulatory light chain 2, smooth muscle minor isoform (G1) (DTNB) (MLC-2) (Isoform L20-B1)	0.021145	0.190175	0.047686	-0.114024	0.146229	0.14587	-0.038204	0.102152	0.146986	0.348468	0.323113	0.162045	0.289297	0.201099	-0.153947	0	-0.119027	0.146339	0.125386	-0.087744	-0.033557	0.02897	-0.116007	-0.174303	-0.223227	0.056005	-0.116571	-0.024899	-0.116178	-0.252572	-0.157542	-0.044487	0.346663	-0.163983	0.030159	-0.023282	-0.100582	0.014478	-0.192642
1	tcac0003.h.07	ZP3_RAT (P97708) Zona pellucida sperm-binding protein 3 precursor (Zona pellucida glycoprotein ZP3) (Zona pellucida glycoprotein 3)	-0.124458	-0.000137	-0.007842	0	-0.00307	-0.019801	-0.043394	0.287642	0.206979	0.221207	0.297174	0.274663	0.321692	0.398935	0.045033	-0.050364	-0.098709	-0.040438	0.085192	-0.130252	-0.070544	-0.134293	0.033756	0.177656	0.001498	0.041956	0.01731	-0.097218	-0.089792	-0.065743	-0.209002	-0.261098	0.184891	0.011482	0.055325	0.01341	-0.121579	0.262243	-0.168894
1	tcac0003.h.02	PP1G_RAT (P63088) Serine/threonine protein phosphatase PP1-gamma catalytic subunit (EC 3.1.3.16) (PP-1G) (Protein phosphatase 1C catalytic subunit)	0	-0.105448	0.027704	-0.064709	-0.040361	-0.028734	-0.001018	0.043841	0.129676	0.13495	0.255833	0.538891	0.104816	0.468949	0.03997	0.079033	0.152766	-0.247168	0.064604	0.033959	-0.215612	-0.024587	0.00954	-0.082667	-0.029734	-0.104967	0.023901	-0.095157	0.044954	-0.025621	-0.140615	-0.327778	0.101595	-0.134237	-0.03717	-0.009459	0.150141	0.022691	-0.043164
1	tcac0003.d.17	CL002_HUMAN (Q8NHQ8) Protein C12orf2 (Carcinoma-associated protein HOJ-1)	-0.435037	-0.057752	-0.170647	-0.303262	-0.095639	-0.003424	-0.176192	0	0.010246	0.185298	0.288791	0.172149	0.206185	0.220789	0.170623	-0.123056	0.008083	0.207215	0.07332	0.047554	0.176712	-0.014704	-0.157171	-0.13028	0.098688	0.096131	-0.105314	-0.174899	-0.068973	-0.037238	0.045758	0.091429	0.300471	0.0549	0.034835	-0.119805	-0.192116	-0.073685	-0.104428
1	tcac0003.d.07		0.027972	-0.105942	-0.072504	-0.018454	-0.094533	-0.043277	-0.070043	0.046486	0.032869	0.012801	0.537915	0.473954	0.221628	0.385619	-0.125652	-0.244716	-0.004685		0.125668	-0.076526	-0.046414	0.047428	0.050165	0.034188	0.080445	-0.151548	-0.010988	-0.081925	-0.05485	0.004685	0.094356	-0.168958	0.194542	0.099743	0.128062	-0.005876	-0.035488	-0.028732	0.054505
1	tcac0002.p.02	CBPA2_RAT (P19222) Carboxypeptidase A2 precursor (EC 3.4.17.15)	-0.281651	-0.12296	-0.035397	-0.083268	-0.082494	0.027612	-0.068455	0.307187	0.319088	0.232099	0.348427	0.17882	0.358044	0.276306	-0.126544	0.064267	0	0.022126	0.142257	-0.059807	-0.029958	-0.065801	0.00138	0.042366	-0.013393	-0.017269	-0.200493	-0.027881	-0.08817	0.002129	0.103889	-0.15013	0.316766	-0.036599	0.021041	-0.147879	0.038622	0.090209	-0.097422
1	tcac0002.n.11		-0.248681	-0.058426	0.000458	-0.001007	0.021589	-0.030961	-0.026897	0.102033	0.198552	0.319535	0.374619	0.058864	0.475214	0.248491	-0.237568	-0.115542	-0.143176		-0.115699	-0.103007	-0.240531	0.074288	-0.174854	-0.038935	0.094456	0.056616	0.048716	0.057144	0.023588	-0.024747	0.053631	-0.111788	0.160195	-0.081159	-0.000458	0.025617	-0.164449	0.191961	-0.091779
1	tcac0002.h.22	ELA2A_HUMAN (P08217) Elastase-2A precursor (EC 3.4.21.71)	0.020876	0.06796	-0.229954	-0.127844	-0.067277	0.002457	-0.091863	-0.015127	0.277183	0.24583	0.41374	0.235258	0.46872	0.362403	-0.187821	-0.077947	0.024833	-0.104686	0.037227	-0.145642	-0.053204	-0.072123	-0.109622	-0.096654	-0.084802	0.035545	-0.122479	0.066558	0.113632	-0.013685	0.046106	0.014964	0.125046	0	0.131555	-0.046993	-0.115027	-0.014361	0.02928
1	tcac0002.h.14		-0.001277	-0.025513	-0.042622	0.023825	-0.184829	-0.120694	-0.089309	-0.089775	0.191765	0.330807	0.239528	0.101739	0.176897	0.237656	0.04709	-0.217001	0.117254	0.327136	-0.037792	-0.083172	-0.179253	-0.002764	0.092906	-0.007221	0.128934	-0.008369	0	-0.137602	0.04465	0.106076	0.087642	-0.138251	0.42784	0.022058	-0.099998	-0.125798	-0.126336	0.199949	0.265113
1	tcac0002.d.10		-0.04844	0.104943	-0.140643	0.22242	-0.027488	0	-0.089108	0.077639	0.156496	0.117952	0.20739	0.18765	0.021369	0.240688	0.024838	-0.177626	-0.051775	0.011377	0.193315	-0.135836	-0.135407	-0.008909	-0.155149	0.101847	-0.106715	-0.367056	0.089584	-0.060931	-0.230494	-0.116237	-0.264561	-0.304662	0.076118	0.021159	0.148091	-0.179185	-0.367137	0.015611	0.037066
1	tcac0001.o.24	CHD4_MOUSE (Q6PDQ2) Chromodomain helicase-DNA-binding protein 4 (CHD-4)	-0.139299	-0.055276	0.041117	-0.037231	0.021939	0.027174	0.036118	0.03789	0.139768	0.184864	0.240088	0.317181	0.378808	0.518428	0.037362	-0.040082	-0.014665	0.094837	0.469334	0.038111	-0.036066	-0.096271	0	-0.01465	-0.075593	0.02361	-0.020761	-0.141564	0.020643	-0.013773	-0.004735	-0.109093	0.002057	-0.029043	-0.008932	0.021769	-0.203319	-0.037964	-0.134532
1	tcac0001.o.16	pd_CG112566;sp_O15484_HUMAN_O15484; (4) PROTEASE CALPAIN CALPAIN-LIKE CALPM X-LINKED CALPAMODULIN	0.047601	-0.075593	-0.010826	-0.173115	0.12561	-0.064497	-0.051954	0.00981	-0.045974	0.021804	0.374385	0.4265	0.184379	0.466659	-0.162029	0.074565	0.062063	0	0.462625	0.005769	-0.01993	0.07054	-0.126293	0.059109	-0.067207	0.024772	0.047862	0.063193	-0.023294	-0.048349	0.032953	-0.123556	-0.012871	-0.168349	0.052772	-0.033389	-0.138343	-0.062536	-0.046246
1	tcac0001.o.06	YO1J_CAEEL (P91408) Probable aminotransferase T01B11.2 (EC 2.6.1.-)	-0.066814	-0.087581	-0.088764	0.205564	-0.157285	-0.002082	0.013193	0.209255	0.027977	0.029043	0.100516	0.023761	0.255846	0.325317	-0.016089	0.14383	-0.01239	0.035752	0.282519	-0.03295	0.075289	-0.111534	-0.154174	0.014093	-0.090264	-0.140119	-0.074785	-0.117004	-0.098563	0.149361	-0.291807	-0.31804	0.300058	0	0.108892	0.007457	-0.399354	0.10045	-0.056348
1	tcac0001.n.09	HA1F_CHICK (P15979) Class I histocompatibility antigen, F10 alpha chain precursor (B-F histocompatibility F10 antigen) (B-F-beta-IV) (B12)	-0.024029	-0.017157	-0.096288	-0.027971	0.08142	-0.044057	0.012978	0.240076	0.211969	0.034646	0.441297	0.351724	0.431456	0.410565	0	-0.036388	0.001939	0.094777	0.077615	-0.037917	-0.112362	-0.022022	-0.077944	0.005743	-0.132122	-0.024324	0.046484	0.083984	-0.094196	-0.053945	0.037137	-0.144004	0.162792	-0.021136	0.104639	-0.209263	-0.05468	0.143049	-0.010189
1	tcac0001.m.03	IF3I_HUMAN (Q9Y262) Eukaryotic translation initiation factor 3 subunit 6 interacting protein	0.011794	0.057069	-0.136895	-0.104362	-0.063687	0.089292	-0.037187	-0.102664	0.059765	0.158674	0.184368	0.245019	0.227474	0.552046	0	-0.29663	-0.010571	0.465831	0.101726	-0.142138	0.014074	-0.084132	-0.073519	0.106119	-0.201537	-0.074912	0.014904	0.107525	0.017999	-0.018245	-0.127763	-0.10092	0.02046	-0.026387	-0.036623	0.072164	0.052465	-0.002945	-0.092462
1	tcac0001.j.21		-0.229694	-0.065269	0.083794	0.054993	-0.017767	0	0.099922	0.308815	0.137885	0.211287	0.373307	0.195377	0.387491	0.300563	-0.280647	-0.045694	-0.056577	0.017836	-0.003343	0.086293	-0.018951	0.16369	-0.010243	-0.044324	-0.300937	-0.106253	-0.140574	0.13212	0.030458	-0.120356	0.01601	-0.0553	0.084795	-0.201646	-0.095184	-0.019603	0.054173	-0.074303	0.031578
1	tcac0001.j.06		-0.041941	-0.213685	-0.093312	-0.104997	-0.072119	0.044512	-0.051508	0.095231	0.09412	0.117957	0.128086	0.261607	0.430023	0.424268	0.065883	0.035601	0.056665	-0.165043	0.159299	0.009431	-0.050868	0.350582	0.077118	-0.137574	-0.124715	-0.143479	-0.088922	0.011206	0.053414	-0.043808	-0.259141	-0.081354	-0.065207	-0.149802	0.078119	0	-0.100314	-0.245295	0.061369
1	tcac0001.j.03		-0.054782	-0.091366	0.221271	-0.078412	-0.068886	-0.182997	0.07298	0.199199	0.121766	0.143724	0.090802	0.386576	0.111781	0.261265	-0.018943	-0.063812	-0.024641	-0.237075	0.265956	0.288784	0.128426	0.16501	-0.015697	-0.093223	-0.051013	0.037551	-0.085864	0.083414	-0.00049	-0.236105	-0.399442	-0.065742	0.093015	0.114067	-0.029402	0.19303	0.102741	0	-0.006403
1	tcac0001.i.13		-0.073435	-0.524851	-0.063106	-0.179982	-0.1242	0.024965	0.007818	0.214999	0.078362	0.229811	0.199083	0	0.155004	0.198005	-0.303512	-0.228983	-0.049248	-0.07007	0.140527	0.068927	-0.16734	0.10617	-0.069164	0.031372	-0.084862	-0.195101	0.171632	-0.113244	-0.12224	0.122814	0.117109	-0.094371	0.171071	0.030895	-0.152329	0.050032	-0.195375	0.053195	-0.007475
1	tcac0001.h.20		0.127369	-0.054491	0	-0.126958	0.158756	-0.031696	-0.068438	-0.068723	0.078186	0.026483	0.143452	0.296394	0.26621	0.662124	-0.028821	-0.076322	-0.079865	0.105004	0.436442	-0.009505	0.16732	0.00228	-0.037169	0.074803	-0.084833	0.07053	0.086556	-0.0168	0.006852	-0.077517	-0.05895	0.076716	0.030529	-0.00303	-0.110457	-0.035086	-0.046329	0.026359	-0.048686
1	tcac0001.h.17	RCC2_BRARE (Q6NYE2) Protein RCC2 homolog	-0.233417	-0.213519	0.046848	-0.052478	0.011951	-0.016969	-0.090519	0.057533	-0.137929	0	0.288941	0.082959	0.138489	0.268245	-0.079274	0.061597	0.206319	0.016022	0.455609	0.047048	-0.033549	-0.089184	0.153125	0.073365	-0.354401	-0.247608	-0.190028	0.019323	0.042078	-0.053278	-0.007414	-0.162466	0.060415	0.143331	-0.044403	-0.042471	-0.296892	0.08093	-0.06923
1	tcac0001.g.21		0.162311	0.066595	0.011548	-0.084014	0.050022	-0.201985	0.021792	-0.068678	0.231058	0.093855	-0.141786	-0.011728	0.010062	0.213194	-0.270758	-0.000114	0.013933	-0.173174	0.660439	-0.070773	0.024186	0.027507	-0.123954	0.229477	-0.095402	-0.011063	0	-0.119653	-0.017116	0.028663	-0.311918	0.008634	0.014132	0.015197	-0.032424	-0.173108	-0.077867	0.010469	-0.108884
1	tcac0001.g.20	LRP6_MOUSE (O88572) Low-density lipoprotein receptor-related protein 6 precursor	-0.043405	-0.047561	0.061327	-0.09195	0.023617	-0.127166	-0.089792	-0.000844	0.061305	0	0.521741	0.26829	0.290859	0.341818	-0.201047	-0.108489	0.023932	0.045215	0.514677	0.042647	-0.001838	0.068845	0.10335	-0.015678	-0.03983	0.068207	-0.046663	0.040505	0.096455	0.032434	-0.059514	-0.05308	-0.090889	0.047298	0.057347	-0.155524	-0.057653	-0.02309	-0.060542
1	tcac0001.g.13	CO1A2_ONCMY (O93484) Collagen alpha 2(I) chain precursor	0.074366	-0.035582	0.023879	-0.003437	0.067597	-0.077793	0.034681	0.115885	0.285568	0.216621	0.226201	0.232295	0.224036	0.098909	-0.035232	-0.23196	0.006148	0.001177	0.375306	-0.005955	-0.123014	-0.013747	-0.007166	-0.07535	-0.43945	-0.000328	0.398424	0.19252	-0.020331	0.031209	-0.133785	0.103966	0	-0.110238	-0.022615	-0.103271	-0.074736	0.093882	-0.004531
1	tcac0001.g.08	ZN592_HUMAN (Q92610) Zinc finger protein 592	-0.081596	-0.134109	-0.128757	0.403315	-0.004722	0.051884	-0.013394	0.07159	0.217669	0.270136	0.235147	0.303471	0.072049	0.040397	0.029851	-0.177891	0.012641	-0.121154	0.528773	-0.10023	0.027615	0.086428	-0.105068	0	-0.096362	-0.037601	0.086582	0.055048	0.130403	-0.076547	0.079769	-0.208585	-0.049159	0.039204	-0.107436	-0.119842	-0.046614	-0.122385	-0.127547
1	tcac0001.d.08		-0.196848	-0.349622	-0.096688	0.011401	-0.066977	-0.008723	-0.125142	0.068319	0.144414	0.208782	0.361634	0.113851	0.168172	0.063252	-0.262665	0.102945	-0.026366	-0.037702	0.253307	0.053069	0.065741	0.109978	-0.145746	0.02595	-0.150686	-0.219123	-0.08765	-0.272536	-0.078508	0.053861	0.01594	-0.168879	0.119757	-0.26119	0	0.003334	-0.315854	0.062417	-0.020149
1	tcac0001.a.07	TRY1_SALSA (P35031) Trypsin I precursor (EC 3.4.21.4)	-0.103647	0.121507	0.04581	-0.082389	-0.107944	-0.043986	-0.048812	0	0.474817	0.381408	0.240859	0.194592	0.042484	0.164313	-0.019387	0.001848	-0.128267	-0.062731	0.202074	-0.113107	-0.088004	0.125733	0.05904	-0.020607	-0.342484	0.031916	-0.022878	-0.018648	0.080425	-0.044974	-0.375924	0.124052	0.050023	-0.138227	-0.189024	-0.062848	0.080297	0.003669	0.006287
1	tcab0004.d.14	pd_CG024034;sp_O81776_ARATH_O81776; (15) LIGAND-GATED ION CHANNEL RECEPTOR SUBUNIT GLUTAMATE A_TM021B04.3 YUP8H12.19 CHANNEL	-0.222502	-0.050841	0.132862	-0.14473	0.022899	0.093116	-0.065617	-0.000428	0.242483	0.350325	0.4175	0.346589	0.165496	0.126396	0.015754	0	0.113059	0.033776	0.098417	-0.002611	0.097699	-0.331817	-0.09825	-0.109701	0.037117	-0.013971	-0.258651	-0.065319	0.137439	-0.135032	0.164788	-0.019362	0.0797	-0.093292	-0.214949	0.059072	-0.090432	-0.025431	-0.017983
1	tcab0004.a.19		-0.106655	-0.108133	-0.137193	-0.060419	-0.03942	-0.214893	0.080396	-0.047932	0.104483	-0.015656	0.356963	0.019014	0.310454	0.367559	-0.046628	0	0.27593	-0.015101	0.187964	0.148923	-0.011458	0.103924	0.328229	0.082431	-0.300118	-0.067473	-0.190782	0.000121	-0.180152	-0.147119	-0.066712	0.023411	0.025274	0.177928	0.042859	0.095593	-0.102999	-0.097886	0.111574
1	tcab0004.a.04		0.067823	0.030763	0.077098	-0.165321	0.034661	-0.011539	0	-0.004704	0.045434	0.15816	0.475634	0.315787	-0.029796	0.163655	-0.153942	-0.348812	-0.023418	0.131536	0.083521	0.008499	-0.133967	0.016665	-0.151539	-0.063423	-0.166772	0.004923	0.171068	-0.047441	0.203324	-0.187098	0.162597	-0.049366	-0.063744	-0.092379	-0.096262	0.32447	0.202922	-0.12499	-0.122996
1	tcab0003.o.24		0.058247	-0.065799	-0.082059	0.002284	-0.130487	0.02927	-0.127931	-0.019825	0.212695	0.255018	0.223349	0.218107	0.40236	0.286562	-0.012796	-0.131816	-0.028947	0.023772	0.538395	0.079344	0	0.307549	0.095444	0.084255	-0.166001	0.019373	-0.038454	-0.001844	-0.002547	-0.008833	0.024951	-0.03442	-0.073072	-0.128771	0.025324	-0.034376	-0.13006	0.026014	-0.024729
1	tcab0003.n.24		0.122102	-0.126876	-0.109232	-0.141772	-0.180555	0.008705	-0.026347	0.128581	0.170566	0.276766	0.385683	0.280019	0.215453	0.238597	-0.237328	-0.16299	-0.079316	-0.264755	-0.054212	0.036039	0.171038	0.049321	-0.015617	0.015674	0.104382	0.246641	0	0.11007	-0.004884	0.045767	-0.164427	0.028545	-0.00916	-0.166413	-0.195274	-0.005383	0.251872	-0.081851	-0.072644
1	tcab0003.j.20		-0.057257	-0.097407	-0.05635	-0.102201	-0.001012	-0.054456	0	-0.03621	0.180802	0.215319	0.436423	0.418393	0.348519	0.379289	-0.085414	-0.112894	0.024423	0.002875	0.189159	0.03749	-0.082512	-0.041486	0.073623	0.009383	-0.129813	-0.114456	-0.090181	0.101348	0.145753	-0.125978	0.101553	-0.216592	0.121049	-0.045908	-0.027094	-0.021165	0.120998	0.109023	0.020178
1	tcab0003.b.16	CLH_RAT (P11442) Clathrin heavy chain	-0.147681	0.045365	-0.180779	0	-0.005085	-0.051108	0.037588	-0.089096	0.034205	0.2051	0.357762	0.249167	0.362985	0.371408	-0.09652	-0.116823	-0.164736	0.065382	0.196348	0.058963	-0.147009	0.020821	-0.004729	-0.315811	-0.056844	0.138215	-0.114993	0.173796	-0.02647	-0.119276	0.226377	-0.018599	0.036296	-0.054182	0.02859	0.104539	-0.04478	0.243936	-0.021084
1	tcab0002.o.02	TISD_HUMAN (P47974) Butyrate response factor 2 (TIS11D protein) (EGF-response factor 2) (ERF-2)	-0.358995	-0.031398	-0.147598	-0.083043	-0.172185	-0.002148	-0.139424	0.005896	0.137879	0.174845	0.24802	0.245763	0.148211	0.25255	-0.175715	-0.063461	0.092854	-0.11899	-0.019888	0.083772	-0.172545	0.046312	0	-0.235816	-0.210374	-0.304606	-0.096965	0.000994	0.090127	-0.114037	0.042118	0.019176	0.308116	-0.057552	0.083449	0.107046	0.191489	0.132122	-0.204828
1	tcab0002.n.12	WDFY2_MOUSE (Q8BUB4) WD repeat and FYVE domain containing protein 2 (WD40- and FYVE-domain containing protein 2)	0.080849	-0.068088	-0.053957	-0.088176	-0.01695	0.049475	0.146145	-0.050513	0.216882	0.262095	0.274301	0.202826	0.225984	0.289995	-0.114583	-0.112251	-0.005572		-0.006959	0.081516	-0.033795	0.058062	-0.030612	-0.001909	0.108148	-0.080927	0.04992	0.081129	0.022348	-0.133492	0.040299	-0.218737	0.659995	-0.004536	-0.034392	0.119327	-0.00914	-0.008948	0.001909
1	tcab0002.m.13	pd_CG470985;sp_Q9H4L6_HUMAN_Q9H4L6; (2) TRANSCRIPTION TERMINATION FACTOR REPEAT MITOCHONDRIAL MTERF MITOCHONDRION PEPTIDE TRANSIT PRECURSOR	-0.048824	0.057684	-0.017066	-0.058352	-0.170322	-0.015053	-0.03332	-0.023357	0.050716	-0.168002	0.028691	0.396199	0.172632	0.210023	-0.305139	-0.171824	0.072735	0.016723	-0.193706	0.037861	0.079633	0.114848	-0.026082	0.004964	-0.202004	0.12153	-0.126475	0.13875	0.112685	0	-0.468649	-0.166171	0.135477	-0.049198	-0.232201	0.159765	0.099154	0.060087	-0.213019
1	tcab0002.m.12		-0.032787	-0.173345	0.026547	-0.069553	-0.030589	0.129493	0.098809	0.008097	0.383908	0.457407	0.18404	0.22661	0.363125	0.351443	0.04052	-0.106514	-0.018597		0.071309	-0.188198	0.134943	-0.023343	-0.03269	-0.15435	-0.198758	0.001076	-0.143973	-0.133999	-0.057647	-0.059686	-0.081706	-0.035763	0.144966	-0.104048	0.035376	0.11663	0.016371	0.033487	-0.001076
1	tcab0002.l.14		-0.005129	-0.032724	0.197376	-0.121056	0.194295	-0.165485	0.019543	-0.085295	-0.069324	0.417965	0.25457	0.155495	0.366523	0.282191	0	-0.156404	0.09837	-0.098212	0.022651	0.039294	0.179271	0.207083	-0.041525	-0.015772	-0.180124	-0.112431	-0.141687	-0.092807	-0.037066	-0.055765	-0.330435	0.07561	0.147063	0.022449	0.196032	0.003666	-0.086009	0.070579	-0.033051
1	tcab0002.k.12	pd_CG135840;sp_Q8N9T0_HUMAN_Q8N9T0; (63) LIPID OXYSTEROL-BINDING BINDING OXYSTEROL PROTEIN-RELATED OSBP-RELATED HOMOLOG REPEAT PROTEIN-LIKE BIOSYNTHESIS	-0.240914	0.066559	-0.04835	-0.192066	-0.207262	-0.081701	-0.167972	0.049642	0.257316	0.35406	0.366192	0.235652	0.142298	0.292175	-0.118119	-0.193677	-0.077466	0	0.112621	0.083516	-0.113771	0.00114	-0.170768	0.034083	0.17301	-0.173264	0.020902	-0.068483	-0.038078	-0.123683	-0.054024	0.09731	-0.047549	-0.047149	0.064058	0.173632	0.226579	-0.014046	0.162178
1	tcab0002.j.22		-0.047146	0.024074	0.003671	-0.132878	-0.143646	-0.105553	0.05347	-0.056133	0.244819	0.341673	0.423898	0.21366	0.35263	0.128363	-0.083282	-0.077939	-0.048968	-0.237225	0.115052	-0.092654	0.012487	-0.058924	-0.055529	-0.080368	-0.298709	-0.134271	0.061779	0	0.014664	-0.178046	-0.317625	-0.043428	0.089109	-0.100514	0.011346	0.054845	0.15315	0.034769	0.024931
1	tcab0002.j.08		-0.169876	0.080669	-0.04822	-0.069565	0	-0.071706	0.108111	0.01654	0.254356	0.28867	0.386095	0.286216	0.35529	0.1757	0.026373	-0.115315	-0.038511	-0.05682	0.131331	0.109249	-0.025913	0.186015	-0.010091	-0.130442	-0.413301	0.016076	-0.012477	-0.009747	-0.105391	0.006217	-0.211461	-0.009999	0.048361	-0.034688	0.140619	0.216	-0.037494	-0.052802	0.050169
1	tcab0002.g.02	pd_CG340089;sp_Q9D456_MOUSE_Q9D456; (8) RIKEN CDNA KIAA0009 GENE 1700080D04RIK 1300002C08RIK 2410166I05 2410166I05RIK 2610016C23RIK 4933412C16RIK	-0.069141	-0.031519	-0.120724	-0.07248	-0.02663	0.086555	0.057429	0.26021	0.184783	0.30577	0.190318	0.460041	0.285977	0.327448	0.05702	0.0342	0.028861	0.026912	-0.011093	-0.010463	-0.136029	0	-0.023731	-0.02862	-0.157428	-0.000546	-0.008008	-0.234488	-0.186296	-0.179173	0.110719	-0.062954	0.280864	0.060351	0.012039	-0.093403	0.094791	0.115165	-0.167577
1	tcab0002.e.05		0.000704	0.057335	0.114266	-0.112114	-0.146716	-0.18846	0.071303	-0.09365	0.159502	0.212185	0.148203	0.078023	-0.017106	0.161724	-0.048823	-0.50559	-0.007458		0.139797	-0.037044	-0.10186	0.197768	-0.000704	-0.070804	-0.165978	-0.391814	-0.013889	0.026193	-0.039261	0.002526	-0.072502	0.247578	-0.211493	0.167843	0.081067	0.047273	0.181314	0.256494	-0.106453
1	tcab0001.p.24	pd_CG011338;sp_Q9NVT0_HUMAN_Q9NVT0; (13) RIBOSOME BIOGENESIS NUCLEAR ATP-BINDING BMS1 FLJ10534 HOMOLOG SIMILAR CG7728 ORF	-0.122367	-0.042266	-0.029495	-0.2165	-0.084362	-0.156997	-0.031436	0.06959	0.206458	0.115352	0.060923	0.225165	0	0.224173	-0.13582	0.008573	0.017111	-0.105446	0.575756	0.041978	-0.15114	0.090648	-0.309065	-0.218365	-0.184708	0.015394	0.033282	-0.015332	0.091939	0.023451	-0.273867	0.038824	0.120959	0.005135	-0.11316	-0.163925	0.110186	-0.01176	-0.109678
1	tcab0001.p.20		0.131471	-0.029232	-0.088858	-0.136712	0.024314	-0.114606	-0.032057	-0.028542	0.291679	0.220381	0.342812	0.416763	0.285829	0.361133	0.051792	-0.115571	-0.078693	0.011652	0.336671	-0.168164	-0.19549	-0.112512	-0.179092	-0.014028	0.032375	-0.050853	-0.007842	-0.020749	0.145581	-0.055227	0.059936	0.134891	0.005522	0.013595	0.025825	0	0.046529	-0.015576	-0.04635
1	tcab0001.p.09		0.086772	-0.100396	-0.033447	-0.021724	-0.00189	0.028119	0	0.068757	0.157773	0.194836	0.239888	0.401607	0.390749	0.586582	-0.082285	-0.019371	-0.083326	-0.049829	0.371818	-0.064109	0.047428	-0.072652	-0.067835	-0.004883	-0.064046	-0.03953	0.060638	-0.038958	-0.011413	0.003781	0.089668	0.009308	-0.028396	-0.015099	0.025948	0.057104	0.033156	-0.003017	0.023143
1	tcab0001.p.08	GCSH_CHICK (P11183) Glycine cleavage system H protein, mitochondrial precursor	0.083452	-0.160398	-0.382017	-0.055134	0.025449	-0.04684	-0.143026	-0.062418	0.05125	0.175801	0.265415	0.152298	0.264129	0.270987	-0.029782	0	-0.082028	0.110725	0.309051	-0.203424	-0.33074	-0.041839	-0.269928	0.064815	-0.075826	0.06824	0.006253	-0.187272	0.059546	0.085319	-0.172781	-0.132388	-0.168318	0.026313	-0.038839	-0.158573	0.127596	0.009307	0.005409
1	tcab0001.p.05	RUFY1_HUMAN (Q96T51) RUN and FYVE domain containing protein 1 (FYVE-finger protein EIP1) (Zinc finger FYVE domain containing protein 12)	-0.014138	-0.040732	0.11024	0.06607	-0.119084	0.120352	0.055995	0.106051	0.110339	0.079685	0.18601	0.318889	0.224991	0.308491	0.028264	-0.030369	0.047748	-0.044361	0.622956	-0.001155	-0.248673	0.087723	0	-0.071719	-0.158986	-0.079533	-0.17745	-0.048644	0.082519	0.022454	-0.052672	-0.182053	-0.067341	-0.039116	-0.088986	-0.086675	-0.196369	0.019372	0.011485
1	tcab0001.o.13	pd_CG077205;sp_Q9CQ71_MOUSE_Q9CQ71; (2) REPLICATION A RIKEN FACTOR-A RP-A DNA SUBUNIT NUCLEAR RF-A CDNA	0.189532	-0.13023	0.035753	-0.145515	0.032279	-0.251624	0	0.01307	0.06976	0.102769	0.372366	0.147538	0.159976	0.41112	-0.088726	-0.024108	0.08929	-0.123674	0.466522	0.009806	-0.176141	0.028637	-0.084151	0.038378	0.199925	-0.041152	-0.027304	-0.138421	-0.129711	-0.240714	-0.129315	0.067614	-0.168783	-0.035298	-0.048762	0.041336	-0.061195	0.067144	-0.010421
1	tcab0001.o.09	NHEB_ONCMY (Q01345) Na(+)/H(+) exchanger beta (Na(+)/H(+) antiporter) (Beta-NHE)	0.083289	-0.041472	-0.047231	-0.14374	0.079746	-0.008065	-0.047606	0.129473	0.013223	0.017853	0.565946	0.247389	0.167758	0.562672	-0.061507	-0.046562	0.015236	-0.020509	0.201213	-0.054932	-0.047595	0.005357	0.045189	0.059943	0.272345	-0.234491	-0.053615	-0.003878	-0.091531	-0.044789	-0.037632	0.068539	-0.025149	0.048534	-0.041	0.054976	0	0.012718	-0.042768
1	tcab0001.k.02		0.03867	-0.368478	-0.232877	-0.163036	-0.021911	-0.041064	-0.021594	0.011962	-0.027913	0.091264	0.272573	0.166996	0.454674	0.542537	0.02371	-0.096088	0.038304	0.001245	-0.108471	0.000808	0.09613	0.034408	-0.017259	-0.069228	0.042451	0.048718	-0.083725	0.129096	0.015977	0	-0.096595	-0.001649	0.087365	0.051887	-0.063296	-0.09962	-0.030048	-0.081592	-0.242843
1	tcab0001.h.13	ZN184_HUMAN (Q99676) Zinc finger protein 184	0.04714	-0.046669	0.107875	-0.104459	0.076228	-0.021357	-0.081431	-0.098149	0.044541	0.09945	0.343517	0.246917	0.320338	0.638751	-0.020291	0.034354	-0.081309	0.066184	0.389834	-0.074924	-0.007023	0.016849	0.118156	0.02163	-0.094428	0.03313	-0.088806	-0.13786	-0.018113	0.023269	0	-0.061053	-0.027626	0.003853	0.015459	-0.086953	-0.065531	-0.040626	-0.089998
1	tcab0001.h.05	CDC7_HUMAN (O00311) Cell division cycle 7-related protein kinase (EC 2.7.1.-) (CDC7-related kinase) (HsCdc7) (huCdc7)	0.049275	-0.136417	-0.032315	-0.008303	0.099765	0.063042	-0.0364	-0.033837	0.203732	0.159386	0.419228	0.340074	0.267151	0.486819	-0.074082	0.001846	0	-0.004613	0.463477	-0.177836	-0.034137	-0.012532	0.014309	-0.021353	-0.044511	-0.021286	-0.074991	0.055146	0.014537	-0.017742	0.050442	-0.031973	0.069258	0.032826	-0.026294	0.078481	0.068051	-0.088692	-0.020711
1	tcab0001.g.24		-0.02185	-0.013913	0.076913	-0.021625	-0.130778	0.063967	0.000398	0.056428	0.120577	-0.058778	-0.042033	0.218839	0.323394	0.377061	-0.172483	-0.260037	0	-0.027514	0.130497	-0.071986	0.074147	-0.191653	-0.149816	-0.197022	0.227413	0.029166	-0.000287	-0.139067	-0.017715	0.182958	0.005552	0.433246	0.179676	-0.139155	-0.048072	-0.152294	0.209768	0.069858	0.104237
1	tcab0001.d.19		-0.042459	-0.107465	-0.228449	0.128064	0.100111	-0.027897	-0.039765	0.076853	-0.082003	0.021128	0.160972	0.254359	0.420206	0.215172	-0.099154	0.002843	-0.00696	0.078952	0.114587	0	0.026704	-0.180626	-0.03384	-0.153506	0.079391	-0.326413	0.223916	0.041282	0.03326	-0.073673	-0.247421	-0.398774	-0.13327	-0.030248	0.036328	0.034117	-0.197814	0.182974	-0.081155
1	tcab0001.c.11		-0.008915	0.429366	0.111409	-0.379064	0.128875	0.110837	0.186628	0.174978	0.269674	0.08489	0.252132	0.149691	0.323681	0.284616	-0.024918	-0.039755	0.106361	-0.003156	-0.00318	-0.018029	0.050774	-0.011279	-0.055873	-0.160393	-0.010271	0	-0.116788	0.108796	-0.130303	-0.182211	-0.068139	0.110993	-0.0608	0.035993	-0.104857	-0.136977	0.041717	0.173905	-0.092574
1	tcab0001.c.10		-0.064453	-0.193084	-0.278891	-0.118041	-0.14324	-0.014499	0.055083	-0.049507	0.194241	0.29995	0.394354	0.33997	0.224032	0.26096	-0.034295	-0.029451	-0.026373	-0.044906	0.077357	0.111414	0.017491	-0.113379	-0.075007	0	0.005283	0.031836	-0.143527	-0.114573	-0.154465	0.068251	-0.260164	0.167633	0.046332	0.026119	-0.284208	0.019579	0.14118	-0.097946	0.095027
1	tcab0001.a.17		0.126322	0.259133	-0.14361	-0.203774	0.011468	-0.032599	0.006848	0.019993	0.179292	0.22931	0.384053	0.274011	0.172654	0.252116	-0.197415	-0.075148	0.025923		-0.145771	0.416647	-0.004067	-0.010959	0.133729	-0.052841	0.073642	-0.030945	-0.033481	-0.097623	0.039663	-0.147669	-0.047246	0.004067	0.022722	-0.162689	-0.111332	-0.065037	-0.089039	0.311745	-0.009736
1	PCR (EIF2)		0.05315	-0.063207	-0.071421	-0.13203	0.017192	0.04237	0.054707	0.153499	0	-0.284809	-0.060092	0.161555	0.487882	0.40714	-0.147928	-0.266394	-0.219311	-0.108083	0.226683	0.039871	-0.166334	-0.089765	-0.056018	0.042351	-0.108372	0.134612	-0.048897	0.040807	0.024327	0.206872	0.116512	0.134546	-0.137686	0.111542	-0.022829	-0.071198	-0.117994	-0.13705	0.049409
1	PCR (BX077744)	CADH1_HUMAN (P12830) Epithelial-cadherin precursor (E-cadherin) (Uvomorulin) (Cadherin-1) (CAM 120/80) (CD324 antigen)	-0.232009	-0.312517	-0.162049	-0.26075	-0.159522	-0.135418	-0.024464	-0.02836	0.036772	0.031224	0.334347	0.271981	0.306868	0.350462	-0.049374	-0.16214	-0.076375	-0.02669	0.022265	-0.000724	-0.00546	0.027167	0.032613	0.105558	0.030395	-0.100333	-0.092993	-0.055469	-0.05486	-0.059574	0	0.135903	0.113529	0.157699	0.153201	0.176696	0.202259	0.199331	0.185495
1	PCR (AF027130)	G3P_ONCMY (O42259) Glyceraldehyde-3-phosphate dehydrogenase (EC 1.2.1.12) (GAPDH)	-0.096664	-0.044788	0.133924	-0.101409	0.035872	-0.130052	-0.198793	0.068952	-0.041684	-0.257446	0.296271	0.026408	0.009267	0.275489	0.07552	0.026779	0.16119	0.07114	-0.078064	0.058504	0	-0.039376	-0.261783	-0.233481	0.072648	-0.419979	-0.244722	0.196867	-0.203928	-0.004736	-0.194006	-0.098371	0.180361	-0.020871	-0.232943	0.050888	0.012844	0.174137	0.066151
1	PCR (AB050835)	GTHB1_ONCMA (P48252) Gonadotropin beta-1 subunit precursor (Gonadotropin beta-I chain) (GTH-I-beta)	-0.170952	-0.077198	0.113349	0.050152	0.29752	0.189089	0.458533	0.411083	0.056087	0.012891	0.075032	0.114784	0.120665	0.220263	0	-0.10052	-0.084929	0.140094	-0.020583	-0.079543	-0.116715	-0.215041	-0.282525	0.06609	0.036784	-0.169124	-0.13478	-0.050817	-0.153108	-0.168997	-0.087916	-0.005565	-0.049388	-0.139745	-0.039716	0.061148	0.041583	0.078654	0.165324
2	tcav0005.p.20		-0.171493	-0.31028	-0.265335	0	-0.150361	0.089278	0.005163	0.034972	0.159551	0.229286	0.023408	0.272855	0.062833	0.37725	0.137049	-0.037066	0.271642	0.052721	-0.130256	-0.061235	-0.150232	-0.182014	-0.010342	0.161515	0.121298	0.027886	0.228509	-0.077954	0.177704	-0.091653	-0.052901	-0.09105	-0.037245	-0.141032	-0.106316	0.021556	-0.17169	0.290163	-0.043476
2	tcav0005.p.08	TMM33_HUMAN (P57088) Transmembrane protein 33 (DB83 protein)	-0.125872	-0.100555	-0.113266	-0.063109	-0.104901	0.052707	-0.152522	-0.038243	0.265079	0.236631	0.197304	0.328617	-0.0343	0.285339	-0.196956	0.035909	0.010402	-0.130321	-0.089965	-0.002708	0.03797	0.13753	0.27789	0.220329	0.16699	-0.29723	-0.212248	0.002172	-0.178015	-0.127011	0.141942	-0.202475	0	0.183126	-0.02075	0.207211	-0.030836	0.057979	0.009432
2	tcav0005.o.21	pd_CG394212;sp_Q9D1W2_MOUSE_Q9D1W2; (1) C030013D06RIK	0.103609	-0.22368	-0.09744	-0.176645	-0.099299	-0.009812	0.03581	-0.311129	0.285317	0.042728	0.152957	0.175405	0.186523	0.071297	-0.172013	0	-0.191137	0.052509	-0.062523	-0.021821	-0.408056	0.031763	0.073764	0.030933	-0.194348	-0.174337	0.180033	-0.009512	-0.180667	-0.011117	0.107273	-0.176194	0.195462	-0.065464	-0.141624	0.057741	0.337724	0.095318	0.032202
2	tcav0005.o.16	NARG1_HUMAN (Q9BXJ9) NMDA receptor regulated protein 1 (N-terminal acetyltransferase) (Tubedown-1 protein) (Tbdn100) (Gastric cancer antigen Ga19)	0.046586	0.053059	0.029804	-0.074113	0.143758	0.039313	-0.075038	-0.031457	0.331367	0.338696	0.154837	0.434356	0.197267	0.421016	-0.010787	0.084589	0.06446	-0.040171	-0.140428	-0.243935	-0.208815	0	-0.044445	0.121192	-0.148757	-0.10754	-0.095162	-0.179444	-0.041861	0.010844	-0.106817	-0.105411	-0.036125	-0.092629	0.049029	0.133128	0.100388	0.119284	-0.016853
2	tcav0005.o.07	PSB6_HUMAN (P28072) Proteasome subunit beta type 6 precursor (EC 3.4.25.1) (Proteasome delta chain) (Macropain delta chain) (Multicatalytic endopeptidase complex delta chain) (Proteasome subunit Y)	-0.069289	-0.048798	0.039496	-0.023645	0.156001	-0.046916	-0.104925	-0.347959	0.160778	0.087086	0.063968	0.180397	0.07046	0.203736	0.142422	0.131472	0.061823	0	-0.175824	-0.110673	-0.044768	0.039561	0.077572	0.071114	0.165407	-0.247924	-0.191036	-0.20807	0.07776	-0.059315	0.031471	-0.254526	-0.235219	-0.148173	-0.403156	0.006802	0.12111	-0.224856	-0.259408
2	tcav0005.n.01	SMD2_MOUSE (P62317) Small nuclear ribonucleoprotein Sm D2 (snRNP core protein D2) (Sm-D2)	-0.240339	-0.194436	-0.032131	0.098519	0.075507	0.055129	-0.143504	-0.022586	0.221085	0.249573	0.053534	0.245332	-0.082521	0.191	-0.016629	0.014914	0.118923	-0.034375	-0.129734	-0.220504	-0.010026	0.065427	0.107006	0.232597	-0.035294	-0.313771	-0.107108	-0.215773	-0.109461	-0.16349	0.003907	-0.02492	-0.163432	0	0.047233	0.23188	0.306849	0.269336	0.220562
2	tcav0005.m.15		0.031342	0.07573	-0.005144	0.042778	0.028681	0	0.005502	-0.134507	0.166672	0.160482	0.080477	0.151265	0.461588	0.325309	-0.072737	-0.186277	-0.108615	0.347155	0.194848	-0.006398	0.031357	0.044231	0.017003	0.055946	-0.090472	-0.213216	-0.276335	-0.102805	0.134129	-0.02818	-0.165013	-0.020785	-0.068245	-0.038478	-0.332497	0.095926	-0.119548	-0.138676	-0.087138
2	tcav0005.m.12	YTHD1_HUMAN (Q9BYJ9) YTH domain protein 1 (Dermatomyositis associated with cancer putative autoantigen 1) (DACA-1)	0.035546	0.041188	-0.359868	0.06285	-0.065521	-0.012036	-0.076122	-0.068731	0.10189	0.159737	0.225907	0.275931	0.209885	0.30592	-0.164064	0.05853	-0.112973	0.558324	-0.06261	-0.041757	0.015905	-0.050773	-0.029258	0.036148	-0.077677	-0.07155	-0.043161	0.071975	-0.051178	0.027357	0.005235	0	0.004362	-0.10448	0.001678	-0.175772	0.313894	-0.073815	-0.122592
2	tcav0005.m.07		-0.169752	0.001315	-0.10617	-0.040209	-0.321374	0.208416	-0.062973	0.156566	0.217224	0.438442	0.157901	0.383748	0.295854	0.282334	0.117889	0.051002	0	0.033177	-0.096292	0.062852	-0.162933	-0.074012	-0.067117	-0.024227	-0.055188	-0.074134	-0.053324	-0.009082	0.198022	-0.067516	-0.05028	-0.142628	0.092369	-0.039303	0.06621	0.143493	0.144176	-0.025318	0.041415
2	tcav0005.l.18	pd_CG360729;sp_Q9H0H5_HUMAN_Q9H0H5; (3) RAC ACTIVATING GTPASE MGCRACGAP VARIANT FKSG42 GTPASE- BETA ALPHA GTPASE-ACTIVATING	-0.088936	-0.13129	-0.071712	0.010884	-0.009663	-0.143436	-0.067536	-0.109594	0.19544	0.216771	0.296796	0.50809	0.433774	0.225293	-0.050476	0.147277	0.015393	0.013363	-0.041925	0.0825	0.065515	0.208712	0.104902	0.1589	0.0393	-0.090327	-0.09231	0.020518	-0.000547	-0.168436	-0.092666	-0.050846	0	-0.214865	-0.14604	0.100976	0.079992	-0.020224	-0.044663
2	tcav0005.l.14	RED_MOUSE (Q9Z1M8) Red protein (RER protein)	-0.039469	-0.227443	-0.017503	0.01387	-0.116345	-0.056678	0.048487	0.088706	0.096716	0.358674	0	0.362136	0.346086	0.392928	-0.036018	-0.234722	-0.030236	-0.044886	-0.134937	0.041418	-0.002511	-0.127196	0.015721	0.128924	0.117722	-0.296038	-0.106551	0.055695	0.021854	-0.265921	0.034796	-0.222066	0.013168	-0.014222	-0.047458	0.034963	0.146172	-0.003074	0.027221
2	tcav0005.l.11	1433Z_CHICK (Q5ZKC9) 14-3-3 protein zeta	-0.024529	0.219294	-0.10449	0.162953	-0.00457	-0.118634	-0.052484	0.061182	0.157321	0.235639	0.048395	0.228012	0.259239	0.360446	-0.063657	0.197345	0.050267	-0.004248	-0.231202	-0.159776	0.174457	0.150623	0.16872	0.300648	0.048732	-0.302185	-0.014527	-0.114163	-0.13708	-0.24504	0.019061	0	-0.110489	0.005071	-0.166144	0.077363	-8.4e-05	-0.115634	-0.140287
2	tcav0005.k.07	ZN250_HUMAN (P15622) Zinc finger protein 250 (Zinc finger protein 647)	-0.108177	-0.028448	-0.129465	-0.039446	0.176105	-0.040882	0.027992	-0.035277	0.165143	0.252924	0.315657	0.412553	0.101897	0.445355	-0.184699	-0.105574	-0.168174	0.246832	-0.14843	0.009851	-0.009705	0	-0.127838	0.094588	-0.233939	0.108716	-0.14124	-0.07713	0.094461	0.064995	-0.02718	-0.188398	-0.132765	0.046469	0.079918	0.027905	0.086588	-0.041539	0.06837
2	tcav0005.k.01		-0.136891	-0.119984	-0.148703	-0.18357	-0.09996	0.030208	0.082857	-0.030979	0.168349	0.204895	0.23755	0.437987	0.275272	0.463401	0.027741	0	-0.105814	-0.078864	0.09343	-0.037246	0.059758	-0.219258	0.089851	0.087912	-0.115796	-0.286201	-0.111819	0.00572	-0.076218	-0.05971	0.060725	-0.179387	-0.132659	0.001984	-0.06059	0.058428	0.03952	0.007372	-0.089856
2	tcav0005.j.24	VDAC2_MELGA (P82013) Voltage-dependent anion-selective channel protein 2 (VDAC-2) (Outer mitochondrial membrane protein porin 2)	-0.213724	0.009129	-0.102843	0.057968	0.079596	-0.051684	0.029335	-0.198436	0.282754	0.122287	0.290249	0.269436	0.200776	0.298259	-0.137311	0.108977	0.00351	-0.163205	-0.115445	-0.010718	0.103343	-0.053512	0.208337	0.149593	-0.364502	-0.153947	-0.224478	-0.231285	-0.14915	-0.101309	-0.052913	0	0.016896	-0.052181	0.059886	0.11691	0.189786	-0.073972	-0.048888
2	tcav0005.j.12		0.139812	0.134421	0.136871	0	-0.211935	-0.15154	-0.02651	-0.091255	0.255451	0.366573	-0.000256	0.21434	0.256768	0.232725	-0.260125	0.141892	-0.065403	-0.231101	-0.255702	0.055559	0.035493	0.070844	-0.035877	0.077566	0.048858	-0.104726	0.007752	-0.135935	0.004818	0.334939	-0.201466	-0.052282	-0.161854	-0.067723	0.062062	0.001638	-0.036	-0.135145	-0.178661
2	tcav0005.j.08	BAP31_PONPY (Q5R8H3) B-cell receptor-associated protein 31 (BCR-associated protein Bap31)	-0.206692	0.132737	0.044023	-0.099921	0.026085	-0.33409	-0.196447	-0.234528	0.017153	0.216595	-0.058483	0.222312	0.445215	0.294733	0.110074	-0.033418	0.052861	-0.095534	-0.144582	0.174678	0.215191	-0.028759	0.050241	-0.053466	-0.288477	-0.149043	-0.024023	-0.198901	0.033179	0.038255	-0.062094	-0.110797	0.026114	-0.06106	0	0.12729	0.044985	-0.14233	0.021488
2	tcav0005.j.07	HIRP5_MOUSE (Q9QZ23) HIRA-interacting protein 5 (mHIRIP5)	-0.35896	-0.128256	-0.139437	0.055424	0.211466	-0.014112	-0.011297	-0.05405	0.104625	0.076974	0.094201	0.071014	0.561467	0.423828	-0.186871	-0.013781	-0.136481	0	-0.197746	-0.142729	0.172693	0.011652	0.000223	-0.013968	0.05485	-0.15579	-0.048232	0.077559	0.04323	-0.032623	-0.051512	0.074135	0.009406	-0.072565	0.052112	-0.070183	0.083793	-0.182731	0.122786
2	tcav0005.j.04	UBP15_HUMAN (Q9Y4E8) Ubiquitin carboxyl-terminal hydrolase 15 (EC 3.1.2.15) (Ubiquitin thiolesterase 15) (Ubiquitin-specific processing protease 15) (Deubiquitinating enzyme 15) (Unph-2) (Unph4)	-0.149136	-0.085119	0	0.016116	0.233246	-0.188595	-0.134675	-0.481521	0.078197	0.263953	0.031916	0.199058	0.233941	0.014806	0.004833	0.12993	0.064042	0.076436	-0.140803	0.015406	0.036936	-0.015817	0.018547	0.123234	-0.06567	-0.401942	-0.172477	-0.004989	0.094236	0.036892	0.071319	-0.169725	-0.044752	-0.161345	-0.137783	-0.050397	-0.248764	-0.129684	-0.16374
2	tcav0005.i.24	ULA1_BRARE (Q7SXP2) NEDD8-activating enzyme E1 regulatory subunit (Amyloid protein-binding protein 1) (APP-BP1)	-0.016199	-0.24236	0.155169	-0.199822	-0.269185	0.036086	0	-0.118889	0.165192	0.147283	0.182687	0.175776	0.164806	0.301584	0.056712	-0.02817	-0.123504	-0.086099	-0.132324	-0.003496	-0.061723	0.177547	0.199563	0.115636	-0.193198	-0.318483	-0.094292	0.046273	0.096493	-0.148683	0.036154	-0.257974	0.148022	-0.284139	-0.085993	0.225475	0.08455	-0.079113	0.040625
2	tcav0005.i.15		-0.273645	-0.376262	0.007108	-0.011464	-0.044686	-0.08102	-0.237825	-0.124822	0.220861	0.248008	0.082736	0.319583	0.364135	0.298389	0.110913	0.117689	-0.067862	0.013874	-0.056736	-0.049355	-0.078214	0.052502	-0.035579	0.075545	0.2214	-0.043886	-0.174113	-0.194718	0.022958	0	0.075919	-0.131937	0.000907	0.022946	0.07209	-0.105664	0.070715	-0.009346	-0.210865
2	tcav0005.i.03		-0.130751	-0.119828	0.130204	0.119967	-0.006517	0.167988	-0.1429	-0.116575	0.26429	0.365694	0.308068	0.256578	0.36862	0.344848	0.059764	-0.086251	-0.01905	-0.015221	-0.11686	0.017584	-0.044356	0	0.127055	-0.127303	-0.087857	-0.049473	-0.295647	0.047291	-0.177361	-0.1044	0.046924	0.013395	-0.010802	-0.2048	0.030851	-0.019806	0.069841	0.055237	0.006355
2	tcav0005.h.08	CCNB3_CHICK (P39963) G2/mitotic-specific cyclin-B3	-0.196399	-0.117177	-0.260125	-0.013921	0.178432	-0.175119	-0.031808	0.000917	0.230246	0.241903	0.266093	0.367688	0.272174	0.342133	0.180325	0.036068	0.120801	-0.046824	-0.100888	0.030342	-0.068664	-0.026385	0.039952	0.229185	-0.04736	-0.029885	0.03075	-0.104237	0.156934	-0.149831	-0.009188	-0.118828	-0.132498	-0.068386	-0.079663	0.230378	0.149437	0.078802	0
2	tcav0005.h.04	TCPA_PALPA (Q9W790) T-complex protein 1, alpha subunit (TCP-1-alpha) (CCT-alpha)	0.019461	0.086216	0.036659	0.128596	0.209116	0.067498	-0.047024	-0.117239	0.18713	0.237918	0	0.257419	0.117596	0.345961	0.107476	0.196426	0.180589	0.093762	-0.264781	-0.214875	-0.223846	-0.015941	0.342119	0.093387	-0.022131	-0.083998	-0.024918	-0.107236	0.032402	-0.021343	-0.040891	-0.197573	-0.205121	-0.236628	-0.215084	-0.001108	0.161281	-0.00492	-0.049708
2	tcav0005.g.24	AKAP1_MOUSE (O08715) A kinase anchor protein 1, mitochondrial precursor (Protein kinase A anchoring protein 1) (PRKA1) (Dual specificity A-Kinase anchoring protein 1) (D-AKAP-1) (Spermatid A-kinase anchor protein) (S-AKAP)	-0.032093	-0.125818	-0.03209	-0.240051	-0.107627	0.101107	0.064091	-0.041042	0.330147	0.333999	0.174543	0.41832	0.2219	0.421405	0.104802	0.032585	0.016401	-0.012568	-0.166663	-0.109108	-0.117747	-0.049571	-0.000244	0.088947	-0.10822	-0.093878	0.002174	0.104261	0.006688	0.028729	-0.046318	-0.117825	0	-0.007303	-0.005007	0.232336	-0.123651	0.192732	0.113487
2	tcav0005.g.12	NIAM_BOVIN (Q02372) NADH-ubiquinone oxidoreductase ASHI subunit, mitochondrial precursor (EC 1.6.5.3) (EC 1.6.99.3) (Complex I-ASHI) (CI-ASHI)	-0.177337	-0.28077	-0.062208	-0.022069	-0.05414	-0.103788	-0.052765	-0.065294	0.158413	0.184732	0.098104	0.296145	0.043343	0.332595	-0.038596	0	0.031975	0.049286	-0.057393	-0.180678	0.002245	0.026266	-0.186077	0.144628	-0.067075	-0.143236	-0.136699	0.1119	0.201479	-0.009691	-0.155268	-0.015246	-0.248601	0.221162	0.060281	0.249528	0.233753	0.280048	0.259843
2	tcav0005.g.07	pd_CG412639;sp_Q96ER5_HUMAN_Q96ER5; (7) RIKEN SIMILAR 2410002O22 EXPRESSED AT2G47960/T9J23.10 CDNA CG4953 2410002O22RIK FLJ13611 GENE	-0.284819	0.017748	0.140609	-0.164384	0.116584	0.14766	0.044091	-0.173807	0.18153	0.187628	0.137472	0.288152	0.076887	0.201456	-0.041455	0.047774	-0.099033	-0.043221	-0.177007	0.060535	-0.012075	0.01278	-0.095649	0.257982	-0.155688	-0.152421	-0.403111	-0.096241	0.046197	-0.06728	-0.263879	-0.269282	-0.130157	-0.108042	0.012766	-0.124464	0.027298	0.218866	0
2	tcav0005.g.02	USE1_BRARE (Q7ZTY7) USE1-like protein	-0.040256	-0.066096	0.071107	0.071251	-0.059338	0.035284	0.040615	-0.178392	0.293991	0.110903	0.225282	0.010732	0.403567	0.403955	-0.073959	0.056152	0.123852	-0.016697	-0.233407	-0.125143	-0.119182	-0.103058	0.002115	0.152978	0.027223	-0.198094	0.005324	-0.093048	-0.009391	0.320069	0.001036	-0.19631	-0.152231	-0.133168	-0.068243	-0.065413	0.249352	0	-0.160071
2	tcav0005.f.16	TCPA_AMBME (P50157) T-complex protein 1, alpha subunit (TCP-1-alpha) (CCT-alpha) (Fragment)	0	0.008987	-0.254404	0.184937	0.138146	0.171108	-0.123677	-0.277135	0.180677	0.2424	0.092876	0.087076	0.201023	0.18095	-0.007334	0.230014	-0.146367	0.025831	-0.166788	0.029045	-0.1021	-0.084782	0.241324	0.27048	-0.077279	-0.21827	-0.072544	0.0628	0.018826	-0.127649	-0.158664	-0.1122	-0.138309	-0.273751	-0.169495	0.096387	0.152543	-0.123597	-0.197948
2	tcav0005.e.15	MASK_XENLA (Q9PTG8) CPEB-associated factor Maskin (Cytoplasmic polyadenylation element binding protein-associated factor Maskin)	-0.013758	-0.14257	-0.022519	0.49969	0.026188	0.014899	-0.028337	-0.07767	0.181715	0.250413	0.325553	0.29016	0.35389	0.315278	0.078222	-0.085538	0.005324	0.042625	-0.015436	-0.061044	0	0.071158	0.202446	0.220508	0.119578	-0.146571	-0.069727	-0.036544	-0.023201	4e-06	-0.111309	-0.059688	-0.00155	-0.066736	-0.06542	0.011479	-0.072665	0.039314	-0.151397
2	tcav0005.e.09	pd_CG004294;sp_Q91V06_MOUSE_Q91V06; (10) KINASE INHIBITOR CYCLIN-DEPENDENT CELL CYCLE NUCLEAR P57 P57KIP2 1C MELANOMA	-0.042293	-0.084832	0.024472	-0.104382	-0.070777	-0.012793	0.052586	-0.117661	0.462089	0.483922	0.233575	0.331659	0.127533	0.256212	-0.014476	0.220015	0.034259	-0.022063	0	0.127311	-0.017454	0.091643	-0.016437	0.15391	-0.033924	-0.130676	-0.182589	0.034455	-0.074522	-0.16948	0.066616	-0.173473	0.090051	-0.013886	0.050671	0.026529	-0.095796	-0.063656	0.134379
2	tcav0005.d.02	U3IP2_HUMAN (O43818) U3 small nucleolar RNA-interacting protein 2 (U3 small nucleolar ribonucleoproptein-associated 55-kDa protein) (U3 snoRNP-associated 55-kDa protein) (U3-55K)	-0.083701	-0.222753	0.038337	-0.021232	-0.103176	-0.095835	0.141696	-0.035622	0.165216	0.29834	0.329567	0.502127	0.21786	0.332592	-0.029852	0.01478	0.097537	-0.039056	-0.050732	-0.111572	0.010892	0.027129	0.001933	0	-0.041019	0.026859	-0.311948	-0.21781	-0.173404	-0.004764	-0.074545	-0.006551	0.050905	0.036527	-0.058691	-0.16761	0.131831	0.004411	0.037552
2	tcav0005.c.09	pd_CG572948;sp_Q8TCX3_HUMAN_Q8TCX3; (1) LYRIC	-0.059223	-0.256187	-0.083869	0.084628	-0.091328	0.048591	0.006812	-0.189016	0.227235	0.187387	0.300263	0.441935	-0.005068	0.342714	0.085138	0.234337	0.192616	-0.099825	-0.075217	-0.126228	0.195977	0.008627	0.104935	-0.032294	0.070689	0.08029	0.124582	-0.007721	-0.038396	-0.031674	0.058879	-0.002827	-0.126455	0	-0.238102	0.157454	-0.069855	-0.027613	-0.251094
2	tcav0005.b.20		-0.399948	-0.109051	-0.041436	-0.039485	-0.038325	0.083012	-0.061813	0.049692	0.101452	0.194806	0.296287	0.336772	0.310253	0.193385	-0.010212	0.000254	-0.085274	-0.072541	-0.04993	-0.147167	0.127686	-0.109707	-0.086808	0.03379	-0.006833	-0.083613	-0.05514	0.083497	0	0.007762	-0.371828	-0.314036	-0.303837	0.051281	0.013479	0.010708	0.055459	0.020771	0.024176
2	tcav0005.a.18	RM34_MOUSE (Q99N91) 39S ribosomal protein L34, mitochondrial precursor (L34mt) (MRP-L34)	-0.216156	-0.008081	-0.13047	0.160782	0.179618	-0.18383	0.035045	-0.386172	0.116296	0.277318	0.178073	0.371445	0.268304	0.184069	0.035998	0.142894	0.00838	0.024358	-0.12313	-0.193248	0.111631	0.000345	0.018447	0.049453	-0.007784	0.07952	-0.129245	-0.185845	-0.14689	-0.075778	-0.165364	-0.100125	-0.32154	-0.052734	-0.020648	-0.022445	0.029368	0	-0.086814
2	tcav0005.a.15		-0.18463	0.029119	0.038847	-0.031531	-0.152863	0.099087	0.018939	-0.440037	0.310535	0.188006	0.200466	0.276298	0.133704	0.096629	-0.26618	0.113938	0.029584	-0.246328	0	-0.260248	-0.254043	-0.12597	0.10719	0.017757	-0.00381	-0.125706	-0.088691	-0.121767	0.028149	-0.15308	0.047955	-0.275287	0.070568	-0.033749	-0.069895	0.006712	-0.030693	0.011529	-0.039946
2	tcav0004.p.18	RAN_SALSA (Q9YGC0) GTP-binding nuclear protein Ran (GTPase Ran)	-0.013485	-0.196007	-0.260072	0.096008	0.150426	0.036397	-0.150918	0.025095	0.187127	0.281154	-0.044519	0.217001	0.285961	0.086204	0.006643	0.151259	-0.068014	-0.071213	-0.414016	-0.180523	0.004496	-0.051479	0.265674	0.156357	-0.230023	0	0.088572	-0.205423	0.004116	-0.040275	-0.171788	0.031205	-0.228503	-0.180102	-0.031276	0.078417	0.105187	-0.109043	-0.026758
2	tcav0004.p.14	pd_CG014556;sp_K685_MOUSE_Q8R3Q2; (17) SIT4-ASSOCIATING CYCLE PHOSPHORYLATION CELL KIAA0685 CHROMOSOME HOMOLOG SAP155 T6D22.8 SAP185	-0.166955	-0.188321	0.036287	-0.162764	-0.016788	-0.003255	0.056017	-0.139597	0.138196	0.081364	0.276624	0.210054	0.421211	0.02251	-0.079852	-0.050099	-0.016295	0.091178	0	-0.596728	-0.049007	0.049697	0.232318	-0.113728	-0.074887	0.062482	0.096613	-0.002484	-0.096452	0.106026	-0.083239	0.047622	0.112822	-0.121356	0.08943	-0.095396	0.104188	0.065121	-0.089876
2	tcav0004.j.14	pd_CG000023;sp_Q9CWE3_MOUSE_Q9CWE3; (1991) COILED COIL PROTEOME COMPLETE ATP-BINDING MYOSIN HEAVY REPEAT CHROMOSOME ANTIGEN	0.036603	-0.116041	0.22073	0.341308	-0.108189	-0.148932	0.082215	-0.056214	0.105748	0.137909	0.206755	0.415879	0.408483	0.235869	-0.138914	0.038091	-0.179158	0.064569	-0.102284	-0.156708	-0.096621	0.08736	0.067428	0.098291	0.139116	-0.049396	-0.219054	0.03768	-0.02797	0.053195	0	-0.020078	-0.220399	-0.203485	-0.084942	0.023607	-0.103287	-0.009198	-0.029168
2	tcav0004.i.19	pd_CG216124;sp_Q9DAF0_MOUSE_Q9DAF0; (16) EXPRESSED MZE19 3 T10B11.5 DNA P1 CLONE: CHROMOSOME AT3G19970/MZE19_2 GENOMIC	-0.040721	-0.109139	0.078203	-0.228212	-0.10206	-0.106988	0.019605	-0.188232	0.226042	0.442998	0.108222	0.277137	0.375938	0.398018	-0.140815	-0.042639	0.074292	0.030167	0	-0.15907	0.178872	0.063775	0.049156	-0.054818	-0.086265	-0.091863	0.020345	-0.024475	-0.046168	0.00753	0.102739	-0.071673	-0.229658	-0.014076	0.019695	0.036399	0.044569	-0.14147	-0.169287
2	tcav0004.a.17		0.006881	-0.208539	0.044192	-0.216082	-0.157234	0.037305	0.202344	-0.291091	-0.003427	0.179244	0.102509	0.341901	0.223177	0.314185	-0.25298	-0.17731	0.0362		-0.090639	-0.169397	-0.178185	0.153175	0.091085	0.089034	-0.145218	-0.205702	-0.199697	-0.013006	0.064688	0.06384	0.010154	-0.01677	0.123858	-0.062581	-0.098396	-0.002919	0.197017	-0.251003	0.002919
2	tcav0003.p.13	PSB11_CARAU (Q9IB84) Proteasome subunit beta type 1-A (EC 3.4.25.1) (20S proteasome beta 6 subunit A) (B6-A)	0.009035	-0.077333	-0.101862	-0.069735	-0.050003	-0.015784	0.019916	-0.249341	0.113576	0.156597	0.269356	0.247088	0.547561	0.148225	-0.06662	0.273112	-0.053329	-0.094996	-0.17739	0.090766	0	0.023581	0.219637	0.201115	0.160064	-0.05063	-0.039148	-0.014449	-0.248405	0.06615	-0.015957	0.070283	-0.050476	-0.183897	0.075014	0.110122	0.166155	-0.093282	-0.095325
2	tcav0003.p.08	RAB3D_MOUSE (P35276) Ras-related protein Rab-3D	0.044862	0.07312	-0.210364	-0.052761	-0.030718	0.189567	-0.100766	-0.006927	0.389615	0.154471	0.115569	0.301558	0.270215	0.271545	-0.220238	0.091624	-0.138924	-0.036978	-0.041369	-0.002192	0.11813	-0.165024	0.00227	0.007675	-0.257661	0	-0.084146	-0.065194	0.095286	-0.103075	0.068167	-0.261694	-0.249052	-0.057426	0.050405	0.294355	0.138672	0.020446	-0.081034
2	tcav0003.n.11	ASC_BRARE (Q9I9N6) Apoptosis-associated speck-like protein containing a CARD (PYD and CARD domain containing protein)	-0.168369	-0.060558	-0.087541	0.039039	-0.05538	-0.017579	0.074801	-0.135705	0.277329	0.217087	0.309239	0.264321	0.198287	0.340301	-0.176374	-0.019772	0.140107	-0.154231	-0.044842	-0.03637	0.317394	0.045352	0.27431	0.135275	-0.148145	-0.144913	-0.013878	0	-0.219363	0.065141	-0.096154	-0.016331	0.160126	0.041033	0.029956	0.041586	0.217608	-0.026379	-0.170737
2	tcav0003.l.24	PIGH_HUMAN (Q14442) Phosphatidylinositol N-acetylglucosaminyltransferase subunit H (EC 2.4.1.198) (Phosphatidylinositol-glycan biosynthesis, class H protein) (PIG-H)	-0.097426	-0.368093	0.026502	0.166786	-0.137857	-0.042167	0.008629	0.079332	0.185246	0.098719	0.227599	0.180569	0.318206	0.36082	-0.11906	0.12766	-0.040965	0.137392	-0.285351	-0.217348	-0.020796	-0.026477	0.016434	0.297965	-0.028067	-0.108924	0	-0.039609	-0.012639	-0.159345	0.031153	0.139041	-0.185023	0.028776	-0.145163	0.018609	0.167273	-0.123892	-0.09832
2	tcav0003.l.18	COX5B_MOUSE (P19536) Cytochrome c oxidase polypeptide Vb, mitochondrial precursor (EC 1.9.3.1)	-0.086535	-0.173007	-0.137912	-0.199286	0.030566	0.056674	-0.115648	-0.17106	0.305059	0.298357	0.204843	0.085567	0.23616	0.098369	-0.096208	-0.016958	-0.072733	-0.045789	0	-0.128867	0.011567	0.015822	-0.216637	-0.08553	0.463061	-0.078815	-0.106976	0.024622	-0.003906	-0.02938	-0.022307	-0.066024	0.035246	0.201432	0.127998	0.168193	0.234973	0.227878	0.200084
2	tcav0003.h.22	SET07_HUMAN (Q9NQR1) Histone-lysine N-methyltransferase, H4 lysine-20 specific (EC 2.1.1.43) (Histone H4-K20 methyltransferase) (H4-K20-HMTase) (SET domain-containing protein 8) (PR/SET domain-containing protein 07) (PR/SET07) (PR-Set7)	-0.534758	-0.147484	-0.029103	-0.056863	0.02918	-0.269467	-0.054046	-0.106336	0.04849	0.073341	0.240944	0.280351	0.359435	0.259766	-0.121802	0.038387	-0.002615	-0.026863	-0.116229	0.079553	-0.08019	-0.042582	0.149588	0.249449	0.148398	-0.071797	0.046386	-0.010664	0.026955	-0.115029	0	-0.062624	-0.091365	0.086397	0.099819	-0.192619	0.100759	0.082868	0.050157
2	tcav0003.h.14		-0.088421	0.017929	-0.327414	-0.14985	-0.032412	-0.194979	0.013284	-0.139501	0.016877	0.030467	0.303284	0.265408	0.359425	0.28981	-0.382926	0.002071	-0.191507	0.110916	0.053303	-0.130398	0.079896	-0.132553	0.013165	0.024641	0	-0.246547	0.125644	-0.073083	-0.038559	0.060997	-0.089601	-0.042886	-0.095235	-0.104035	0.026414	-0.124569	0.001436	0.001144	-0.231078
2	tcav0003.h.02	SET07_HUMAN (Q9NQR1) Histone-lysine N-methyltransferase, H4 lysine-20 specific (EC 2.1.1.43) (Histone H4-K20 methyltransferase) (H4-K20-HMTase) (SET domain-containing protein 8) (PR/SET domain-containing protein 07) (PR/SET07) (PR-Set7)	-0.092668	-0.176145	-0.132304	-0.023958	-0.114092	0.048522	-0.201803	-0.062735	0.104789	0.209766	0.29467	0.363062	0.378896	0.384753	0.117555	0.096114	-0.225377	0.110243	-0.151101	0.053159	0.030225	0.01796	0.320606	0.039723	0.037564	-0.066336	-0.11725	0	0.01119	0.03366	-0.083594	-0.114	-0.026041	-0.009708	-0.1782	-0.114399	-0.001501	0.07865	-0.08475
2	tcav0003.g.16	EPHA3_BRARE (O13146) Ephrin type-A receptor 3 precursor (EC 2.7.1.112) (Tyrosine-protein kinase receptor ZEK1) (EPH-like kinase 1)	-0.000838	0.049749	-0.01105	-0.249539	0.051411	0.006708	-0.127831	-0.045999	0.182908	0.379151	0.394542	0.062722	0.236163	0.36299	0.092622	-0.053702	0.007171	0.024736	0.043526	0.041231	-0.024366	-0.032079	0.133919	-0.033267	0	-0.182292	-0.124966	0.027528	-0.073461	0.060571	-0.304469	0.274354	-0.189605	-0.01207	-0.099586	-0.101209	0.216043	-0.117844	-0.098997
2	tcav0003.c.15	EXOS4_HUMAN (Q9NPD3) Exosome complex exonuclease RRP41 (EC 3.1.13.-) (Ribosomal RNA-processing protein 41) (Exosome component 4) (p12A)	-0.565755	0.157736	0.040042	0.053732	-0.168276	-0.029156	0.069157	-0.268205	0.257724	0.119118	0.223591	0.091483	0.309931	0.312606	-0.035632	0.0073	0.043074	-0.115934	-0.005276	-0.045985	-0.017869	0.055331	0.133684	-0.040477	-0.182927	-0.201218	0.025214	-0.166402	0.022197	-0.07751	0.039197	-0.059307	-0.09811	0.097306	0.017905	-0.081957	-0.174071	0	-0.000296
2	tcav0003.b.23		0.070382	-0.147578	-0.06159	-0.223041	0.039763	-0.163525	0.081558	-0.021505	0.056541	0.281394	0.147536	0.170674	0.254671	0.247891	-0.10421	0.330163	-0.057953	-0.093931	-0.183908	-0.183837	-0.221433	0.167748	0.092148	0.137788	0.047655	-0.070709	-0.113828	0.08946	0.159632	0.06462	0.02386	-0.198323	-0.274281	-0.083964	0	-0.061736	-0.311245	-0.196218	0.033709
2	tcav0003.b.11		-0.15292	-0.123759	0.129421	-0.17952	0.160891	0.112901	-0.009735	-0.121529	0.157726	0.346221	0.109678	0.125071	0.344672	0.177948	0.051087	0.07709	0.104738	-0.069378	-0.173472	-0.053972	0.042167	-0.171407	0.05605	0.069529	0	0.05194	-0.249823	-0.075555	-0.163859	0.054859	-0.057638	-0.370911	-0.268601	-0.271541	0.014437	-0.011127	-0.083244	0.20271	-0.06049
2	tcav0003.a.18	DCNL1_HUMAN (Q96GG9) DCN1-like protein 1 (Defective in cullin neddylation protein 1-like protein 1) (DCUN1 domain-containing protein 1) (Squamous cell carcinoma-related oncogene)	0.0099	-0.044725	-0.183358	-0.212788	-0.137633	-0.00316	0.051222	-0.087514	0.218733	0.217429	0.297982	0.268969	0.296211	0.376294	-0.01597	0.041381	-0.036298	0.445429	-0.05028	-0.161324	-0.069498	-0.252589	0.034762	0.124637	0.033576	-0.023548	-0.202548	-0.062263	-0.090417	0	0.088701	-0.010849	-0.024151	-0.065323	0.094932	0.053752	0.080576	0.038347	0.033055
2	tcav0002.p.17	IF2B_HUMAN (P20042) Eukaryotic translation initiation factor 2 subunit 2 (Eukaryotic translation initiation factor 2 beta subunit) (eIF-2-beta)	0	-0.021276	-0.212202	0.094476	0.288138	0.071274	-0.034528	-0.086413	0.064742	0.271581	0.178992	0.277254	0.203231	0.33105	-0.09151	0.394221	0.045873	-0.065148	-0.177794	-0.062684	0.128753	-0.146476	0.027151	0.295813	-0.180416	-0.002832	-0.054483	0.023843	0.053135	-0.235461	0.08351	-0.106465	-0.110587	-0.096627	-0.008729	0.115548	0.011416	-0.081997	-0.15688
2	tcav0002.p.10	SF3A2_HUMAN (Q15428) Splicing factor 3A subunit 2 (Spliceosome associated protein 62) (SAP 62) (SF3a66)	0.002669	0.091741	-0.128789	0.108402	-0.049798	-0.175469	-0.107864	0.13923	0.27692	0.3763	0.144628	0.378893	0.019831	0.327628	-0.056846	-0.006701	-0.002514	-0.04913	0	0.058669	-0.172885	-0.154452	-0.026772	0.141941	0.064837	-0.124317	-0.382208	0.133398	-0.003143	0.061491	-0.127878	0.107261	0.191748	-0.201067	0.029878	-0.025855	0.09084	-0.070643	-0.132373
2	tcav0002.o.04	pd_CG396227;sp_Q8WVK7_HUMAN_Q8WVK7; (2) 1110001A07 RIKEN SIMILAR CDNA 1110001A07RIK GENE	-0.284779	0.034687	-0.068669	-0.167903	-0.063414	0.058466	-0.037494	-0.149935	0.150035	0.18557	0.383194	0.462651	0.327616	0.404714	0	-0.029724	-0.041482	-0.06053	-0.1633	-0.082986	-0.039279	0.040227	0.09702	0.114085	0.011262	-0.104382	-0.121003	0.097947	-0.049367	0.073978	0.032176	-0.046177	-0.160581	-0.03239	0.047551	0.096639	0.033652	0.072678	-0.088947
2	tcav0002.n.11	pd_CG025254;sp_Q8R0P2_MOUSE_Q8R0P2; (13) TRANSMEMBRANE PALATE CLEFT LIP ASSOCIATED SIMILAR RESISTANCE CISPLATIN CRR9P RELATED	-0.274055	0.156034	0.021397	0.092452	-0.036848	-0.134471	0.187054	-0.240385	0.126885	0.12062	0.359773	0.352551	0.210798	0.202695	0.013507	-0.017364	-0.252163	-0.008895	0.045964	0.007719	-0.041336	0.023559	0.030791	-0.008774	0.01715	-0.099746	-0.210711	0.116443	-0.238882	-0.080974	-0.096907	0	-0.305637	-0.03873	-0.164974	-0.174433	0.094506	0.069021	-0.179865
2	tcav0002.n.04	pd_CG210493;sp_Q922H4_MOUSE_Q922H4; (146) COMPLETE PROTEOME TRANSFERASE GLUCOSE-1-PHOSPHATE NUCLEOTIDYLTRANSFERASE BIOSYNTHESIS ADENYLYLTRANSFERASE LIPID PYROPHOSPHORYLASE ADP-GLUCOSE	-0.084621	-0.039442	0.103973	-0.009874	-0.085396	-0.010213	-0.136597	-0.037353	0.058743	-0.324655	0.301407	0.171818	0.152512	0.302541	-0.103834	0.000541	0.168787	0.006528	-0.201744	-0.225096	0.105962	-0.067745	0.214684	0.191446	-0.061642	-0.338776	-0.18036	-0.369719	0.024317	0.131592	0.134508	0.081667	0.052882	-0.028197	-0.030894	0.161924	0.115754	-0.071062	0
2	tcav0002.m.21		0.140579	-0.307198	-0.086714	-0.146281	-0.069527	-0.152593	-0.218263	-0.139453	0.000731	0.338037	0.147351	0.318831	0.355168	0.196205	0.036386	0.053681	0.011469	-0.044675	-0.082313	-0.287644	0.00278	0.068927	0.091557	0.078652	0.082318	0.102378	0.106131	-0.224346	-0.314123	-0.196027	-0.072069	-0.005151	0.031327	-0.048964	0.016681	0	-0.052986	-0.085312	-0.096847
2	tcav0002.m.06		-0.082254	-0.140609	0.041975	0.026562	0.08034	-0.02834	-0.157433	-0.005023	0.196536	0.347042	0.233542	0.319246	0.361843	0.358808	0.106986	0.111093	-0.067223	-0.104779	-0.111953	-0.049999	-0.096391	0.060076	0.38205	0.29647	0.041235	-0.08391	-0.037754	-0.116697	0.028749	-0.087078	0	0.003354	-0.10414	-0.005067	-0.033844	-0.013102	0.061254	0.030083	-0.116635
2	tcav0002.m.02	pd_CG320833;sp_Q9H5K3_HUMAN_Q9H5K3; (2) TRANSFERASE ATP-BINDING 4930444A02RIK FLJ23356	0.066621	0.095147	-0.289587	0.09849	0.070493	-0.019591	-0.105151	-0.226896	0.171398	0.338045	0.220779	0.300771	0.184108	0.321692	-0.125156	-0.049879	0.006329	0.092691	-0.137281	-0.157704	-0.27168	0	-0.080088	0.033184	0.003328	-0.172691	-0.247342	-0.038401	0.04156	-0.12149	0.030489	0.00309	-0.180746	0.032633	0.264808	-0.099424	-0.005893	-0.151298	-0.080059
2	tcav0002.l.20		0.089357	-0.02586	0.041323	-0.188241	-0.092099	-0.061331	0.124859	-0.123191	0.078154	0.281739	0.409872	0.301643	0.320306	0.266226	0.007188	0.169447	0.209044	-0.163465	-0.159355	-0.029854	-0.021132	-0.078179	0.044632	0.164454	-0.005951	-0.197075	-0.051034	0	-0.009402	-0.05935	-0.124128	-0.011512	0.000989	0.075049	0.105603	0.178639	0.297367	-0.124873	-0.137266
2	tcav0002.j.17		0.070791	-0.16197	-0.119277	-0.093608	-0.018421	0.066043	-0.082998	-0.201541	0.05486	0.441326	0.279293	0.294773	0.310025	0.460057	-0.104581	0.101789	0.064197		-0.02145	0.061334	-0.090254	-0.15221	0.203641	0.077561	-0.005364	-0.042714	-0.116072	-0.099332	-0.089126	0.005364	-0.061498	-0.067074	0.07607	-0.069406	-0.035925	0.144489	0.029566	0.013531	0.19849
2	tcav0002.j.11	ABCF2_HUMAN (Q9UG63) ATP-binding cassette sub-family F member 2 (Iron-inhibited ABC transporter 2)	-0.31529	0.029067	-0.159208	0.053031	0.011972	0.022696	-0.188201	-0.201947	0.132642	0.323494	0.09006	0.362189	0.074033	0.209636	0.059961	0.039339	0.125503	0.38818	-0.169725	-0.144938	-0.079289	0.009438	0.113201	0.126894	-0.22053	-0.058189	-0.104169	0.02796	-0.099461	-0.026663	-0.093841	-0.144584	-0.15127	-0.119763	-0.2584	-0.052739	0.09562	0	-0.084819
2	tcav0002.i.07		-0.062496	0.054721	-0.099737	0.09872	-0.117605	-0.090326	0	0.097046	0.161615	0.204139	0.255059	0.222567	0.042332	0.153625	-0.049714	0.128724	-0.029074	0.677213	-0.028853	-0.093322	-0.010991	0.017308	0.226561	-0.136606	-0.159793	-0.209924	0.053359	-0.115494	-0.037523	0.088782	-0.210554	0.084025	0.04434	-0.101758	-0.022829	0.087214	0.069496	-0.06184	-0.01388
2	tcav0002.h.04		-0.103453	0.089907	-0.084411	-0.294608	-0.036179	-0.048188	0.078575	-0.10437	0.327637	0.30302	0.2038	0.2756	0.238606	0.370285	-0.016229	-0.113514	0.080564	-0.025167	0	-0.034358	0.051299	0.065093	0.215605	0.075043	-0.280076	-0.136424	-0.158114	-0.121043	0.117535	-0.15003	0.028675	0.003621	0.076539	-0.190663	-0.107413	0.105606	0.078908	-0.083957	-0.153029
2	tcav0002.f.19	RADI_CHICK (Q9PU45) Radixin	0.084746	-0.159892	-0.109286	-0.077256	0.095049	-0.176548	-0.023209	-0.182425	0.285811	0.405922	0.316545	0.067347	0.236406	0.321142	0.101674	-0.024756	-0.087465	-0.157391	0.082474	0.026255	0.106844	0.150125	-0.078451	-0.096722	0.017653	-0.248879	0.012767	-0.245984	0	0.097209	0.204349	0.087688	-0.035236	-0.09192	-0.042224	0.111184	-0.100836	-0.207264	-0.077417
2	tcav0002.e.18	IF2B_HUMAN (P20042) Eukaryotic translation initiation factor 2 subunit 2 (Eukaryotic translation initiation factor 2 beta subunit) (eIF-2-beta)	0.065278	-0.157944	-0.299351	0	0.131378	-0.027934	-0.157001	-0.096931	0.175141	0.246693	0.146489	0.332039	0.275673	0.363225	0.003558	0.158975	0.108424	0.04889	-0.079166	-0.091424	0.060353	0.114076	-0.064503	0.236109	-0.26091	-0.11126	-0.179133	-0.126015	0.005628	-0.085793	0.107772	-0.16238	-0.148996	-0.105479	-0.073553	0.037703	0.080521	-0.211978	-0.04399
2	tcav0002.e.06	PPIF_RAT (P29117) Peptidyl-prolyl cis-trans isomerase, mitochondrial precursor (EC 5.2.1.8) (PPIase) (Rotamase) (Cyclophilin F)	-0.010851	-0.167899	-0.018897	0.154209	-0.031501	-0.152858	0.011867	-0.259145	0.132171	0.038653	0.240423	0.363908	0.381038	0.310141	-0.115048	0.088646	-0.049908	0.002514	0.11127	-0.225324	-0.094234	0.039192	-0.191149	0.187487	-0.18951	-0.070741	-0.354036	-0.026117	0	0.084047	-0.012653	-0.056483	0.087608	-0.086777	-0.101434	0.099246	0.09676	0.119659	0.009808
2	tcav0002.e.01		0.07165	-0.219126	-0.04546	0.073012	-0.039503	0.021275	-0.063218	-0.059839	0.124738	0.027277	0.347955	0.185927	0.561061	0.359449	0.151417	0.024907	0.030015	-0.172597	-0.041295	-0.088287	0.092657	0.082392	0.089074	0.068425	-0.132664	-0.047752	-0.004466	-0.062222	-0.112692	-0.018331	-0.002528	-0.23222	-0.281682	0.034348	0.069476	-0.011549	0.198072	0	-0.082096
2	tcav0002.d.10	NUDM_BOVIN (P34942) NADH-ubiquinone oxidoreductase 42 kDa subunit, mitochondrial precursor (EC 1.6.5.3) (EC 1.6.99.3) (Complex I-42KD) (CI-42KD)	-0.152867	-0.024587	-0.122509	-0.020631	-0.064278	-0.061604	-0.300445	-0.167298	0.151164	0.335377	0.22533	0.214041	0.358581	0.528672	0.057323	-0.049059	0.09309	-0.10595	-0.174564	-0.134192	-0.074485	-0.127659	-0.002469	0.1211	0.048737	0.006312	-0.045753	0	-0.19188	0.008376	-0.092596	0.044468	0.017734	0.019955	0.044525	0.018213	0.083343	0.025211	-0.145888
2	tcav0002.c.24	PJA1_HUMAN (Q8NG27) Ubiquitin protein ligase Praja1 (EC 6.3.2.-) (RING finger protein 70)	-0.083155	-0.097627	-0.112841	0.086875	-0.060193	0.01571	-0.023811	-0.201547	0.108364	0.217463	0.443189	0.319792	-0.061615	0.399024	-0.212701	0	0.097861	-0.010029	-0.086953	-0.146613	-0.080705	-0.014414	0.10732	0.005728	0.056934	-0.104686	-0.056879	-0.176151	-0.063592	0.413525	0.019022	-0.033185	-0.048405	0.023131	0.013201	0.128386	0.176318	0.047525	0.131832
2	tcav0002.c.12	PAIRB_HUMAN (Q8NC51) Plasminogen activator inhibitor 1 RNA-binding protein (PAI1 RNA-binding protein 1) (PAI-RBP1) (SERPINE1 mRNA-binding protein 1)	-0.154617	0.065163	0.056729	0.06279	-0.024903	-0.061365	-0.074396	-0.215417	0.272231	0.478983	0.241417	0.396162	-0.010613	0.171131	-0.146507	0.218069	0.027915	-0.116844	0	-0.149182	0.018567	0.045249	-0.03973	0.05901	-0.200902	-0.010062	0.061562	-0.191858	-0.178295	0.012975	-0.068019	-0.08649	-0.122995	-0.132422	-0.19194	0.057732	0.217999	0.004481	0.039191
2	tcav0002.c.11	ROA0_HUMAN (Q13151) Heterogeneous nuclear ribonucleoprotein A0 (hnRNP A0)	0.13911	-0.11632	-0.33245	0.250833	0.068439	-0.003828	0	-0.224427	0.013281	0.132795	0.229197	0.216926	0.093556	0.232861	0.095362	0.312602	-0.029164	-0.036425	-0.023615	-0.133868	-0.016225	0.024926	0.206103	0.220291	-0.249114	0.014911	0.001868	-0.097347	0.021964	0.154301	-0.064404	-0.011725	-0.089959	-0.199046	-0.149346	0.037936	-0.075231	-0.171569	-0.363301
2	tcav0002.b.23	pd_CG216124;sp_Q9DAF0_MOUSE_Q9DAF0; (16) EXPRESSED MZE19 3 T10B11.5 DNA P1 CLONE: CHROMOSOME AT3G19970/MZE19_2 GENOMIC	-0.0375	-0.04572	-0.13303	-0.017497	0.035916	-0.131455	-0.070297	0.078314	0.144371	0.277845	0.133771	0.34286	0.384629	0.422528	-0.129548	-0.128571	0.009567	0.304712	-0.040237	0.019459	0.053225	0.061226	0.133799	0.200093	-0.083817	-0.253439	-0.00953	0.048662	-0.280653	0.113055	-0.079095	-0.017969	-0.085658	-0.109647	-0.043693	0	0.038593	-0.036023	0.015039
2	tcav0002.b.22	PRG4_MOUSE (Q9JM99) Proteoglycan-4 precursor (Lubricin) (Megakaryocyte stimulating factor) (Superficial zone proteoglycan) [Contains: Proteoglycan-4 C-terminal part]	0.226169	-0.039549	-0.109643	0.036618	0.088712	0	0.013647	-0.025765	0.370791	0.482754	0.279831	0.104464	0.19539	0.005619	-0.060099	0.258615	0.02077	-0.038036	-0.226876	-0.043936	-0.061394	-0.068097	-0.09295	0.069079	-0.195534	-0.037371	0.068984	0.123444	-0.073321	-0.03487	-0.117975	-0.170418	-0.107656	-0.013945	-0.226927	0.105899	0.091532	0.09938	0.278773
2	tcav0002.b.08	CIZ1_HUMAN (Q9ULV3) Cip1-interacting zinc finger protein (Nuclear protein NP94)	-0.088524	-0.108407	-0.153703	0.074258	0.016947	-0.006531	0.092077	-0.299452	0.039854	0.138639	0.140912	0.375665	0.083399	0.165781	0.050147	0.033878	-0.199924	0.064183	-0.268882	0.045449	0	0.163409	-0.076401	0.029567	-0.298465	-0.060728	-0.273958	0.004025	-0.075356	-0.139526	0.141031	-0.268009	-0.227399	-0.086865	-0.190032	-0.040499	0.286852	0.11197	-0.067107
2	tcav0002.a.20	IF5A_RABIT (P10160) Eukaryotic translation initiation factor 5A (eIF-5A) (eIF-4D)	-0.132149	-0.047396	-0.089729	0.121894	-0.073859	-0.09512	-0.249999	-0.141529	0.169438	0.317109	0.061349	0.358384	0.161754	0.300061	0.052606	0.087169	0	-0.078628	0.064534	0.078959	0.017739	0.005519	0.18998	0.101783	-0.444519	-0.23051	-0.20533	-0.036902	-0.019238	-0.00763	-0.053459	-0.153079	0.020601	-0.039167	-0.120996	-0.003225	0.24283	0.010761	0.11076
2	tcav0002.a.03	IPO7_MOUSE (Q9EPL8) Importin-7 (Imp7) (Ran-binding protein 7) (RanBP7)	-0.01521	0.042428	-0.165946	-0.143198	-0.006747	-0.04649	-0.130651	-0.102699	0.104019	0.360026	0.279056	0.389444	0.272732	0.19542	-0.020893	0.141181	0.09363	0.425571	-0.28863	0.015444	-0.097812	0.098602	0.120209	0.164537	0.064346	-0.041521	-0.141789	0.118485	-0.01938	-0.053014	-0.068709	0.049964	-0.007331	-0.020934	-0.101533	0.119383	0.079691	-0.033667	0
2	tcav0001.p.19	BAT3_MOUSE (Q9Z1R2) Large proline-rich protein BAT3 (HLA-B-associated transcript 3)	-0.22299	0.090198	-0.09195	-0.044903	-0.11393	0.103909	-0.316566	-0.263994	0.142544	0.215249	0.281673	0.466483	0.072676	0.252588	0.004264	-0.248379	0.061722	-0.08668	-0.128739	0.025181	0.01578	0.001122	0.015087	0.09144	0	-0.276964	-0.180032	-0.015876	-0.028499	-0.063254	-0.019707	-0.162495	-0.14338	0.106941	-0.127904	0.053042	0.044235	0.032195	-0.105289
2	tcav0001.p.18	CF166_HUMAN (Q53H80) Protein C6orf166	-0.024593	0.011346	-0.166772	0.103797	0.025096	-0.091217	-0.195618	-0.144365	0.187454	0.303295	0.269859	0.203141	0.309231	0.290129	-0.023336	-0.137806	-0.030315	0.052876	0	-0.212461	-0.027018	0.138445	0.127887	0.34845	0.375266	-0.097129	-0.19898	0.01902	-0.170336	-0.018697	0.040769	-0.034327	-0.092751	-0.037621	-0.049919	-0.067382	0.060339	0.049344	0.001884
2	tcav0001.m.16	ANM1_MOUSE (Q9JIF0) Protein arginine N-methyltransferase 1 (EC 2.1.1.-)	-0.140637	0.17942	-0.297063	0.149341	0.030708	0.015216	0.016629	-0.213433	0.085466	0.394756	0.163409	0.207693	0.077122	0.193736	0.074141	-0.066691	0.140454	0.239741	-0.277707	-0.11208	0.075283	-0.081562	0.029196	0.074137	-0.302034	-0.030303	-0.102087	-0.174937	0.107815	0	-0.035067	-0.07625	-0.06857	-0.083846	-0.303819	-0.072214	0.184169	-0.15255	-0.015534
2	tcav0001.m.02		0.027516	-0.258486	-0.045738	-0.133307	0.070961	-0.02571	-0.189339	-0.121082	0.046703	0.226755	0.195119	0.254218	0.432501	0.391523	-0.260311	0.067785	-0.064957	0.045526	0.015516	-0.135901	0.064609	-0.102895	-0.092537	0.059505	-0.049867	0.018412	-0.180408	-0.026094	0.062603	-0.12007	0.073844	-0.180356	-0.175968	0	0.000289	0.16291	0.065778	-0.224011	-0.176371
2	tcav0001.j.18		-0.043117	-0.057543	-0.022946	-0.011868	0.008748	-0.055413	0.023571	-0.07919	0.205498	0.251163	0.281216	0.340147	0.091912	0.238177	-0.195116	-0.073152	0.026927	0.66946	0.024102	-0.048491	0.083041	0.083632	-0.107129	0.074329	-0.037289	0.024492	-0.108872	-0.09088	0	-0.046073	0.029961	-0.068448	-0.134437	-0.002509	-0.055004	0.094098	0.17985	-0.018988	0.017204
2	tcav0001.j.14		0.157383	0.026573	-0.229016	0.004889	0.111529	-0.13429	-0.139597	-0.123401	0.195145	0.109528	0.177102	0.28132	0.114839	0.152496	0.049203	-0.015418	-0.043837	0.667378	-0.169281	0.005194	-0.057856	0	-0.050537	0.203069	0.037688	-0.198474	-0.109069	0.108856	-0.039657	0.099963	-0.091793	-0.020752	-0.110373	0.019602	-0.102813	-0.083354	-0.105546	0.081149	-0.035401
2	tcav0001.d.24	pd_CG298138;sp_Q9BRX5_HUMAN_Q9BRX5; (4) 2700085M18RIK	-0.076103	-0.08892	-0.227762	0.010214	0.09424	-0.045082	-0.165153	-0.189902	0.204839	0.219022	0.185823	0.171222	0.17946	0.338062	-0.150498	-0.049362	-0.023688	0.095865	0.020816	-0.205514	-0.116461	-0.063182	0.100853	0.34582	-0.320753	-0.175505	-0.00299	-0.057624	0.114834	-0.007975	0	0.017859	0.352214	0.188703	0.084401	-0.046338	0.042544	0.116616	-0.00705
2	tcav0001.d.10	pd_CG337862;sp_Q96AH0_HUMAN_Q96AH0; (7) SIMILAR 4930434H03 RIKEN CDNA CG5181 MGC2731 4930434H03RIK FLJ22833 GENE	-0.203715	-0.049911	0	0.059613	-0.182014	-0.142156	-0.052057	-0.3087	0.209375	0.349235	0.186677	0.383882	0.190864	0.312714	-0.102701	-0.03891	0.046474	0.045271	0.001819	-0.056208	0.042134	0.052527	0.070478	0.132289	0.106637	-0.037337	-0.002205	-0.161434	-0.083919	-0.231236	-0.048932	0.20037	-0.209097	-0.108765	-0.138162	0.034322	0.175762	0.154254	-0.007092
2	tcav0001.c.18	CYC_BRARE (Q6IQM2) Cytochrome c	-0.155677	-0.236804	-0.126833	-0.1283	0.053765	-0.227109	0.121053	0.140356	0.199677	0.187902	0.221834	0.227245	0.357834	0.079275	-0.020253	0.060439	0.175107	0.209986	-0.031373	-0.00332	-0.076318	0.150364	0.087123	0.071551	0.009502	-0.431346	-0.029561	-0.062951	-0.139262	-0.079237	-0.118547	-0.052251	0.195169	-0.112386	0	-0.099915	0.170521	0.093378	-0.187238
2	tcad0009.l.09	GBB1_RAT (P54311) Guanine nucleotide-binding protein G(I)/G(S)/G(T) beta subunit 1 (Transducin beta chain 1)	-0.075444	-0.127752	-0.101816	0.229911	-0.0405	-0.009332	-0.032088	0	0.107326	0.2635	0.161811	0.240547	0.306311	0.495139	-0.147873	0.1516	-0.177831	-0.179031	-0.097342	0.172148	0.119597	0.045959	0.137796	0.179891	-0.163952	0.029997	-0.081238	0.058963	-0.00911	-0.045179	-0.040276	0.215437	-0.011366	-0.11927	0.173239	0.140589	0.087377	-0.153107	-0.096931
2	tcad0009.j.23	K0776_CHICK (Q5ZMG1) Protein KIAA0776 homolog	-0.339546	0.012184	-0.278805	0.007659	0.03512	-0.162711	2.3e-05	-0.038072	0.240817	0.218738	0.235695	0.455602	0.005539	0.367799	-0.153617	-0.119731	0.041274	0.110347	-0.124001	-0.016277	-0.160972	0.035663	0.121897	0.212364	0.044799	-0.141028	-0.029206	-0.127034	-0.095156	0	0.018087	-0.12362	0.032853	-0.150829	-0.044452	-0.014399	0.101526	-0.135967	-0.019671
2	tcad0009.j.22	CY1_MOUSE (Q9D0M3) Cytochrome c1, heme protein, mitochondrial precursor (Cytochrome c-1)	-0.040101	0.001731	-0.122103	0.226783	0.008578	-0.082581	-0.104265	-0.058288	0.050082	0.177685	0.295181	0.456716	0.29685	0.436494	0.135786	0.089634	0.124097	0.062526	-0.025296	0	-0.084768	0.130755	0.057527	0.215456	-0.086396	-0.114525	-0.204507	-0.085359	-0.09038	-0.004876	0.091985	0.128857	-0.155602	-0.161872	-0.087758	0.018628	-0.077385	-0.102409	-0.064178
2	tcad0009.j.19	pd_CG061539;sp_Q9W1I6_DROME_Q9W1I6; (4) ACID DNA BINDING 5 CLONE:MSF19 NUCLEIC CG18426 LD12035P P1 CHROMOSOME	-0.059121	-0.06745	0.101186	0.177511	-0.181481	0.042443	0	-0.108468	0.126311	0.254622	0.300177	0.255995	0.221401	0.317802	-0.03953	-0.132522	-0.022533	0.179552	-0.178737	-0.002958	0.155385	0.204149	0.170074	0.308737	0.116207	-0.198014	-0.304135	0.019808	-0.077631	0.042576	0.040712	-0.008624	-0.101358	-0.168266	-0.108464	-0.058071	0.16814	-0.062431	-0.047979
2	tcad0009.j.08	DDX39_MOUSE (Q8VDW0) ATP-dependent RNA helicase DDX39 (EC 3.6.1.-) (DEAD box protein 39)	-0.145043	0.003788	-0.095807	0.154753	-0.110207	-0.018405	-0.008078	-0.051745	0.222345	0.281875	0.28612	0.474164	0.265836	0.360042	-0.07608	-0.007614	0.043227	0.016567	0.000317	0.074867	0.040925	0.216236	0.250927	0.192056	-0.043567	-0.066905	-0.171468	0	-0.137374	-0.015011	0.024287	-0.121407	-0.055342	-0.167825	-0.077683	0.054383	0.113385	-0.014721	-0.096617
2	tcad0009.i.02	TCPD_FUGRU (P53451) T-complex protein 1, delta subunit (TCP-1-delta) (CCT-delta)	0.00554	0.018068	-0.198436	0.256988	-0.127971	-0.046773	-0.032398	-0.275258	0.054436	0.217553	0.202457	0.425072	0.20699	0.162973	0.156693	0.096962	0.043411	-0.030151	0.11466	0.001291	0	-0.126633	0.068165	0.100754	-0.103652	-0.13517	-0.059079	-0.173977	-0.051512	-0.11221	-0.151132	-0.183223	-0.378887	-0.180017	-0.206525	-0.073237	0.048685	0.004999	0.126244
2	tcad0009.h.01	IPYR2_HUMAN (Q9H2U2) Inorganic pyrophosphatase 2, mitochondrial precursor (EC 3.6.1.1) (PPase 2) (Pyrophosphatase SID6-306)	0.006895	-0.254543	0.097383	0.023403	0.146814	-0.109368	0	-0.09546	0.096368	0.189036	0.290849	0.2523	0.368796	0.299562	-0.03813	0.118484	0.022808	-0.089743	-0.050573	-0.228953	-0.087151	-0.078979	-0.164954	-0.128736	-0.157176	-0.134486	-0.013989	-0.02091	-0.059253	-0.005019	0.066939	-0.079244	-0.226329	0.016579	0.095125	0.263359	0.320916	0.142966	0.125586
2	tcad0009.g.13	STMN1_CHICK (P31395) Stathmin	-0.149388	-0.126232	-0.041419	-0.030368	0.030416	-0.098545	0.12278	0.082356	0.183738	0.204763	0.357966	0.420235	0.364236	0.402252	0	0.022659	0.06392	-0.068391	-0.055376	-0.033942	-0.082711	0.104756	0.189716	0.261796	0.013971	-0.154843	-0.108252	-0.038376	-0.054095	-0.014356	-0.053945	-0.057107	-0.068769	-0.09912	-0.069366	0.066455	0.089167	0.176957	0.078525
2	tcad0009.f.07	CBX3_PONPY (Q5R6X7) Chromobox protein homolog 3 (Heterochromatin protein 1 homolog gamma) (HP1 gamma)	-0.082245	-0.212743	0.066861	-0.064182	0.040334	0.273352	-0.090729	-0.10279	0.21036	0.237124	0.111612	0.45149	0.01298	0.328211	-0.040502	0.085046	0.117822	0.022994	-0.010431	-0.146371	0.110004	0.184342	0.120838	0.27517	0.027251	-0.315459	-0.184362	-0.061347	0.030757	-0.079143	-0.037526	-0.176073	-0.155818	-0.11338	-0.104204	-0.025118	0.077995	0	-0.07755
2	tcad0009.d.22	8ODP_RAT (P53369) 7,8-dihydro-8-oxoguanine triphosphatase (EC 3.1.6.-) (8-oxo-dGTPase) (Nucleoside diphosphate-linked moiety X motif 1) (Nudix motif 1)	0.104371	-0.024611	0.03872	-0.008928	0.101587	-0.043283	-0.233304	0.023465	0.279667	0.366905	0.351931	0.076974	0.265515	0.436643	-0.134541	0.130497	-0.186849	-0.004069	-0.077123	-0.211367	-0.174508	-0.043591	0.097938	0.058534	-0.023691	-0.260338	-0.042434	-0.039281	-0.082	0.175666	0.071878	-0.045276	0.022354	0	-0.1182	0.016318	0.125174	0.041467	-0.036312
2	tcad0008.k.06	SCRB1_HUMAN (Q8WTV0) Scavenger receptor class B member 1 (SRB1) (SR-BI) (CD36 antigen-like 1) (CD36 and LIMPII analogous 1) (CLA-1) (Collagen type I receptor, thrombospondin receptor-like 1)	0.020297	-0.128408	-0.185044	-0.0261	0.087781	-0.114089	0.003424	-0.117687	0.207065	0.443067	-0.003694	0.280862	0.15525	0.05098	0.047574	0.037272	0.042605	-0.034583	0	-0.21255	-0.181219	-0.061155	-0.019373	-0.001981	-0.21513	-0.212215	-0.072461	-0.011073	-0.12584	0.092629	-0.327473	0.010887	-0.219876	0.007226	0.005741	0.208904	0.238725	0.092575	0.306459
2	tcad0008.e.11		-0.073725	-0.082807	0.073318	0.084372	-0.150033	-0.035283	0.029933	-0.147827	0.115267	0.195996	0.510684	0.255274	0.250309	0.291058	0.039146	-0.080066	-0.130745	0.214663	-0.171279	-0.040432	0	-0.019062	0.12418	0.04457	0.155715	-0.055744	0.031909	-0.010444	-0.047421	-0.094979	0.004488	-0.181465	-0.157837	-0.135987	-0.177578	0.041345	0.185792	0.296113	-0.110758
2	tcad0008.d.22	pd_CG000288;sp_O70130_MOUSE_O70130; (438) PROTEOME COMPLETE OXIDOREDUCTASE REDUCTASE ALDO/KETO FAMILY CHANNEL DEHYDROGENASE 1.1.1.- ALDO-KETO	-0.030173	0.016353	-0.088789	-0.068947	-0.137635	-0.115111	0.068029	-0.09797	0.156127	0.379403	0.317705	0.303162	0.160383	0.15038	-0.005569	0.092022	-0.323715	-0.152812	0.076613	-0.123355	0.020767	0.134047	0.239065	0	-0.275119	0.104466	-0.075757	0.113331	-0.17502	-0.080853	-0.229497	-0.058795	-0.0821	0.039588	0.111381	0.146435	0.202357	-0.123693	-0.009761
2	tcad0008.b.05	CSN3_BRARE (Q6P2U9) COP9 signalosome complex subunit 3 (Signalosome subunit 3)	0	-0.060691	-0.031509	-0.110977	0.04751	0.032285	-0.052517	-0.153927	0.124868	0.218876	0.395619	0.206673	0.448354	0.435742	-0.176773	0.082658	-0.193275	-0.134164	-0.24277	-0.096089	-0.022789	-0.011577	0.082536	0.096075	-0.124545	-0.168543	0.080512	0.109401	-0.018271	-0.059192	0.061221	0.075606	-0.175352	-0.052994	0.051069	0.013013	0.010614	-0.084839	0.044952
2	tcad0008.a.06	pd_CG020858;sp_Q8TBF4_HUMAN_Q8TBF4; (1305) RNA-BINDING NUCLEAR REPEAT BINDING SPLICING RIBONUCLEOPROTEIN FACTOR RNA MRNA ALTERNATIVE	-0.238633	-0.040216	-0.092709	-0.086364	0.005741	0.148565	0.122383	0.125143	0.322176	0.310977	0.119166	0.281742	0.423806	0.431733	-0.035011	0.030636	-0.027405	-0.071913	0.007119	-0.107116	0.039945	0	0.02568	0.033841	-0.03959	-0.079655	-0.158745	-0.211205	-0.093764	-0.233562	0.015	-0.097497	-0.110911	-0.019833	-0.080461	0.067602	0.08891	0.084229	-0.002924
2	tcad0007.o.09	TBA_NOTVI (Q91060) Tubulin alpha chain	0.090748	0.073261	0.063487	0.091468	-0.065097	-0.05324	-0.274602	-0.204665	0.114756	0.188701	0.212487	0.304945	0.131741	0.455099	0.035178	0.087307	0.068049	-0.076954	0	-0.019298	-0.089838	0.03765	0.050394	0.167678	-0.350049	-0.210609	-0.111539	0.019207	0.097694	-0.126102	-0.074878	-0.031579	0.052196	-0.213508	-0.159348	-0.055366	-0.059758	-0.190762	-0.223244
2	tcad0007.o.07	RAC1_RAT (Q6RUV5) Ras-related C3 botulinum toxin substrate 1 (p21-Rac1)	-0.093251	0.057135	-0.149014	-0.213545	0.08763	-0.241679	-0.006238	-0.187109	0.039367	0.107011	0.249199	0.275987	0.39853	0.348532	-0.124118	-0.153025	0.016133	-0.135897	0.000717	-0.017101	0.166848	0	0.122135	-0.064216	-0.154373	-0.264812	-0.211555	-0.275506	-0.093773	-0.027042	0.050915	-0.072947	-0.066462	0.012842	0.083274	0.149872	0.124157	0.031354	0.019315
2	tcad0007.l.19	CN37_RAT (P13233) 2',3'-cyclic-nucleotide 3'-phosphodiesterase (EC 3.1.4.37) (CNP) (CNPase)	-0.017448	0.072715	-0.054428	0.049742	-0.062323	-0.133931	-0.0593	-0.120995	0.257446	0.321267	0.234955	0.434705	0.257507	0.426683	0	0.058174	0.031413	-0.032217	0.005387	0.197915	0.131606	-0.040758	0.126009	0.0928	-0.061123	-0.17975	-0.16936	-0.137113	-0.148263	-0.125023	-0.093675	0.071443	-0.080436	-0.190264	-0.033875	0.022685	0.029578	-0.107328	0.084472
2	tcad0007.l.11	HNRPG_HUMAN (P38159) Heterogeneous nuclear ribonucleoprotein G (hnRNP G) (RNA-binding motif protein, X chromosome) (Glycoprotein p43)	-0.084983	0.125206	0.110112	0.138852	-0.070478	0.009176	-0.154962	-0.421373	0.06795	0.189213	0.067637	0.265427	0.108854	0.280453	0.023444	0.061066	0.07997	-0.029466	-0.024664	-0.003196	-0.19922	0.003037	-0.152133	0.239293	-0.113282	-0.289634	-0.059136	-0.128772	0.000914	-0.078435	0.093728	0.076218	-0.278995	-0.220923	-0.306841	0	0.135598	-0.149908	-0.040775
2	tcad0007.j.19	RNPC2_HUMAN (Q14498) RNA-binding region containing protein 2 (Hepatocellular carcinoma protein 1) (Splicing factor HCC1)	-0.006512	-0.151319	0.007332	-0.173208	-0.016934	-0.131806	0.055709	-0.04469	0.171056	0.200876	0.073822	0.23394	0.34082	0.351274	-0.019289	-0.247248	0.119332	0.013254	-0.081382	-0.166803	-0.071894	0.221628	0.103973	0.197533	0.085407	-0.028616	-0.187827	-0.071726	-0.298067	-0.061734	-0.371238	0.05917	-0.061686	-0.171314	0.056223	0	0.078287	0.102733	0.070096
2	tcad0007.j.10	pd_CG332431;sp_Q8TBL3_HUMAN_Q8TBL3; (9) 2010011I20RIK LD29159P CG15403 Y56A3A.22 CG17508-PA CG14613 AT2G27290	-0.020064	0.000998	-0.066899	-0.045787	-0.101078	-0.085857	-0.002031	0.027121	0.076676	0.081536	0	0.214808	0.485409	0.383846	-0.131278	0.012718	0.019132	0.590832	0.003504	-0.047528	0.164979	0.063543	0.09777	-0.044001	-0.001099	-0.050529	-0.261422	-0.055475	-4e-05	-0.032267	0.052135	0.056417	-0.012533	0.100757	-0.017095	-0.033539	0.144339	-0.022307	0.085015
2	tcad0007.h.06	pd_CG069030;sp_AMY1_HUMAN_Q99417; (4) BINDING C-MYC TRANSCRIPTION REGULATION NUCLEAR AMY-1 MYC ASSOCIATE HOMOLOG CG4546	-0.145468	-0.091806	-0.164492	-0.136466	-0.1197	-0.053925	0.047724	-0.077496	0.270343	0.2336	0.230229	0.277234	0.392965	0.261509	-0.210334	-0.121618	-0.01402	0	-0.079785	-0.105604	-0.019179	0.136989	0.130652	0.217147	0.22546	-0.102063	-0.107169	-0.084095	-0.070547	0.05391	-0.063585	-0.236665	0.016064	0.030888	0.070844	0.199362	0.131493	0.173089	0.133461
2	tcad0007.d.18	pd_CG000817;sp_Q9Y2R9_HUMAN_Q9Y2R9; (96) RIBOSOMAL 30S RRNA-BINDING RNA-BINDING PROTEOME COMPLETE S7 TRNA-BINDING S7P 40S	-0.072465	-0.125816	-0.084204	-0.006656	0.113275	-0.095714	-0.093439	-0.037797	0	0.224877	0.34946	0.259076	0.260323	0.531889	-0.12911	0.082799	-0.026961	0.098348	-0.176381	-0.167582	-0.008941	0.110144	-0.074386	0.286244	-0.042633	0.045504	-0.115167	-0.036689	0.014795	-0.017513	0.105025	0.037342	0.307537	-0.108318	0.108705	0.066109	-0.02235	0.015591	0.040729
2	tcad0007.d.17		0.017201	-0.281403	-0.228011	0.002346	-0.253401	0.03171	0.095367	-0.047487	0.25572	0.253551	0.091116	0.361652	0.252165	0.232436	0	0.045192	0.06354	-0.07144	-0.031552	-0.260159	-0.225768	-0.107558	-0.035456	-0.109717	0.026951	-0.212008	0.153801	-0.220857	-0.098756	0.003153	0.030047	-0.181479	-0.048443	-0.065261	0.183907	0.181398	0.049385	-0.020687	-0.109375
2	tcad0007.d.06	pd_CG069030;sp_AMY1_HUMAN_Q99417; (4) BINDING C-MYC TRANSCRIPTION REGULATION NUCLEAR AMY-1 MYC ASSOCIATE HOMOLOG CG4546	-0.121029	-0.13994	-0.086028	-0.081258	-0.039834	-0.031981	0.131548	-0.027549	0.289535	0.303152	0.263734	0.327196	0.254421	0.270587	-0.027175	-0.042639	-0.01395	0	0.042459	-0.019317	0.068476	0.186608	0.093174	0.256623	0.28169	-0.244552	-0.092841	-0.020383	-0.015052	-0.037262	-0.130165	-0.015449	0.068576	0.009932	-0.001916	0.149317	0.152496	0.196375	0.256746
2	tcad0007.c.08	ARD1H_HUMAN (P41227) N-terminal acetyltransferase complex ARD1 subunit homolog (EC 2.3.1.88) (EC 2.3.1.-)	-0.129438	-0.044968	0.007348	0.012365	0.058923	-0.038998	-0.046251	0.082471	0.199132	0.167192	0.133465	0.162872	0.240326	0.310055	-0.044502	0.025156	-0.052866	-0.055399	0.075536	-0.126137	0.046279	-0.015351	0.029193	0.0896	0.038865	-0.079329	0.000367	-0.153636	-0.082734	-0.00057	0.768984	-0.065691	-0.042261	0	-0.019862	-0.027561	-0.074004	0.00848	-0.132295
2	tcad0007.a.19	RAC1_RAT (Q6RUV5) Ras-related C3 botulinum toxin substrate 1 (p21-Rac1)	-0.136229	-0.081645	-0.229789	0.018156	-0.332841	-0.190982	-0.101612	-0.225448	0.046308	0.213031	0.067569	0.232917	0.161887	0.32401	-0.098954	-0.001485	0.145058	0.232466	-0.048275	0.071821	0.223421	0.267186	0.101035	-0.123778	-0.033666	-0.261005	-0.206942	-0.061707	-0.181574	-0.011022	0	-0.037801	0.037263	0.008303	0.183498	0.189449	0.091808	-0.069051	0.043308
2	tcad0007.a.04	pd_CG332875;sp_Q96K72_HUMAN_Q96K72; (10) B MIB006 ISOFORM FLJ40597 OPEN FLJ12480 FLJ14464 LYMPHOMA FLJ90769 CHROMOSOME	-0.114366	-0.192123	-0.175127	-0.130341	-0.072497	-0.005968	-0.160331	0.020916	0.324181	0.225142	0.305259	0.269689	0.133242	0.436002	0.074766	-0.071088	0.043892	-0.279263	-0.083348	-0.075451	-0.164255	-0.099452	0.18858	0.083128	0	-0.170116	-0.070523	0.10471	-0.150672	0.011855	-0.006479	0.050105	-0.044523	0.126629	0.069293	-0.082287	0.111084	0.187062	0.107855
2	tcad0006.o.07	IDHP_HUMAN (P48735) Isocitrate dehydrogenase [NADP], mitochondrial precursor (EC 1.1.1.42) (Oxalosuccinate decarboxylase) (IDH) (NADP(+)-specific ICDH) (IDP) (ICD-M)	-0.120439	-0.203847	-0.218872	0.002697	-0.200194	0.067227	0.103769	-0.015831	0.144533	0.035391	0.341262	0.227151	0.078586	0.453509	-0.150783	-0.293049	0.034219	0	-0.028691	-0.071125	-0.063532	0.314934	0.339058	0.05489	0.002835	-0.133283	-0.081419	-0.035966	0.104605	-0.071384	-0.058	0.050965	0.066739	-0.036875	0.167658	-0.129289	-0.047371	-0.029814	0.006502
2	tcad0006.l.16	HS90B_BRARE (O57521) Heat shock protein HSP 90-beta	0.036798	0.017871	0.017584	-0.165354	0.056275	0.009784	-0.031914	-0.053989	0.174444	0.1897	0.208781	0.340894	-0.003802	0.358805	-0.026479	-0.036559	-0.071087	-0.213594	-0.108593	0.025503	0.085965	0.210824	0.444018	0.347025	-0.139621	-0.065888	-0.158265	0	0.045413	-0.140173	-0.022947	-0.05096	-0.107382	-0.229193	0.000736	0.050334	0.029375	-0.132831	-0.12296
2	tcad0006.i.11	RAN_SALSA (Q9YGC0) GTP-binding nuclear protein Ran (GTPase Ran)	-0.074887	-0.076075	-0.242204	-0.229232	0.039188	-0.056033	-0.130904	-0.057369	0.09126	0.126094	0.094108	0.120066	0.083068	0.261042	-0.067719	-0.001102	-0.1469	0.040233	0.03647	-0.090953	0.137672	0.312429	0.440891	0.358938	-0.273076	-0.256531	-0.111224	0.032066	0	-0.034687	0.075518	0.107055	-0.018295	-0.132702	-0.213718	-0.002496	0.069413	0.070644	0.083635
2	tcad0006.g.03	HUWE1_MOUSE (Q7TMY8) HECT, UBA and WWE domain containing protein 1 (EC 6.3.2.-) (E3 ubiquitin protein ligase URE-B1) (E3Histone)	0.034908	-0.024641	-0.119537	-0.065075	-0.038982	0.241835	0.142533	0	0.418472	0.363834	0.116852	0.236544	-0.024334	0.237153	0.116603	-0.041144	-0.123561	0.042603	0.042985	0.095101	-0.066027	0.241522	0.502474	0.114711	-0.11966	-0.120622	-0.008968	0.034857	-0.094062	-0.015353	-0.091634	-0.00322	-0.152845	-0.116394	-0.014878	-0.045743	0.080391	0.006678	0.020409
2	tcad0005.o.22	pd_CG311539;sp_Q8WV99_HUMAN_Q8WV99; (12) ZINC FINGER RNA RIKEN SIMILAR ASSOCIATED INDUCIBLE 2310008M20RIK CDNA ARSENITE	0.032744	-0.112222	0.017467	-0.111748	-0.106355	0.130258	-0.153439	-0.106799	0.145933	0.333602	0.266697	0.366776	0.235792	0.389812	-0.166644	0.007609	-0.109443	-0.068711	0	-0.051474	0.325931	-0.045783	0.109302	0.033215	-0.067012	-0.186763	-0.170177	-0.08207	0.116702	-0.127557	0.121776	0.042531	-0.151521	-0.0001	-0.018459	-0.145266	0.095307	0.082797	0.118463
2	tcad0005.k.08	EI2BB_FUGRU (Q90511) Translation initiation factor eIF-2B beta subunit (eIF-2B GDP-GTP exchange factor) (S20I15)	-0.101224	-0.126212	-0.068443	-0.05353	0	-0.017922	-0.110312	-0.055078	0.250272	0.358538	0.240873	0.421133	0.168125	0.419892	-0.08457	0.085827	-0.030883	-0.189363	0.004861	0.021001	-0.162066	-0.039587	0.222626	0.210659	0.127168	-0.155356	-0.043386	0.101388	0.026888	0.051388	-0.008476	-0.016999	-0.01286	7.7e-05	-0.231621	0.155058	0.000949	0.108561	-0.0146
2	tcad0005.h.17	IF35_HUMAN (O00303) Eukaryotic translation initiation factor 3 subunit 5 (eIF-3 epsilon) (eIF3 p47 subunit) (eIF3f)	-0.087791	-0.169269	-0.342635	0.028166	-0.050498	-0.166979	-0.051635	-0.176937	0.048202	0.183371	0.419165	0.320911	0.391593	0.372189	0.029934	0.034385	-0.146415	-0.083476	-0.144306	-0.117955	0.057403	0.013216	0.081016	0.040608	0.031877	-0.066869	0.019502	-0.110944	-0.118672	-0.11366	-0.055305	-0.139313	-0.017368	-0.100782	0.044353	0	0.069159	0.110429	0.024292
2	tcad0005.h.08	ORC5_HUMAN (O43913) Origin recognition complex subunit 5	-0.128153	-0.024429	-0.114255	-0.044515	-0.064464	-0.04758	0.05545	-0.172042	0.274263	0.3902	0.285618	0.429529	0.079355	0.160672	0.076184	-0.024848	0.084506	-0.047477	-0.005748	0	0.001019	0.128927	0.004187	-0.019449	-0.325064	-0.052935	-0.352399	0.053533	-0.074142	-0.155716	0.108491	-0.08972	0.140348	-0.221608	0.087042	-0.01789	0.081911	0.021528	0.036865
2	tcad0005.h.01	RS4_ICTPU (Q90YS0) 40S ribosomal protein S4	0	-0.083453	-0.213868	-0.154627	0.254182	-0.121247	-0.400033	-0.136735	0.183991	0.049636	0.209505	0.011635	0.105172	0.366143	-0.093251	-0.053844	0.048352	-0.041992	0.056072	0.057392	-0.014234	-0.052145	0.172436	0.192441	-0.19742	-0.286745	-0.246884	-0.020631	0.295301	0.029606	0.112415	0.041235	0.048084	-0.106649	-0.111077	0.000438	0.059873	-0.055134	-0.174428
2	tcad0005.f.24	SENP3_HUMAN (Q9H4L4) Sentrin-specific protease 3 (EC 3.4.22.-) (Sentrin/SUMO-specific protease SENP3) (SUMO-1-specific protease 3)	0.00497	-0.029148	-0.117877	-0.046987	-0.045114	0.018032	-0.167235	-0.184888	0.123152	0.272145	0.313801	0.243382	0.244156	0.418579	-0.005054	0.015373	0.025572	-0.13094	-0.320429	-0.082663	0.095785	-0.234881	0.154377	-0.01755	0.024199	0	-0.184983	0.107529	0.220432	0.045162	0.100521	-0.092511	-0.082345	-0.22865	-0.178699	0.013369	0.112709	-0.034131	-0.001131
2	tcad0005.f.11	pd_CG133458;sp_Q9NWY4_HUMAN_Q9NWY4; (4) 2700029M09RIK CG1218 JC8.7	0.195709	0.006053	-0.076799	-0.14768	-0.096176	-0.190505	-0.070282	-0.310426	0.211426	0.167576	0	0.061116	0.216886	0.278925	0.180177	-0.004235	-0.122955	0.036842	0.296174	-0.149426	0.003013	0.040447	0.326697	0.056017	0.029306	-0.07729	-0.149107	-0.094295	-0.262186	-0.053834	-0.039648	-0.120856	-0.18398	0.006549	-0.308637	0.108839	0.191324	0.007886	-0.108619
2	tcad0005.f.04	TBB1_GADMO (Q9YHC3) Tubulin beta-1 chain (Beta-1 tubulin)	-0.048374	0.064736	0.032214	0.091174	-0.06268	-0.191722	0.024164	-0.079632	0.182989	0.237399	0.321198	0.299598	0.242853	0.29019	0.004343	0.143019	-0.103083	0	-0.180974	0.103534	0.041811	0.156656	0.196668	0.326625	-0.255523	-0.089655	0.016248	-0.06839	-0.091603	-0.083111	-0.116859	-0.028251	-0.085397	-0.161713	-0.165798	-0.077207	0.048603	-0.193049	-0.223114
2	tcad0005.e.23	HS90B_BRARE (O57521) Heat shock protein HSP 90-beta	0.06482	0.125971	-0.31578	0.080536	0.081718	0	-0.119496	-0.131896	0.124768	0.228877	0.181	0.241783	0.220098	0.17682	-0.08848	0.108024	-0.114456	-0.255396	-0.416024	-0.197535	0.196425	0.084137	0.215091	0.123084	-0.008363	-0.052623	-0.048337	0.051117	-0.175032	-0.061041	-0.138292	-0.066921	-0.199084	-0.181444	-0.135366	0.007694	0.070022	0.022979	-0.131801
2	tcad0005.d.12	FUSIP_MOUSE (Q9R0U0) FUS-interacting serine-arginine-rich protein 1 (TLS-associated protein with Ser-Arg repeats) (TLS-associated protein with SR repeats) (TASR) (TLS-associated serine-arginine protein) (TLS-associated SR protein) (Neural-specific SR pro	0.022598	-0.161644	-0.014041	-0.179379	-0.077224	0.038204	-0.17773	-0.061492	0.080314	0.348181	0.208651	0.413914	0.160174	0.469398	0	0.030573	0.027141	-0.003128	-0.030524	-0.126614	0.053707	0.003226	0.068333	-0.048825	-0.009511	-0.352295	-0.024394	-0.064243	0.010273	-0.179253	0.095366	0.056509	-0.130755	-0.150751	0.025176	-0.018623	0.174717	0.105809	-0.158418
2	tcad0005.b.18	PP2CG_HUMAN (O15355) Protein phosphatase 2C gamma isoform (EC 3.1.3.16) (PP2C-gamma) (Protein phosphatase magnesium-dependent 1 gamma) (Protein phosphatase 1C)	-0.186651	-0.069055	-0.158428	-0.15283	-0.098881	-0.000507	0.066054	0.003558	0.227885	0.24218	0.500936	0.53692	0.19975	0.257179	0.003337	0.115869	0.012255	-0.008097	-0.119222	-0.030877	0.07179	0.082235	0.084722	0.072361	0.065775	-0.178282	-0.0008	-0.011529	0	-0.001323	0.046852	-0.069854	-0.0587	-0.078109	-0.112089	0.139408	0.015301	-0.056888	-0.021273
2	tcad0005.a.18	PSB7_MOUSE (P70195) Proteasome subunit beta type 7 precursor (EC 3.4.25.1) (Proteasome subunit Z) (Macropain chain Z) (Multicatalytic endopeptidase complex chain Z)	-0.335295	-0.120645	-0.279511	0	0.096661	-0.005704	-0.016197	-0.011702	0.270879	0.304613	0.264226	0.319298	0.13456	0.187675	-0.104473	-0.006408	0.016205	-0.014253	-0.230958	-0.055248	0.108411	0.085434	-0.028293	0.104981	0.110425	-0.136223	-0.132324	0.117388	-0.055287	-0.047395	-0.036786	-0.150785	-0.053427	0.189145	0.138681	0.215116	0.267701	0.075002	0.149377
2	tcad0004.o.03	MCM4_XENLA (P30664) DNA replication licensing factor MCM4 (CDC21 homolog) (P1-CDC21) (x.MCM4)	-0.130388	-0.062671	-0.051769	-0.016459	0.050111	0.069015	-0.06901	-0.026241	0.29384	0.457204	0.277886	0.200415	0.087511	0.209363	0.02749	0.161222	0.026907	-0.116111	0	-0.076115	-0.098101	-0.052259	0.157871	-0.038545	-0.105225	-0.204438	-0.163732	-0.07089	-0.088439	-0.111817	-0.0821	-0.120936	0.07686	0.03399	0.1055	0.330639	0.248333	0.175034	0.259645
2	tcad0004.n.21		0.021312	0.118253	-0.128934	-0.00998	-0.070566	-0.142155	-0.087646	-0.083152	0.221307	0.478012	0.205332	0.377275	0.038827	0.364802	-0.193773	-0.16391	-0.010069	-0.118851	-0.004509	-0.212501	0.011757	0.064269	0.185364	0.045021	-0.045013	0.060817	-0.189157	0.140083	0.00725	0.030896	-0.21833	-0.009576	0.045751	-0.053028	0.051759	-0.06175	0	0.022712	-0.214978
2	tcad0004.i.17	ZG3_XENLA (P18718) Gastrula zinc finger protein XLCGF3.1 (Fragment)	0.153037	-0.093244	0.140747	0.058869	-0.000943	-0.333466	0.022098	-0.269753	0.180491	0.288654	0.30589	0.303722	0.141719	0.271571	0	0.129494	-0.002886	-0.127388	0.158457	-0.097236	0.044775	0.124749	0.244863	-0.015876	-0.19519	0.066467	-0.08392	-0.173722	-0.030387	-0.004168	0.072244	-0.18287	-0.176128	-0.059098	0.048703	0.176758	-0.05622	-0.169018	-0.007872
2	tcad0004.f.19	NIFUN_HUMAN (Q9H1K1) NifU-like N-terminal domain containing protein, mitochondrial precursor (NifU-like protein) (Iron-sulfur cluster assembly enzyme ISCU)	0.052706	-0.06529	-0.23472	0.05373	-0.079361	-0.037525	-0.035854	-0.23233	0	0.162937	0.331396	0.415105	0.322037	0.240259	0.010026	0.053428	-0.078265	0.133623	-0.30926	-0.099597	-0.07281	0.078834	0.19171	0.146722	0.107455	-0.120597	0.117694	-0.189908	-0.185879	-0.04482	-0.079037	-0.176086	0.039797	0.088229	-0.050143	-0.094787	0.138163	0.098456	-0.011433
2	tcad0004.f.04	HSP70_ONCMY (P08108) Heat shock cognate 70 kDa protein (HSP70)	-0.076613	0.20655	-0.055666	0.016306	-0.067419	-0.164923	-0.213011	-0.248038	0.176666	0.167481	0.061012	0.257311	0.263632	0.206725	-0.230994	-0.1888	0.006052	-0.083801	-0.208619	0.001904	0.070514	0.072873	0.178654	0.346555	-0.318417	-0.152424	-0.073327	0.044164	0	-0.261435	0.026302	-0.132177	-0.101362	-0.157719	-0.028929	0.065875	0.069887	0.031318	-0.038615
2	tcad0004.c.24	IDH3A_MOUSE (Q9D6R2) Isocitrate dehydrogenase [NAD] subunit alpha, mitochondrial precursor (EC 1.1.1.41) (Isocitric dehydrogenase) (NAD(+)-specific ICDH)	-0.088916	-0.048927	-0.226032	0.010052	-0.211189	0.068702	0.060459	0.007264	0.159263	0.168696	0.298239	0.332488	0.443004	0.228466	0.010394	-0.173887	-0.078926	0.016053	-0.09703	-0.11421	0.061435	0.130514	0.121012	-0.040806	-0.164514	-0.058	-0.133897	-0.155431	0.049603	0.153257	0	0.188944	-0.067524	-0.018049	-0.169402	-0.141917	-0.006208	-0.184897	0.255327
2	tcad0004.b.17	DUT_HUMAN (P33316) Deoxyuridine 5'-triphosphate nucleotidohydrolase, mitochondrial precursor (EC 3.6.1.23) (dUTPase) (dUTP pyrophosphatase)	0	-0.144393	0.023717	0.116663	-0.041615	-0.057846	0.034402	-0.014958	0.152851	0.17492	0.351385	0.363327	0.333327	0.247245	-4.7e-05	0.166479	0.060822	0.0644	-0.126964	-0.161251	0.06624	0.130238	0.299085	0.245492	-0.08046	-0.193846	-0.100855	-0.092563	-0.159153	-0.015755	-0.05152	-0.072944	-0.186056	-0.221967	-0.136672	0.11971	0.090184	0.079962	-0.017325
2	tcad0003.j.10	pd_CG183840;sp_ORC3_HUMAN_Q9UBD5; (2) SUBUNIT RECOGNITION ORIGIN COMPLEX LATHEO DNA NUCLEAR REPLICATION DNA-BINDING POLYMORPHISM	-0.128549	-0.274394	-0.248906	-0.262292	0.00876	-0.128378	-0.018002	-0.009587	0.159478	0.18702	0.375834	0.310197	0.198803	0.280075	-0.136745	-0.074316	-0.010363	-0.060327	-0.14709	-0.066269	-0.050408	-0.084561	0.017065	0.202071	-0.17069	-0.265652	-0.080437	0.012743	0.133802	0	0.011866	0.006172	0.016218	0.095243	0.005954	0.255099	0.175752	-0.004059	0.100141
2	tcad0003.c.14	PRS6B_RAT (Q63570) 26S protease regulatory subunit 6B (TAT-binding protein 7) (TBP-7)	-0.065648	-0.208757	-0.170782	0.152608	0.168511	-0.079884	0.002171	-0.11728	0.194476	0.207168	0.041418	0.394941	0.239688	0.132125	0	0.251861	-0.000739	-0.041452	-0.311709	-0.06484	0.127463	0.073605	0.183637	0.179119	-0.117546	-0.191872	-0.117327	0.08745	-0.081437	-0.085025	0.068971	-0.13649	-0.110007	-0.232613	-0.205275	0.163402	0.132231	0.013679	-0.147561
2	tcad0002.n.14	pd_CG339594;sp_Q9BRV8_HUMAN_Q9BRV8; (8) RIKEN CDNA 1500031J01RIK GENE HSPC123 1500031J01 CG10158 2810005O12RIK 5730470L24RIK FLJ10672	-0.127467	0	0.003765	0.011856	-0.114398	0.093053	-0.264533	0.154471	0.090479	0.20468	0.15445	0.350571	0.058472	0.166291	-0.084677	-0.187546	-0.240159	-0.157187	-0.053415	-0.195144	0.069445	0.005791	-0.013416	0.155525	-0.043956	0.054131	-0.161331	-0.257915	-0.313525	0.03286	-0.051076	0.211594	-0.196045	0.109697	0.090148	-0.067104	0.10593	-0.304423	-0.184553
2	tcad0002.l.20	NOLA3_BRARE (Q6DRH5) H/ACA ribonucleoprotein complex subunit 3 (Nucleolar protein family A member 3)	-0.091879	-0.169461	0.085472	-0.042998	-0.046344	0.088242	0.143048	0.3346	0.433142	0.319313	0.095208	0.175499	0.20831	0.173202	0.020065	-0.056386	-0.142968	-0.090635	-0.246057	-0.14156	0.000815	0.038753	0.047838	-0.029782	0.02519	-0.277924	-0.158792	-0.040865	0	-0.11063	-0.054773	0.075198	-0.065744	0.049217	-0.021914	0.057509	0.001055	-0.393286	-0.011989
2	tcad0002.l.11	pd_CG070133;sp_Q9QY93_MOUSE_Q9QY93; (10) PROTEOME COMPLETE FLJ21190 BH3997 RIKEN RS21-C6 PA4789 RS21C6 CDA03 SCO5969	-0.299235	-0.06676	-0.006091	-0.140637	-0.1733	0.026252	0.167325	-0.289664	0.147639	0.299877	0.363319	0.142713	0.404819	0.193132	-0.161217	0	0.090621	0.097425	-0.083072	0.021767	0.012656	0.015245	0.143657	-0.078906	-0.129007	-0.242622	-0.14291	0.009332	-0.163884	-0.027475	-0.110147	0.005415	-0.115894	-0.07488	-0.157054	0.028984	0.129956	-0.041287	0.032179
2	tcad0002.l.03	IF4E_HUMAN (P06730) Eukaryotic translation initiation factor 4E (eIF4E) (eIF-4E) (mRNA cap-binding protein) (eIF-4F 25 kDa subunit)	-0.251138	0.269596	-0.039414	0.014963	-0.052317	0	-0.037908	-0.128324	0.244917	0.157783	0.174636	0.287502	0.201349	0.173299	0.243314	-0.071055	0.052748	0.074476	-0.0046	-0.0747	-0.176565	-0.137195	0.151161	0.072253	-0.271749	-0.196753	-0.097878	-0.020229	0.173222	-0.143231	-0.073023	-0.388361	-0.15	0.1027	-0.214535	0.06377	0.006327	0.003765	0.067474
2	tcad0002.j.13	G3P_PIG (P00355) Glyceraldehyde-3-phosphate dehydrogenase (EC 1.2.1.12) (GAPDH)	-0.238381	-0.004703	-0.038008	-0.008999	-0.087011	-0.017779	0.004814	-0.042324	0.301696	0.28501	0.303227	0.322421	0.30166	0.429942	-0.01451	-0.02401	-0.043148	0.094493	0	-0.035231	0.168109	0.124637	0.062461	0.052307	-0.096418	-0.12733	0.081413	-0.16262	-0.156689	-0.07953	0.196573	0.062236	-0.05837	-0.006088	0.09497	0.163617	0.170431	-0.029512	0.153451
2	tcad0002.f.23	HS90B_BRARE (O57521) Heat shock protein HSP 90-beta	-0.151389	-0.017253	-0.024757	0.035588	0.140158	-0.057123	0.087572	-0.028188	0.352818	0.388305	0.148759	0.267611	0.373096	0.121845	0.098634	0.077344	-0.012134	-0.009338	-0.130731	-0.033739	-0.012101	-0.029636	0.253203	0.338267	-0.166702	-0.04854	0.027441	-0.055009	-0.005966	-0.014162	-0.112311	0.014103	-0.074373	-0.17159	0.054881	0.285233	0.194022	0.052749	0
2	tcad0002.d.16		-0.410615	0	-0.041136	-0.084316	0.130979	-0.101011	-0.044351	0.081015	0.014153	0.115895	0.225224	0.03899	0.413919	0.41174	-0.050236	0.154084	-0.058836	0.019781	-0.013144	0.235052	-0.102087	0.210068	0.016499	-0.013207	-0.061161	-0.224505	-0.006188	0.062711	0.083728	-0.091644	-0.070247	-0.121413	-0.097382	0.03119	0.025207	0.134386	0.075491	-0.329566	-0.052608
2	tcad0001.o.22	NCB5R_BOVIN (P07514) NADH-cytochrome b5 reductase (EC 1.6.2.2) (B5R) (Diaphorase-1) (Cytochrome b5 reductase 3) [Contains: NADH-cytochrome b5 reductase membrane-bound form; NADH-cytochrome b5 reductase soluble form]	-0.008217	0.08099	-0.108302	-0.081753	-0.097841	0.049111	0.043387	-0.0253	0.382414	0.202373	0.092196	0	0.259096	0.144938	-0.219899	-0.029159	-0.071552	-0.195901	0.076805	0.073132	0.149538	0.205908	0.152962	0.317481	0.051606	-0.256901	-0.137138	-0.211206	-0.126313	-0.059743	0.073345	-0.071528	-0.334168	-0.190829	0.181714	0.111952	0.16623	-0.018603	-0.0027
2	tcad0001.o.08	pd_CG039708;sp_Q9P288_HUMAN_Q9P288; (7) 1110013J05RIK AT2G44510/F4I1.32 EXPRESSED TOK-1BETA TOK-1ALPHA CAB85503.1	-0.157863	-0.109654	-0.037905	0.011576	0.073345	0.052259	-0.055893	-0.250055	0.136884	0.178739	0.070009	0.276269	0.103583	0.252408	-0.102972	-0.04542	-0.104046	-0.217668	-0.401199	-0.076959	0.126094	0	0.111336	0.168667	-0.244122	0.013004	-0.339681	-0.001874	-0.05751	0.006186	-0.014196	-0.098681	-0.056098	-0.14121	0.100952	0.292566	0.158357	0.210492	0.100901
2	tcad0001.k.24	NACA_BRARE (Q8JIU7) Nascent polypeptide-associated complex alpha subunit (NAC-alpha) (Alpha-NAC)	0.189229	0	-0.307317	0.053034	-0.001117	-0.001127	0.024486	-0.115757	0.300728	0.139691	0.243621	0.27608	0.448054	0.11924	0.017934	-0.123484	-0.266302	-0.096225	-0.079712	-0.140723	0.003709	-0.095233	-0.188543	0.099177	0.036696	-0.25086	-0.068856	-0.093091	-0.058945	0.010329	0.0201	0.004281	-0.196578	-0.166635	-0.047738	0.139086	0.163292	0.138787	-0.020561
2	tcad0001.b.22	pd_CG296126;sp_Q9H840_HUMAN_Q9H840; (2) RIKEN GEMIN CDNA 2400008I04 FLJ13956 2400008I04RIK GENE	-0.205533	0.073071	-0.223672	0.06218	-0.047438	-0.02249	0.073881	0.059432	0.280548	0.222054	0.371373	0.187205	0.209946	0.419182	-0.010334	-0.056442	0.04148	-0.03863	-0.083796	-0.011838	-0.045783	0.044179	0	0.064848	-0.36422	-0.257035	-0.141518	-0.048106	0.065447	0.014683	-0.003243	-0.023329	-0.037359	-0.04881	0.090159	0.227551	0.186162	-0.08523	0.111169
2	tcac0006.p.02	DUT_HUMAN (P33316) Deoxyuridine 5'-triphosphate nucleotidohydrolase, mitochondrial precursor (EC 3.6.1.23) (dUTPase) (dUTP pyrophosphatase)	-0.068893	-0.039251	-0.133386	-0.052016	0.190996	-0.231665	0.006918	0.032164	0.231532	0.330737	0.275131	0.072112	0.172181	0.195427	0.069544	0.171126	-0.081938	-0.007177	-0.15259	-0.125341	0	0.145011	0.437797	0.264099	0.02495	-0.164909	-0.0306	-0.086196	-0.194609	-0.098377	-0.030289	0.06522	-0.025523	-0.182895	0.004091	0.132334	0.203147	-0.063031	-0.148847
2	tcac0006.o.13	NUAM_PONPY (Q5R911) NADH-ubiquinone oxidoreductase 75 kDa subunit, mitochondrial precursor (EC 1.6.5.3) (EC 1.6.99.3) (Complex I-75Kd) (CI-75Kd)	0.12282	-0.010107	0.281513	0.176424	0.008685	-0.079881	-0.020346	-0.096841	0.218998	0.296408	0.170168	0.328597	0.171873	0.234518	-0.204488	0.123995	0.220069	-0.001916	-0.137865	0.208463	-0.042849	-0.053472	-0.099657	0.10168	0.130442	-0.125448	0	-0.009733	-0.133109	-0.089312	-0.301302	0.064203	-0.33888	-0.056021	-0.160827	0.075986	-0.058723	0.025196	0.02644
2	tcac0006.j.10	SPCS2_BRARE (Q5BJI9) Probable signal peptidase complex subunit 2 (EC 3.4.-.-) (Microsomal signal peptidase 25 kDa subunit) (SPase 25 kDa subunit)	-0.169984	-0.102465	0.074675	-0.008869	-0.012362	-0.038082	0.0561	-0.0225	0.107111	0.006001	0.377686	0.307182	0.433689	0.454324	-0.026802	0.06013	-0.056077	-0.055014	-0.075298	0.030871	0	0.169792	0.194149	0.228173	-0.290745	-0.15558	-0.131345	-0.004605	-0.031469	0.101793	0.045699	0.117531	0.023792	-0.098934	-0.071544	-0.025377	0.038381	0.007045	-0.008006
2	tcac0006.i.15	HS90B_BRARE (O57521) Heat shock protein HSP 90-beta	0.098112	0.08173	-0.101026	-0.03085	-0.174949	-0.065345	-0.094592	-0.037595	0.34938	0.412252	0.244014	0.26672	0.404096	0.123689	0.061358	0.05031	-0.043531	0.021081	-0.156864	-0.111419	-0.236698	0.027191	0.208349	0.228676	-0.094359	-0.040568	-0.190403	-0.032977	-0.026562	-0.042229	0.039957	-0.113455	0.072924	-0.07935	0	-0.02444	0.033	0.174457	0.138919
2	tcac0005.p.04	BINCA_BOVIN (Q58D91) Bcl10-interacting CARD protein (BinCARD)	-0.236805	-0.162603	0.141131	0.039091	0.003779	0.110645	-0.075526	-0.00076	0.038608	0.01461	0.372495	0.339398	0.227429	0.436717	-0.053544	0	-0.011158	-0.036255	-0.331907	0.038214	0.03633	-0.010968	0.071966	-0.133824	-0.09437	-0.03107	-0.065327	-0.01054	-0.146476	-0.014829	-0.243858	-0.095712	-0.174779	0.140489	0.106483	0.04003	0.25022	0.050718	0.081028
2	tcac0005.o.19	U082_MOUSE (Q8K0Z7) UPF0082 protein	-0.015667	0.050204	0	-0.045667	0.184181	0.015597	-0.031995	-0.20188	-0.0721	0.176498	0.067345	0.20456	0.14644	0.209612	0.248072	0.3548	0.021552	0.186067	-0.283104	-0.102136	-0.097629	-0.007595	-0.10953	0.269188	-0.058571	-0.161989	-0.46819	0.080134	0.066742	0.009841	0.09082	-0.139883	-0.124857	-0.215799	0.028052	-0.078917	-0.032981	-0.042428	0.065055
2	tcac0005.o.08	RU1C_XENLA (Q03369) U1 small nuclear ribonucleoprotein C (U1 snRNP protein C) (U1C protein) (U1-C)	-0.190389	-0.194408	0.014549	-0.031973	0.068128	0.017511	-0.041353	-0.095356	-0.080354	0.14202	0.387688	0.443673	0.242037	0.265099	-0.19073	0.007777	0.000219	0.068759	-0.376269	-0.024648	-0.112431	0.001761	-0.128441	0.089294	-0.04623	0.00609	-0.175262	0	-0.059389	0.093854	-0.065369	-0.16563	-0.155567	-0.025837	-0.28005	0.005471	0.070977	0.022236	0.008992
2	tcac0005.n.20	RM28_HUMAN (Q13084) 39S ribosomal protein L28, mitochondrial precursor (L28mt) (MRP-L28) (Melanoma antigen p15) (Melanoma-associated antigen recognized by T lymphocytes)	-0.032169	-0.271482	-0.102168	-0.061338	-0.012075	0	0.126607	0.062403	0.150219	0.389386	0.352673	0.247354	0.007208	0.150688	0.046727	0.076747	0.077523	0.086111	0.041503	-0.048173	-0.009905	0.060997	-0.339732	0.109009	-0.121932	-0.268739	-0.118221	-0.062836	-0.000921	-0.004822	-0.241479	-0.076518	-0.137752	-0.080192	0.028923	0.352123	0.0981	-0.057554	0.139465
2	tcac0005.l.03	IF2_BRAJA (Q89WA9) Translation initiation factor IF-2	-0.440257	-0.020451	-0.001303	0.048221	-0.042282	0.001303	0.132806	-0.114828	0.060115	0.257469	0.515434	0.238391	0.037491	0.294084	-0.132298	-0.033175	0.103839		-0.092476	0.012527	0.128242	-0.047855	-0.26573	-0.035574	0.075547	-0.099012	-0.197633	0.038266	-0.116256	-0.045593	-0.045062	-0.04434	0.127572	-0.092127	0.067184	0.162479	0.148029	-0.051	0.077436
2	tcac0005.l.01		0.031477	-0.156794	0.248281	-0.124694	0.113977	-0.13691	-0.217311	-0.150506	0.171054	0.15754	0.154962	0.275988	0.110024	0.268061	0.039616	0.165186	0.075341		-0.138819	-0.102024	-0.046251	0.064344	0.032507	0.130503	-0.286162	0.135765	-0.305388	-0.02728	-0.21557	-0.124587	-0.174622	0.020644	-0.003923	0.003923	-0.118324	0.262317	-0.238973	-0.203524	-0.014486
2	tcac0005.k.02	ECHM_MOUSE (Q8BH95) Enoyl-CoA hydratase, mitochondrial precursor (EC 4.2.1.17) (Short chain enoyl-CoA hydratase) (SCEH) (Enoyl-CoA hydratase 1)	-0.124314	-0.052976	0.076357	0.029893	0	0.049632	-0.116092	-0.091727	0.05084	0.038608	0.207655	0.232366	0.20503	0.242356	-0.120005	0.202178	0.133182	0.228622	-0.000599	-0.336938	0.159675	0.136281	-0.208353	0.119875	-0.158775	-0.279161	-0.089487	-0.316168	0.15184	-0.025239	0.113988	3.2e-05	-0.020437	-0.057819	-0.097309	0.222944	-0.101842	-0.260893	-0.137373
2	tcac0005.k.01	LITAF_BRARE (Q6GMG8) Lipopolysaccharide-induced tumor necrosis factor-alpha factor homolog (LPS-induced TNF-alpha factor homolog)	0.120457	0.021151	0.007342	-0.197775	-0.223575	-0.001058	0.001058	-0.041769	0.112654	0.134799	0.289664	0.025051	0.211622	0.400556	0.040802	-0.082245	0.002316		-0.474138	0.013448	-0.040939	0.26306	0.098474	0.244508	0.018623	-0.062087	-0.093486	-0.119999	-0.014604	-0.112974	-0.170685	0.023256	-0.038012	-0.288223	-0.079135	0.0915	-0.08529	-0.152705	-0.001417
2	tcac0005.i.15	STMN1_CHICK (P31395) Stathmin	-0.152479	-0.114896	-0.146493	-0.106065	0.121445	-0.090061	0.11235	0.087348	0.195533	0.207382	0.310945	0.244264	0.245396	0.438206	-0.006166	-0.116188	-0.017459	0.068186	-0.012603	-0.005245	-0.033698	0.114079	0.297016	0.225971	0.066103	-0.25818	-0.205004	-0.154775	0	-0.054991	-0.007999	0.010739	-0.06753	-0.055043	-0.019643	0.230401	0.084846	0.099971	0.085534
2	tcac0005.h.24	YOJ9_CAEEL (Q95ZI6) Hypothetical protein ZK353.9 in chromosome III	-0.155373	-0.023357	0.010963	-0.20266	-0.000978	0.166245	-0.012594	-0.004587	0.181556	0.31978	0.196316	0.232239	0.328088	0.531252	0.044835	-0.150742	-0.032114	-0.048798	-0.276621	-0.076247	0.013801	0.003251	0	0.018141	-0.040213	-0.032926	-0.08865	-0.055106	0.005954	-0.16772	-0.275983	-0.093475	-0.081412	0.069803	0.118512	0.120141	0.052918	0.023682	0.087874
2	tcac0005.g.24	RNF4_RAT (O88846) RING finger protein 4 (SNURF)	0.075324	-0.021914	-0.002841	-0.02749	-0.095023	0.018935	0.045541	0.034063	0.083958	0.157803	0.343772	0.345361	0.416736	0.262069	-0.056983	-0.1243	0.07101	0.097923	-0.389146	0.030549	-0.075305	0	0.32272	0.21906	0.167931	-0.210088	-0.029026	-0.032189	-0.03704	-0.106906	-0.02932	-0.107566	-0.081976	-0.036854	-0.013126	0.103834	0.061414	0.049111	-0.02324
2	tcac0005.f.16	GBLP_BRARE (O42248) Guanine nucleotide-binding protein beta subunit 2-like 1 (Receptor of activated protein kinase C) (RACK)	-0.031889	0.067766	-0.003697	0.053536	0.09914	0.125872	0.042365	0.052442	0.19024	0.250648	0.229017	0.497024	-0.160789	0.104386	0.003697	0.072376	0.125752		-0.193532	-0.242207	-0.188854	-0.166455	-0.182885	0.135972	-0.020338	-0.162971	-0.268807	0.082669	0.238901	-0.060839	0.008653	-0.04222	-0.149772	-0.259148	-0.141201	-0.057042	0.051117	-0.096458	-0.012521
2	tcac0005.e.15	CDC2_CARAU (P51958) Cell division control protein 2 homolog (EC 2.7.1.37) (p34 protein kinase) (Cyclin-dependent kinase 1) (CDK1)	-0.285295	-0.23695	0.104516	0.011697	0.035298	-0.047027	-0.076383	-0.029672	0.130745	0.212787	0.323439	0.219965	0.313188	0.382908	-0.053056	0.028799	0.032525		-0.267118	-0.15217	-0.002871	-0.013187	0.209041	0.036158	0.020023	-0.249094	-0.319127	-0.054791	-0.037508	-0.105329	0.105184	0.112826	0.002871	-0.089444	-0.083031	0.022761	0.079084	-0.107087	-0.005104
2	tcac0005.d.02	H2AZ_XENTR (Q5BJ65) Histone H2A.z (H2A/z)	-0.236275	0.00438	0.041298	0.012302	0.063502	-0.030389	0.065162	0.140902	-0.00723	0.067243	0.426334	0.187404	0.344286	0.300684	-0.108271	0.067662	-0.0687	-0.066173	0.105746	-0.127895	-0.086211	0.142069	0.298949	0.203067	-0.065139	-0.280846	-0.064618	-0.25285	-0.04366	-0.008817	0	0.238497	-0.127122	-0.111269	-0.054672	0.123951	-0.091789	0.0792	-1e-06
2	tcac0005.c.10	RT18A_HUMAN (Q9NVS2) 28S ribosomal protein S18a, mitochondrial precursor (MRP-S18-a) (Mrps18a) (MRP-S18-3)	-0.148622	-0.015049	-0.090278	0.032801	-0.189663	0.106255	0.028732	-0.10988	0.143479	0.014158	0.28944	0.45882	0.401016	0.438277	-0.115033	0.064161	-0.11564	-0.057536	-0.124109	0.043999	0.017676	-0.012281	0.215312	0.044245	-0.086114	-0.043191	0.018914	0	-0.017605	-0.173178	0.109123	0.034791	-0.092682	-0.040815	-0.063641	0.244785	0.000145	-0.040088	-0.106196
2	tcac0005.c.08	CY1_BOVIN (P00125) Cytochrome c1, heme protein, mitochondrial (Cytochrome c-1)	-0.195191	0.127202	-0.160195	0.035565	-0.09016	-0.05558	-0.063244	-0.171106	0.194465	0.304978	0.256567	0.093992	0.097065	0.295912	-0.164762	0	0.01101	0.046855	-0.043322	-0.241277	-0.044856	0.043873	0.202295	0.348845	-0.14254	-0.295837	-0.226941	-0.160111	0.021405	0.017794	0.173478	-0.125831	-0.04293	-0.123989	-0.089068	0.008244	0.177385	0.025577	-0.163403
2	tcac0005.b.15		-0.190696	0.157263	-0.10515	0.075636	0.289189	-0.149829	-0.013376	-0.03488	0.20101	0.148035	0.091732	0.160173	0.285765	0.320492	0.048887	0.028211	0.090137	0	0.049282	-0.048262	-0.194558	-0.138205	0.181424	0.249898	0.014998	0.010886	-0.346466	-0.021658	-0.134261	0.020926	-0.082031	-0.052865	0.187617	-0.360144	-0.181251	-0.097623	-0.030904	-0.08898	-0.022397
2	tcac0005.a.15	NHPX_RAT (P55770) NHP2-like protein 1 (High mobility group-like nuclear protein 2 homolog 1) ([U4/U6.U5] tri-snRNP 15.5 kDa protein) (OTK27)	-0.064033	-0.059041	0.110766	0.037673	-0.011012	0.090231	0.072001	-0.184783	0.070905	0.289219	0.35761	0.137374	0.379843	0.390107	-0.069644	0.17065	0.118178	0	0.035886	-0.068676	-0.207875	0.026833	0.140432	0.102627	-0.254063	-0.265871	0.000989	-0.107241	0.019316	-0.035724	0.040948	-0.172905	-0.152651	-0.127716	-0.141442	-0.040597	-0.075406	-0.117566	-0.101862
2	tcac0005.a.03		-0.283115	0	-0.109005	0.025959	-0.064212	-0.122861	0.142326	-0.0652	0.19828	-0.078515	0.271333	0.207264	0.373223	0.434735	0.068337	-0.009235	-0.200685	-0.097484	-0.099844	0.0123	-0.080288	0.026108	0.008386	0.081972	0.315468	-0.027743	-0.236677	0.155928	-0.168495	0.092792	-0.114746	-0.053891	-0.015901	0.091975	0.163989	-0.015712	0.087534	-0.040293	0.125761
2	tcac0004.p.03		-0.152022	-0.110151	-0.030001	0.046012	-0.093605	0.04958	0.075039	0.031858	0.19349	0.364513	0.087495	0.473033	0.17229	0.311751	-0.173545	-0.249003	0.05206	-0.223094	-0.280747	0.07063	-0.019374	0.103017	-0.031138	0.243797	0.043988	0.002653	-0.193735	0.061655	-0.036681	-0.105109	-0.01736	-0.088071	0.054009	-0.138662	0	0.068174	-0.054252	-0.130013	-0.071462
2	tcac0004.n.03	ENL_HUMAN (Q03111) ENL protein	-0.36723	-0.281593	0.029517	0.042926	0.009076	0.005661	-0.098928	0.077308	-0.076517	0.151234	0.292331	0.201232	0.343041	0.303649	-0.082907	-0.093471	-0.148097	0.029827	0.12617	-0.119229	-0.191262	0.32059	0.123725	0.286557	-0.002767	-0.112128	-0.15555	-0.143825	-0.072835	0	-0.055382	0.038641	0.033539	-0.009656	-0.096054	0.038531	0.010553	-0.104656	-0.083839
2	tcac0004.n.02	ATPB_CYPCA (Q9PTY0) ATP synthase beta chain, mitochondrial precursor (EC 3.6.3.14)	-0.17473	-0.121456	-0.008974	0.047812	0.085553	0.07186	-0.094527	-0.165109	0.232444	0.246048	0.174084	0.431451	0.232007	0.300185	-0.291457	0.068197	0.217003	-0.109422	-0.10939	0.211812	-0.17281	-0.008281	0.079314	0.028808	0.159606	-0.178223	-0.105318	-0.002735	0	-0.124343	-0.130645	-0.073566	0.105287	-0.040192	-0.094389	0.074018	0.202183	0.105849	-0.026733
2	tcac0004.m.05	ARL1_RAT (P61212) ADP-ribosylation factor-like protein 1	0.06103	0.045772	-0.095916	0.044423	-0.005309	0	0.094568	-0.181871	0.125667	0.380502	0.279625	0.421164	0.234885	0.333747	0.063385	0.181874	-0.012429	-0.085114	-0.095682	0.280432	0.066637	-0.00524	0.081079	-0.089133	-0.034078	-0.091962	-0.060115	-0.283113	-0.058185	0.125274	-0.066822	0.025103	-0.106053	-0.061728	-0.131025	0.000819	0.230285	-0.031547	-0.056277
2	tcac0004.l.21	AT5G3_MOUSE (P56384) ATP synthase lipid-binding protein, mitochondrial precursor (EC 3.6.3.14) (ATP synthase proteolipid P3) (ATPase protein 9) (ATPase subunit C)	-0.000352	-0.061621	-0.263566	0.10886	0.045445	-0.002163	-0.066776	-0.072951	0.365555	-0.083182	0.386411	0.253766	0.16677	0.243421	-0.179474	0.18389	-0.127168	0.216542	-0.01119	-0.147602	0.257794	0.200505	-0.096123	0.028403	0.064973	0	-0.077971	-0.2625	-0.141234	-0.119184	0.195564	0.033709	0.060379	-0.067542	-0.033473	0.162705	0.02087	0.070576	-0.0067
2	tcac0004.k.01	HCE23_ORYLA (P31580) High choriolytic enzyme 1 precursor (EC 3.4.24.67) (Hatching enzyme zinc-protease HCE 1 subunit) (Choriolysin H 1)	-0.009831	0.023487	-0.211683	0.004214	-0.179759	-0.013623	-0.192763	-0.010487	0.239445	0.152059	0.137657	0.176534	0.365689	0.47061	-0.016348	-0.138558	-0.033387	0	-0.14841	-0.075032	-0.160702	0.461916	0.017412	-0.083793	-0.072812	-0.063878	0.056346	0.021344	0.02551	-0.128524	-0.086381	0.007351	-0.105203	-0.122932	0.046238	0.130358	0.10799	0.086	0.046563
2	tcac0004.j.22	pd_CG353518;sp_Q9BPZ3_HUMAN_Q9BPZ3; (4) CG12358 RIKEN SIMILAR BINDING 2310050K10RIK CDNA 2310050K10 PROTEIN-INTERACTING LD15606P POLYADENYLATE	-0.154074	-0.303077	-0.138395	0.021976	-0.139196	0	0.201443	0.056462	0.115643	0.211399	0.283432	0.178743	0.322535	0.289435	-0.124641	0.065738	0.137638	-0.087715	0.003691	-0.044545	-0.101485	-0.232605	0.148551	-0.038915	0.145323	0.025314	-0.171407	0.13141	-0.014228	-0.210075	-0.0677	-0.020544	-0.152859	-0.179933	-0.085156	0.008856	-0.214586	0.223671	0.173508
2	tcac0004.i.08	RU1C_XENLA (Q03369) U1 small nuclear ribonucleoprotein C (U1 snRNP protein C) (U1C protein) (U1-C)	-0.349225	-0.065641	0.028875	0.021984	-0.072396	-0.108483	-0.190601	-0.20741	0.081848	0.036228	0.339811	0.129633	0.448039	0.406463	-0.060237	0.024351	0.021225	-0.224762	0.051245	-0.022017	0.001642	0.1196	-0.072927	-0.00573	0.048464	-0.207782	-0.094123	-0.096694	0	0.070871	0.042957	-0.002485	-0.211952	-0.094068	-0.137599	0.145257	0.011553	-0.122473	0.110984
2	tcac0004.i.05	ERF1_XENLA (P35615) Eukaryotic peptide chain release factor subunit 1 (eRF1) (Eukaryotic release factor 1) (Omnipotent suppressor protein 1 homolog) (SUP1 homolog)	-0.126601	-0.077426	-0.068993	0.126487	0.053782	-0.001903	-0.034987	-0.283768	0.308722	0.213258	0.407373	0.451855	0.235392	0.276716	-0.025579	0	0.020288	0.039839	0.007323	-0.09211	-0.131525	0.026215	0.107556	0.066364	-0.187174	-0.046278	-0.046285	0.059027	-0.015959	-0.050243	0.14927	0.059593	-0.035914	-0.165165	-0.13552	-0.190751	0.06696	-0.159006	0.005322
2	tcac0004.h.17	STMN1_CHICK (P31395) Stathmin	-0.133124	-0.263821	-0.06391	-0.056322	-0.080556	-0.011512	0.044914	0.199176	0.199325	0.423213	0.317256	0.347045	0.325147	0.229844	-0.033619	-0.113328	-0.072713	0.048489	-0.073667	-0.074289	-0.171261	0.148077	0.152071	0.24654	-0.028411	-0.133225	-0.084305	-0.054984	-0.058705	-0.05367	-0.071298	0	0.088319	0.056402	0.066077	0.165366	0.006924	0.0666	0.060283
2	tcac0004.h.11	STMN1_CHICK (P31395) Stathmin	-0.109732	-0.119804	-0.038525	-0.000102	-0.125135	-0.06259	0.188096	0.158805	0.21306	0.294665	0.277193	0.396297	0.388178	0.189439	-0.027734	-0.123771	-0.018316	-0.061191	0	0.014771	-0.066776	0.20056	0.194416	0.224651	0.082267	-0.120073	-0.218709	-0.061591	-0.156682	-0.0641	-0.147313	-0.001662	0.001345	0.050092	0.106727	-0.027529	0.033068	0.192097	0.100519
2	tcac0004.e.22	pd_CG490391;sp_ST19_HUMAN_P49842; (2) KINASE SERINE/THREONINE-PROTEIN TRANSFERASE MANGANESE ATP-BINDING RP1 NUCLEAR ALTERNATIVE G11 SPLICING	0.023592	-0.101793	-0.219342	-0.234175	-0.007126	0.051815	-0.125073	-0.028608	0.294235	0.301073	0.322894	0.257715	0.203948	0.18393	0.033451	-0.167884	0.001476		-0.067013	-0.25912	-0.127834	0.016431	0.15654	-0.001476	0.169642	0.00574	-0.061991	0.031161	0.016413	-0.136976	-0.202846	0.191536	-0.021733	-0.185792	-0.080021	0.331005	0.013966	-0.099718	-0.09984
2	tcac0004.e.18	pd_CG128096;sp_Q96SN7_HUMAN_Q96SN7; (8) SIMILAR FLJ14466 CAP-BINDING COMPLEX INTERACTING C09F5.2 TRANSMEMBRANE CG11430-PA CG11430 OLF186-F	0.005263	0.06395	-0.001992	-0.195246	0.020577	-0.186015	0.034842	0.099371	0.194483	0.051319	0.05153	0.043556	0.405246	0.389634	-0.132831	0.166123	-0.144069		-0.047623	-0.093765	-0.018186	0.044124	-0.080199	0.244327	-0.124494	-0.143079	-0.040322	-0.219507	-0.162675	-0.045373	0.496424	0.100132	-0.109358	-0.097777	0.001992	-0.096087	-0.031351	0.047782	0.018608
2	tcac0004.e.01	MDHC_PIG (P11708) Malate dehydrogenase, cytoplasmic (EC 1.1.1.37)	-0.120997	-0.119324	0.029291	0.013039	-0.025001	-0.09685	-0.039265	-0.05318	0.272701	0.203485	0.410289	0.43921	0.269748	0.337973	-0.11318	-0.060974	0.011334	-0.028619	-0.113923	-0.04601	-0.062955	0.01252	-0.105535	0.094829	-0.174197	-0.067285	-0.128295	-0.062073	0.055542	0	0.048738	0.09352	0.020684	0.052792	-0.062767	0.035156	0.366547	-0.041632	0.144992
2	tcac0004.d.08	NACA_BRARE (Q8JIU7) Nascent polypeptide-associated complex alpha subunit (NAC-alpha) (Alpha-NAC)	-0.119291	-0.035676	-0.148668	0.046601	0.119614	-0.152498	0.015045	-0.243829	0.012981	0.161745	0.397851	0.371179	0.217101	0.477078	-0.030554	0.058995	-0.263511	-0.033084	-0.119069	-0.207177	0	-0.069598	0.078201	-0.037173	0.012364	-0.12441	-0.061312	-0.057234	0.12162	0.041231	0.113925	-0.004485	-0.177491	-0.12379	0.062555	0.088614	0.102834	-0.006988	0.009784
2	tcac0004.c.03	pd_CG043605;sp_Q8QZW3_MOUSE_Q8QZW3; (6) SIMILAR CDNA 2010309H15 GENE RIKEN W01F3.1A W01F3.1B SAPIENS H. CG7231	-0.154968	-0.098043	-0.126011	0.013568	0.031064	0.072032	-0.050028	0.020936	0.084533	0.048917	0.171318	0.195305	0.301243	0.194288	0.009955	-0.355792	0.120327	-0.040671	-0.38626	0.118467	0.085981	-0.136823	-0.023943	0.123935	-0.079928	-0.038351	0	-0.152649	-0.039759	-0.149551	-0.007939	0.039956	-0.372034	-0.317688	0.179979	0.05089	-0.07308	0.157167	-0.162678
2	tcac0004.b.01	PSB7_MOUSE (P70195) Proteasome subunit beta type 7 precursor (EC 3.4.25.1) (Proteasome subunit Z) (Macropain chain Z) (Multicatalytic endopeptidase complex chain Z)	-0.22303	-0.292265	-0.008016	-0.157596	0.0178	-0.066805	-0.053161	0.111225	0.213745	0.313809	0.161704	0.29279	0.237585	0.155709	-0.183513	-0.122084	0.191615	-0.078723	-0.234272	0.011121	0.089352	0.116509	-0.056829	-0.098036	0.033093	-0.142672	-0.138033	-0.078921	0	-0.150295	-0.032191	-0.127947	-0.168698	0.163112	0.114087	0.248324	0.206264	0.033511	0.205405
2	tcac0003.o.10	MYH9_HUMAN (P35579) Myosin-9 (Myosin heavy chain, nonmuscle IIa) (Nonmuscle myosin heavy chain IIa) (NMMHC II-a) (NMMHC-IIA) (Cellular myosin heavy chain, type A) (Nonmuscle myosin heavy chain-A) (NMMHC-A)	-0.163334	0.144837	-0.013721	0.049812	-0.112338	-0.160408	0.018479	0.092439	0.239902	0.328269	0.405945	0.280691	0.435445	0.245665	-0.024289	0.155917	0.021163	-0.062087	-0.01838	-0.011739	-0.001464	0.122234	0.090537	-0.079143	-0.314558	-0.143943	-0.103918	-0.001213	-0.018729	0.002293	-0.04587	0	-0.074579	-0.006068	-0.050898	0.082436	0.087675	0.083658	0.147995
2	tcac0003.n.05	STMN1_CHICK (P31395) Stathmin	-0.059877	-0.020911	-0.203353	-0.000671	-0.117934	0.008	-0.092616	0.112501	0.24174	0.266336	0.421028	0.370757	0.28045	0.304092	0.069978	-0.036171	-0.046806	0.054474	0.011373	-0.143284	0.10677	-0.076721	-0.050089	0.092542	-0.244605	-0.347963	-0.064776	-0.062564	-0.063369	-0.131626	0.080238	-0.052628		0.000671	-0.020024	0.009153	0.065098	0.113954	0.08085
2	tcac0003.m.05	RLA0_RANSY (Q9DG68) 60S acidic ribosomal protein P0 (L10E)	-0.300745	0.022215	-3.4e-05	0.059492	-0.046543	-0.071089	-0.166614	-0.081803	0.076485	-0.048704	0.31909	0.195099	0.268498	0.306012	-0.205765	0.019156	-0.091073	0.212137	0.013451	0.058069	-0.126059	3.4e-05	0.238411	0.109864	-0.190551	-0.395555	-0.07395	0.054189	0.180645	0.077619	0.114428	-0.066274		-0.102118	-0.18768	-0.038651	0.201	-0.105932	-0.097792
2	tcac0003.g.20	NFYB_RAT (P63140) Nuclear transcription factor Y subunit beta (Nuclear transcription factor Y subunit B) (NF-YB) (CAAT-box DNA-binding protein subunit B) (CCAAT-binding transcription factor subunit A) (CBF-A)	-0.004261	-0.206095	-0.166824	-0.158403	0.043533	0.000408	0.017186	-0.266258	-0.062192	0.03312	0.091121	0.573211	0.19186	0.36447	-0.251252	-0.007573	-0.058013	-0.04623	-0.020784	0.148504	-0.054469	0.164246	0.155506	0.00109	-0.058176	-0.275002	-0.076832	0.018595	-0.186726	0.114415	-0.040705	-0.119214	0	0.090451	0.013176	-0.010435	0.029535	0.12445	0.02834
2	tcac0002.p.22		0.041408	0.007036	0.005329	-0.12191	-0.144268	0.025402	0.052015	-0.1356	0.133428	0.188527	0.266279	0.215675	0.093955	0.427035	0	0.039226	-0.090172	-0.076729	-0.028878	-0.180803	-0.056416	0.02138	0.007662	0.00737	0.086703	-0.465272	0.049205	-0.047611	-0.373379	-0.147669	-0.10203	-0.157007	-0.030681	0.043333	-0.282557	-0.019858	-0.004631	-0.047262	0.125453
2	tcac0002.g.18	EF1G_BRARE (Q6PE25) Elongation factor 1-gamma (EF-1-gamma) (eEF-1B gamma)	-0.212314	0.022858	-0.051841	-0.137062	-0.191286	-0.071978	0.009106	-0.16541	0.040546	0.231796	0.349376	0.239376	-0.012348	0.420586	0.099624	-0.115433	-0.234334		0.046846	0.042559	-0.188558	0.075985	0.172672	0.16222	0.385681	-0.125087	-0.010128	-0.009338	-0.067783	-0.056089	-0.103242	0.039997	-0.009106	-0.031345	0.083996	0.026589	-0.197446	0.192291	0.054119
2	tcac0002.f.24	pd_CG002289;sp_A2M1_HUMAN_P20172; (43) SUBUNIT COMPLEX CLATHRIN ASSEMBLY ADAPTOR COAT MU CHAIN MEDIUM GOLGI	-0.341171	-0.120038	-0.01089	-0.000671	-0.169449	-0.052365	0.053034	-0.230819	0.121342	0.213554	0.35833	0.27066	0.186944	0.322097	-0.040977	-0.198815	0.002554		-0.126933	0.007056	-0.044356	0.018597	0.016567	0.292889	0.027514	-0.355188	-0.078726	-0.073112	-0.105114	-0.006186	-0.054895	-0.088483	-0.067094	0.104874	0.010665	0.08826	0.000671	0.168298	0.151607
2	tcac0002.f.11	RNPC2_HUMAN (Q14498) RNA-binding region containing protein 2 (Hepatocellular carcinoma protein 1) (Splicing factor HCC1)	-0.295983	-0.281033	-0.070764	-0.231583	0.031594	-0.159804	-0.049742	-0.051283	0.176407	0.168849	0.082102	0.014734	0.271196	0.153641	-0.238506	-0.243681	-0.210386	-0.031035	-0.217486	-0.22325	0	0.027012	0.109205	0.190488	0.134751	-0.273592	-0.222473	0.036036	0.096861	-0.205131	0.031235	-0.088432	-0.134903	-0.012777	0.074038	0.05933	0.071293	0.131481	0.134277
2	tcac0002.b.18		0.044739	0.112905	0.086125	-0.03744	-0.117405	-0.183199	0.124993	-0.026943	0.298692	0.253156	0.278517	0.150839	0.090848	0.023138	0	-0.067457	-0.046881	-0.174921	0.094742	-0.168282	-0.023999	0.074642	0.038957	0.004249	-0.387305	-0.020154	-0.044804	-0.166809	-0.095407	-0.099605	-0.260227	0.237977	-0.145777	0.13926	-0.394414	0.089255	0.18833	-0.065853	0.019975
2	tcac0001.p.10	TBB2C_MOUSE (P68372) Tubulin beta-2C chain	-0.055135	-0.150732	-0.086651	0.022203	-0.041118	0.036001	-0.071073	0.089645	0.191735	0.237415	0.348753	0.366686	0.34266	0.402868	-0.15938	0.05794	0.117233	0.049595	-0.038601	0.001129	-0.05593	0.060752	0.198224	0.241619	0.027791	-0.269728	-0.170248	-0.048171	0.042128	-0.063051	0.007245	-0.048864	-0.082877	-0.014743	-0.137247	0	-0.002803	-0.075926	-0.159903
2	tcac0001.m.24	POL_MLVAV (P03356) Pol polyprotein [Contains: Protease (EC 3.4.23.-); Reverse transcriptase/ribonuclease H (EC 2.7.7.49) (EC 3.1.26.4) (RT); Integrase (IN)]	-0.295475	-0.262982	-0.2432	0.073401	-0.116526	0.074156	0.085801	0.005588	0.236522	-0.003769	0.352336	0.197146	0.476704	0.241838	-0.103442	-0.156085	-0.132865	0.005529	-0.047652	0.062425	0.131911	-0.019186	0.137126	-0.016395	0.075088	-0.200858	-0.107261	-0.079374	-0.1402	0.066165	0.059211	-0.112641	0.094394	0	0.057483	0.172197	-0.045656	-0.046996	-0.043639
2	tcac0001.m.12	TCB2_CAEBR (Q04202) Transposable element Tcb2 transposase	-0.17097	-0.016128	-0.037402	-0.023341	-0.061765	-0.012413	0.17658	0.10418	0.253138	0.375893	0.518028	0.275625	0.300465	0.27107	0.000915	-0.127917	0.024291	-0.063545	-0.125258	0	-0.020318	0.043982	0.192355	0.1544	-0.04312	-0.190337	-0.106266	-0.033492	-0.054917	0.005604	0.02243	-0.102939	-0.040379	-0.064648	-0.048241	0.136996	0.054972	0.055799	0.107479
2	tcac0001.k.03	LRRC4_HUMAN (Q9HBW1) Leucine-rich repeat-containing protein 4 precursor (Brain tumor associated protein LRRC4) (NAG14)	-0.167786	-0.026428	-0.187288	-0.13534	0.04952	0.033742	-0.103327	0.043744	0.183747	0.178253	0.295405	0.378384	0.337669	0.153662	-0.041493	0.087696	0.006656	-0.119565	-0.011573	-0.294627	0.015861	0.092081	0.109162	-0.088715	-0.181371	0.204402	-0.076015	0	-0.245027	0.17455	-0.071209	0.083366	-0.006187	-0.196222	-0.013433	-0.169653	0.276183	-0.025156	0.036936
2	tcac0001.j.10		-0.18658	-0.045539	0	0.016962	-0.047322	-0.037296	0.176265	-0.066473	0.175641	0.235141	0.371568	0.361387	0.447492	0.188108	0.134593	0.135875	0.072625	0.165473	-0.111968	-0.137545	0.092686	-0.066834	-0.094552	0.000105	0.149077	-0.028966	-0.219274	-0.101917	-0.095184	-0.055124	0.018563	-0.175159	-0.007333	-0.040436	0.095295	0.204444	-0.004206	-0.133929	0.124125
2	tcac0001.e.20	TRY1_SALSA (P35031) Trypsin I precursor (EC 3.4.21.4)	-0.273002	-0.037617	-0.010044	0.146158	-0.135884	0.11302	0.135972	0.049267	-0.193959	0.013366	0.273286	0.213945	0.415064	0.26413	0.0278	-0.002633	-0.047444	-0.238722	-0.050978	-0.064056	-0.109604	0.089621	0.107486	-0.044655	-0.079917	-0.170963	-0.479724	0.016515	-0.035451	-0.148262	0.067346	0	0.083539	0.05315	0.058108	0.101442	0.04158	-0.170313	-0.042699
2	tcac0001.a.06	DECR_HUMAN (Q16698) 2,4-dienoyl-CoA reductase, mitochondrial precursor (EC 1.3.1.34) (2,4-dienoyl-CoA reductase [NADPH]) (4-enoyl-CoA reductase [NADPH])	-0.156301	-0.033752	0.090148	-0.00498	0.021327	0.019387	-0.148345	0	-0.084845	0.223478	0.256724	0.363906	0.340234	0.300078	-0.030467	0.0822	0.074351	-0.021675	-0.15947	-0.033418	0.041305	0.048728	0.030372	-0.063493	-0.269214	-0.435189	-0.207091	0.014373	0.198657	0.007093	0.122006	0.172728	-0.132607	-0.027737	-0.001787	-0.069355	0.009602	-0.142928	-0.003759
2	tcab0004.o.05		-0.074001	-0.09644	-0.070222	0.010726	-0.268476	0.127123	0.135374	-0.066207	0.166675	0.224983	0.20326	0.173639	0.138557	0.166824	0.140228	0.050386	-0.017568		-0.010726	-0.194849	0.102545	-0.043763	0.363753	0.033702	-0.301418	-0.014214	-0.211572	0.072554	-0.066915	-0.433451	-0.136463	-0.193813	0.028772	-0.039119	-0.17431	-0.078078	0.175914	0.013187	0.079239
2	tcab0004.m.15		-0.423627	-0.0216	-0.01077	0.196708	-0.040862	0.002264	0.029586	-0.266427	0.043179	0.250818	0.359239	0.014516	0.05289	0.353518	-0.157228	-0.074225	-0.052486	-0.107232	-0.041868	0.039769	-0.002738	0	-0.151304	-0.083074	-0.014041	-0.102205	-0.087934	-0.11341	0.034125	0.027007	-0.075716	0.230486	0.077689	-0.115182	0.009082	0.260013	0.190238	0.014561	0.304827
2	tcab0004.k.16		0.115884	0.01751	-0.205468	-0.085485	-0.326788	0.183701	-0.104764	-0.132227	0.349867	0.151	0.272346	0.23464	0.001141	0.181978	-0.350462	0.069856	-0.088957	-0.148848	-0.003046	0.067563	-0.205181	-0.017367	0.243783	-0.022229	0.146626	0	-0.082441	-0.011215	0.027709	0.024398	0.123222	-0.170608	0.101074	-0.130055	-0.121162	-0.104953	-0.181232	0.189124	0.002452
2	tcab0004.i.04		-0.156966	-0.094892	-0.048673	-0.02962	-0.066701	0.069181	0	0.003186	0.035824	0.184271	0.330335	0.265168	0.336474	0.571932	-0.074551	0.111573	-0.06865	0.046098	-0.135493	-0.087378	0.105	0.010765	-0.025706	0.026693	0.24042	-0.321377	-0.082206	-0.026009	-0.054053	-0.056521	0.01212	0.01183	0.020335	-0.059897	-0.061285	0.140714	0.04033	-0.153969	-0.087783
2	tcab0004.d.11		0.002864	-0.168812	0.02264	0.105873	-0.052794	-0.084401	0.10103	-0.223565	0.139634	0.381534	0.332525	0.191043	0.132633	0.390692	-0.149925	0.063791	-0.03382	0.006081	-0.065331	-0.081381	0.096809	0.172863	0.245384	0.146945	-0.011556	-0.11226	-0.004834	-0.085539	-0.19664	-0.063246	0.006617	-0.013444	-0.34535	-0.130876	0.041705	0.05428	-0.194246	0	-0.076466
2	tcab0004.d.09	BSCL2_MOUSE (Q9Z2E9) Seipin (Bernardinelli-Seip congenital lipodystrophy type 2 protein homolog)	-0.16597	-0.116081	-0.149659	0.105395	0.000881	-0.069518	-0.135639	-0.274079	0.136101	0.23733	0.38958	0.128894	0.382479	0.384384	-0.000881	0.043558	-0.011973	0.036259	-0.26327	0.024799	-0.006822	-0.031032	0.013834	0.057376	-0.247469	-0.198321	0.004532	0.067543	-0.041118	-0.004188	0.052062	-0.094234		0.011241	-0.088432	0.084294	-0.26236	-0.048908	0.08568
2	tcab0004.b.13		0.160854	0.175075	-0.0039	-0.006712	-0.165647	0.059383	0.036534	-0.188404	0.325346	0.211615	0.320291	0.130642	0.363204	0.114772	-0.008781	0.215631	-0.074957	-0.001638	0.227035	-0.110017	0.28493	0.014593	0.04655	0.193851	-0.242745	-0.029162	-0.145788	-0.03545	0.177798	-0.009021	0.218001	-0.003654	-0.049175	0	-0.17198	0.104585	-0.010153	-0.135514	-0.018412
2	tcab0004.b.08		-0.29525	-0.160104	0.220576	0.167835	-0.008987	0.068857	0.044498	-0.030794	0.033606	0.141694	0.291262	0.310662	0.19296	0.378902	0	0.015963	-0.089766	0.058462	-0.154342	-0.130737	-0.289618	-0.121247	0.089374	-0.075726	0.091348	-0.085656	0.049723	-0.018502	-0.125338	-0.136449	0.115655	-0.061016	-0.056452	0.190398	-0.04315	-0.077279	0.369538	-0.023188	0.005751
2	tcab0003.n.04	TNR5_HUMAN (P25942) Tumor necrosis factor receptor superfamily member 5 precursor (CD40L receptor) (B-cell surface antigen CD40) (CDw40) (Bp50)	0	-0.034092	0.150807	0.139117	0.025646	0.003816	0.197478	-0.042087	0.244091	0.383179	0.308433	0.252565	0.158695	0.293065	-0.12492	0.075296	-0.182137	-0.073344	-0.310689	-0.011333	-0.081349	0.007575	-0.125083	0.110533	-0.198133	-0.129999	-0.158328	-0.11479	0.165941	-0.103043	-0.079736	0.107405	0.137222	-0.062328	-0.174286	0.193997	-0.049124	0.05423	-0.036779
2	tcab0003.k.04	YOJ9_CAEEL (Q95ZI6) Hypothetical protein ZK353.9 in chromosome III	-0.317656	0.105101	-0.263147	-0.096744	0.004837	0	0.101326	-0.359094	0.118485	0.201908	0.423592	0.233327	0.07812	0.348751	0.117673	-0.09015	-0.053932	-0.106321	-0.150598	-0.162241	-0.162125	0.147417	-0.013111	0.13801	-0.057123	-0.020411	0.069123	-0.103766	-0.063681	-0.03176	0.093302	-0.080444	0.045886	-0.071834	0.034964	0.054812	-0.034258	0.03115	0.219707
2	tcab0003.j.24	pd_CG314487;sp_Q9H6F5_HUMAN_Q9H6F5; (1) FLJ22321	-0.139965	-0.281357	-0.149	-0.034319	0.006111	0.135505	0.11048	-0.117487	0.130114	0.193024	0.373011	0.058914	0.170382	0.058229	0.03346	-0.100597	-0.234145	-0.146754	0.042953	-0.157977	-0.114139	0.02419	-0.09596	0.005505	0.086025	-0.201862	0.017802	-0.181392	0	-0.282272	-0.034329	-0.238663	-0.160907	-0.049992	-0.067846	0.217419	0.070909	0.288609	0.281459
2	tcab0003.j.14	H33_SPISO (P84248) Histone H3.3	-0.071643	-0.099142	-0.109927	-0.052151	0.040269	0.069363	-0.030887	-0.097553	0.265445	0.294871	0.354018	0.164306	0.203245	0.271085	-0.136754	0.100276	-0.092158	0.000621	-0.238136	-0.145765	0.038129	-0.033146	-0.364187	-0.115395	-0.016421	-0.265626	-0.363317	0.050467	0.057786	-0.020818	0	0.074178	0.050065	0.092155	-0.10484	0.00384	0.093969	0.127484	-0.057936
2	tcab0003.j.04		-0.170062		0.01693	-0.058581	-0.118747	0.049406	-0.131248	0.049057	0.157799	0.107368	0.354453	0.412417	0.293168	0.512872	-0.062752	0.01473	-0.109499	0.092244	-0.107327	-0.073558	-0.075662	-0.188208	0.011797	-0.039519	-0.130976	-0.213571	-0.126109	-0.011797	-0.039638	-0.021032	0.076265	-0.076719	-0.111984	0.052223	0.103839	0.134009	0.076471	0.131958	0.076291
2	tcab0003.j.02	CAN2_RAT (Q07009) Calpain-2 catalytic subunit (EC 3.4.22.53) (Calpain-2 large subunit) (Calcium-activated neutral proteinase 2) (CANP 2) (Calpain M-type) (M-calpain) (Millimolar-calpain)	-0.273439	-0.053599	-0.023904	0.18005	-0.170483	0.132319	0.085093	0.027526	0.101157	0.114805	0.107896	0.194462	0.281952	0.371477	0.139153	-0.172157	0.084759	-0.118497	-0.033054	-0.244122	-0.37513	0.23433	0.001226	-0.177873	0.123962	-0.165508	-0.100267	-0.115937	-0.047796	0.041288	-0.053721	-0.068726	-0.23053	0.086081	0.044249	0	0.115904	-0.135937	-0.118188
2	tcab0003.g.03		0.016057	-0.139635	0.166586	-0.130024	-0.175445	0.063135	0.129608	-0.06542	0.042762	0.232919	0.175241	0.310274	0.304884	0.488797	0.047673	-0.032657	-0.005147	-0.074892	0.032584	-0.016324	0.031935	-0.035391	-0.178752	0.04931	-0.057801	-0.301611	-0.165609	-0.053723	0.102226	-0.000384	-0.078601	0.051282	-0.268266	0	-0.302626	0.016667	0.047452	-0.082393	0.033153
2	tcab0003.g.01		-0.432117	-0.019194	0.126092	-0.01899	-0.053387	0.00954	0.033435	0.123371	-0.155563	0.063376	0.129826	0.186867	0.079047	0.39174	0.171673	0.18229	0.123217	0	-0.16578	-0.309353	-0.202057	0.176743	0.13078	-0.230974	0.144392	-0.233444	-0.071502	-0.266661	-0.046015	-0.003072	0.067239	-0.046433	-0.108738	0.097581	-0.050608	0.059696	-0.012045	-0.065045	0.043228
2	tcab0003.f.11	KIF22_HUMAN (Q14807) Kinesin-like protein KIF22 (Kinesin-like DNA-binding protein) (Kinesin-like protein 4)	0.167597	-0.115172	0.138734	-0.073067	-0.029022	-0.067951	0.024228	0	0.262232	0.177311	0.269122	0.239083	0.25193	0.337063	0.169639	-0.038028	-0.069277	0.053298	-0.204216	-0.027172	0.239115	0.123081	0.030235	-0.075666	0.22912	0.091503	-0.276396	-0.040826	-0.088458	-0.110896	-0.048202	-0.209014	-0.243849	-0.109309	-0.049214	0.224865	0.168763	0.052198	-0.034732
2	tcab0003.b.23		-0.194833	-0.133016	-0.053433	0.012008	-0.415296	0.036848	0.051432	0.09765	0.254709	0.251931	0.516534	0.175872	-0.004539	0.315661	0.001105	0.005154	-0.275347	0.062448	-0.009513	-0.190068	0.068913	0.085512	-0.028754	0.104643	0.126222	-0.145693	0.036157	-0.041619	0.10432	-0.022732	-0.042319	0	-0.086284	-0.041524	-0.119956	-0.047306	-0.09495	-0.015375	0.036844
2	tcab0003.b.13		-0.143427	-0.134595	-0.072333	0.022875	0.19091	0.075222	0.103329	-0.193384	0.29166	0.208936	0.167474	0.180904	0.318393	0.40301	-0.084275	0.133671	-0.056072	0.239582	0.022012	-0.187492	-0.217905	0.153283	0.130927	-0.05521	0.033672	-0.006214	0.034932	-0.178078	-0.087768	-0.110464	0.009238	-0.124488	-0.217444	-0.154826	0	-0.058855	-0.123313	-0.187245	0.072098
2	tcab0003.a.07		-0.064755	-0.13858	-0.200586	0.196225	-0.155554	0.050974	-0.025492	0.03249	0.11987	0.039469	0.105442	0.281771	0.262842	0.257656	0.238536	-0.080473	0.006524	0.048176	-0.476734	-0.240914	-0.032184	0.177109	0.082307	-0.10081	0.313736	-0.180317	-0.080762	0.031704	0	0.054703	-0.049943	-0.173319	-0.079043	-0.044225	0.073523	0.087453	-0.153008	-0.05981	-0.069366
2	tcab0003.a.03	pd_CG331499;sp_UCRQ_MOUSE_Q9CQ69; (8) COMPLEX REDUCTASE UBIQUINOL-CYTOCHROME C MITOCHONDRION INNER ELECTRON III MEMBRANE QP-C	-0.157154	-0.186842	-0.354674	-0.233987	-0.171788	0.078364	-0.024126	0.135064	0.381478	0.325049	0.28304	0.236707	0.168167	0.174054	-0.115606	0.001764	0.03916	0.112986	-0.023166	-0.115732	0.08275	0.001423	0.103094	0.184776	0.05253	-0.151004	-0.038144	-0.067084	0.025151	0.177899	0	-0.045817	-0.155725	-0.000376	0.052645	-0.132532	-0.030675	-0.232238	-0.029949
2	tcab0002.p.11	ECM29_PONPY (Q5R6J0) Proteasome-associated protein ECM29 homolog (Ecm29) (Fragment)	-0.275677	-0.110026	-0.140251	-0.150761	-0.048661	-0.051841	0.004091	-0.04514	0.290669	0.268404	0.33268	0.2624	0.228903	0.273019	0	0.068129	-0.222514	-0.137361	-0.174708	-0.06108	-0.053331	-0.057276	-0.035209	0.094294	0.166773	-0.092324	0.001009	-0.013307	0.111258	0.046566	-0.264157	0.106583	0.009829	-0.013144	-0.179575	0.180994	0.186244	0.072614	0.196025
2	tcab0002.p.03		-0.048363	0.010326	-0.04956	0.003635	-0.134272	-0.042322	0.129756	0.004196	0.36152	0.387634	0.312851	0.153405	0.0877	0.18768	-0.188211	0	-0.074186	-0.080389	-0.285747	0.049722	-0.092733	0.195958	0.007263	-0.129286	-0.114585	-0.065092	-0.092545	-0.229302	0.021672	-0.147616	0.050968	-0.095102	-0.021596	-0.106883	-0.357681	0.133471	0.209101	0.014698	0.062106
2	tcab0002.o.20		0.056922	-0.210533	-0.151422	0.044448	-0.149557	0.155525	0.122123	-0.156787	0.017666	0.294513	0.136744	0.334442	0.146782	0.321552	0.161587	0.096214	-0.086356	-0.06776	-0.373348	-0.276253	-0.241575	-0.082205	0.050664	0.116976	-0.043661	-0.022384	-0.044056	0.056095	-0.21694	-0.113012	0.008904	0.02292	-0.032629	-0.126197	-0.250991	0.018981	0.001077	-0.078545	0
2	tcab0002.o.11	CATC_HUMAN (P53634) Dipeptidyl-peptidase I precursor (EC 3.4.14.1) (DPP-I) (DPPI) (Cathepsin C) (Cathepsin J) (Dipeptidyl transferase) [Contains: Dipeptidyl-peptidase I exclusion domain chain; Dipeptidyl-peptidase I heavy chain; Dipeptidyl-peptidase I li	-0.069218	0	-0.014828	-0.14454	-0.287471	0.068644	-0.118096	0.000945	0.311414	0.409444	0.237986	0.190251	0.212755	0.380317	-0.068696	0.163787	-0.069607	-0.015068	-0.056987	0.101062	0.313985	0.037767	-0.061512	-0.025651	-0.026783	-0.20891	-0.040706	-0.044073	0.089416	0.040639	-0.156109	0.098943	-0.016786	-0.025673	-0.128282	0.147838	0.102317	0.110662	0.131029
2	tcab0002.m.16		-0.08146	0.089863	0.101782	-0.080801	0.114929	0.096647	0.092707	-0.009682	0.20024	0.301415	0.080708	0.199566	0.173614	0.218191	-0.133113	-0.018047	-0.172203		-0.223156	-0.031907	0.020767	-0.037325	0.02449	-0.112221	0.055086	-0.155637	-0.42868	0.020075	0.062813	-0.084862	-0.126301	-0.202576	0.009682	-0.172327	-0.07407	0.010451	-0.198689	0.460781	-0.042995
2	tcab0002.l.17		-0.316463	-0.029653	0.039491	0.056083	0.034055	-0.084623	-0.098231	-0.079031	0.195851	0.310475	0.396815	0.399559	0.157643	0.314332	0.072736	-0.024839	-0.151769	-0.001113	-0.104978	-0.162996	-0.099064	-0.035335	0.089777	0.114239	-0.088644	-0.299503	-0.213646	-0.091012	0.075654	0.046187	-0.015691	-0.047913	-0.076873	0.054185	0	0.075698	0.082622	0.092639	0.062928
2	tcab0002.j.19		-0.093768	-0.026264	0.009424	-0.289019	-0.144885	0	-0.014848	-0.067294	0.140089	0.113473	0.383662	0.352027	0.041714	0.404529	-0.071221	-0.238042	0.010614	-0.120551	0.013216	-0.288029	0.108755	-0.006057	0.143712	0.004085	0.163845	-0.278457	0.022167	-0.013928	-0.14479	0.000366	0.009743	-0.12357	0.030154	-0.169811	-0.08202	0.063386	-0.130494	-0.141049	0.0359
2	tcab0002.j.07		-0.15835	0.061692	-0.321148	-0.222718	-0.188996	0.087795	-0.082835	0.07661	0.118408	0.023561	0.296512	0.008215	0.578826	0.231723	0.050359	0.080314	-0.023476	-0.091058	-0.120176	-0.006424	-0.155889	-0.030202	-0.113712	0.095863	0.053694	0	-0.055905	0.121829	-0.052054	0.033235	-0.038967	-0.073309	-0.15196	-0.228564	0.026921	0.201449	0.20449	-0.023357	0.026814
2	tcab0002.j.02	pd_CG339863;sp_Q8NEW0_HUMAN_Q8NEW0; (156) COMPLETE PROTEOME CATION EFFLUX SYSTEM ZINC TRANSMEMBRANE TRANSPORTER FAMILY RESISTANCE	0.095255	-0.022409	-0.121505	0.096262	0.078847	0.004512	-0.060254	-0.182901	0.06098	0.23122	0.490843	0.448906	0.1692	0.183637	-0.190781	-0.116652	0.097655	-0.076921	-0.142257	-0.292781	0.068669	-0.024452	0.008767	0.056161	-0.121712	-0.039766	-0.160738	0.103553	0.053123	-0.103257	0.061668	0	-0.099632	-0.196835	-0.020159	0.098646	0.171881	-0.146982	-0.030676
2	tcab0002.h.11	ILEU_HUMAN (P30740) Leukocyte elastase inhibitor (LEI) (Serpin B1) (Monocyte/neutrophil elastase inhibitor) (M/NEI) (EI)	-0.012655	-0.110111	0.189686	-0.062113	-0.193902	-0.077844	-0.336419	-0.099313	0.016877	0.219842	0.247376	0.150736	0.280641	0.416539	-0.146821	0.024302	0.104145	0.092546	-0.013271	0.01679	-0.120269	0.106909	-0.113928	0.149214	-0.117546	-0.136508	-0.208512	0.125202	-0.020364	-0.177124	0.042261	0.064843	-0.029289	0	0.057181	0.114696	0.096212	-0.089177	-0.359658
2	tcab0002.g.10	ILF2_BRARE (Q6NZ06) Interleukin enhancer-binding factor 2 homolog	-0.243244	-0.083818	-0.286031	-0.14233	-0.054912	0.009108	0.057069	0.014096	0.127551	0.220096	0.275937	0.224946	0.310442	0.520607	-0.053133	-0.103908	0.014279	0.155441	-0.047182	-0.116792	0	-0.030281	0.018655	-0.108268	-0.177023	-0.22747	-0.188027	0.039557	-0.074747	0.104767	0.038661	-0.016031	0.074076	-0.201772	-0.082939	0.047312	0.067065	0.004192	-0.036578
2	tcab0002.f.17		-0.038573	-0.00932	0.058027	0	-0.081706	-0.037946	-0.009828	-0.211929	0.269288	0.493063	0.283333	0.158251	0.259437	0.087672	-0.011992	0.108347	-0.080107	-0.07538	0.005369	0.076307	0.094716	-0.007814	0.00207	0.114936	-0.416443	-0.188312	-0.111171	-0.008858	0.106135	-0.138281	-0.213079	0.075646	0.117344	0.009428	-0.084728	0.169751	0.165293	-0.005043	-0.11779
2	tcab0002.f.08	pd_CG002827;sp_Q8VCT5_MOUSE_Q8VCT5; (31) CALPAIN SUBUNIT CALCIUM-ACTIVATED NEUTRAL CALCIUM-BINDING PROTEINASE LARGE CANP HYDROLASE PROTEASE	-0.12525	-0.103234	-0.135619	-0.083843	-0.260596	0.045497	0.092458	-0.089371	0.229899	0.33049	0.368149	0.220934	-0.142609	0.449766	0.206828	0.011598	0.026648		-0.240872	-0.064114	0.211726	-0.026493	0.102505	0.077772	0.008723	-0.1222	-0.076863	-0.179047	-0.021128	0.00653	-0.061519	0.064967	0.09506	-0.1739	0.021614	0.071929	-0.00653	-0.13243	-0.029352
2	tcab0002.e.24	CFC1_CHICK (Q9I8Q3) Cryptic protein precursor (Cripto-related factor 1)	-0.138256	-0.29764	-0.169843	-0.044511	-0.174974	0.004041	-0.104897	-0.129249	0.155174	0.14195	0.406193	0.280742	0.28884	0.381057	0.048615	-0.077771	-0.039023		0.056656	-0.00131	0.041235	0.027008	0.077681	0.087841	0.207207	-0.131853	-0.152963	-0.054086	-0.07105	-0.254859	-0.06684	-0.049904	-0.173022	-0.003636	0.101978	0.085425	0.094494	0.192225	0.00131
2	tcab0002.e.01	U520_HUMAN (O75643) U5 small nuclear ribonucleoprotein 200 kDa helicase (EC 3.6.1.-) (U5 snRNP-specific 200 kDa protein) (U5-200KD) (Activating signal cointegrator 1 complex subunit 3-like 1)	-0.065402	-0.154021	-0.231021	-0.198134	-0.179315	0.027167	-0.066532	0.050798	0.103368	0.117177	0.222526	0.424139	0.271211	0.355414	0.043311	-0.129698	-0.147471	-0.012774	-0.072444	-0.120557	0.148103	0.068412	0.015189	0.110204	-0.131004	-0.07057	-0.210345	0.016683	0.1884	0.063539	-0.181153	0.037754	-0.125097	-0.30633	0	0.006003	0.159812	-0.031682	-0.099426
2	tcab0002.d.24		-0.226111	-0.217298	-0.204883	-4.6e-05	-0.182749	-0.131943	0.10608	-0.112033	0.167516	0.1916	0.287455	0.313693	0.291042	0.099339	0.081996	0.017562	0	-0.023242	0.042686	-0.087102	-0.09586	0.190295	0.004415	-0.001557	-0.16509	-0.297479	-0.103944	0.022438	0.031386	-0.031394	0.030766	-0.057664	-0.169939	-0.184837	-0.30972	0.192896	0.035421	0.057338	0.219689
2	tcab0002.c.06	MLP3C_HUMAN (Q9BXW4) Microtubule-associated proteins 1A/1B light chain 3C (MAP1A/MAP1B LC3 C) (MAP1A/1B light chain 3 C) (MAP1 light chain 3-like protein 3) (Autophagy-related protein LC3 C) (Autophagy-related ubiquitin-like modifier LC3 C)	-0.137285	0.103673	-0.313078	-0.083436	-0.125967	0.140735	-0.076466	-0.16701	0.180679	0.219255	0.228103	0.29249	0.267728	0.208797	-0.010358	-0.036548	-0.084798	0.009806	0.076618	0.14684	0.084324	0.085866	0.099771	-0.019069	-0.217545	-0.462669	0.083305	-0.082522	0.068862	0.035956	0.082709	-0.086334	-0.14183	-0.189954	0.097446	-0.134171	-0.073519	0	-0.130028
2	tcab0002.a.15		-0.165924	-0.051811	0.069857	0.035011	-0.161455	-0.072768	-0.059669	-0.326149	0.139134	0.181223	0.212142	0.177388	0.147624	0.290078	-0.035008	-0.027554	-0.113102	0.061521	-0.039909	0.109392	0.040163	-0.237044	-0.046793	0.072869	0.171439	-0.21843	-0.231268	0.139881	-0.175576	0.075302	-0.084594	0.103751	-0.33329	-0.360463	0	0.099843	-0.122693	0.139842	0.013589
2	tcab0001.p.18	TDRD1_MOUSE (Q99MV1) Tudor domain-containing protein 1	0	0.044182	-0.123885	-0.034319	-0.104197	-0.029881	0.098727	-0.407495	0.133099	0.204513	0.116404	0.420581	0.320309	0.493283	-0.039674	-0.000874	-0.093415	-0.107049	0.024699	-0.003825	-0.165163	0.091331	-0.074205	0.016998	-0.011937	-0.129628	-0.104639	-0.097115	0.135949	-0.030055	0.013289	0.032926	-0.051679	0.048875	-0.11944	0.04637	0.207174	0.101073	0.041027
2	tcab0001.p.14	pd_CG194304;sp_SEP3_MOUSE_Q9Z1S5; (1) DIVISION GTP-BINDING SEPTIN NEURONAL-SPECIFIC CELL	-0.095329	-0.044309	-0.031483	-0.077696	-0.231964	0.149848	0.017411	-0.255951	0.233013	0.266221	0.247041	0.06391	0.121325	0.324552	-0.244894	-0.118845	-0.292535	-0.229074	-0.160103	-0.159159	-0.105355	-0.157408	-0.031581	0.15295	-0.107746	0	0.098855	0.020917	0.067113	0.097358	-0.075164	0.177438	0.10167	-0.081742	-0.233931	0.168768	0.164268	0.060024	0.04879
2	tcab0001.l.11		-0.121266	-0.144703	0.049616	-0.104089	0.124928	-0.000846	-0.009121	-0.052116	0.211435	0.156985	0.21984	0.386313	0.459229	0.458244	0.089002	0.012553	0.063581	-0.013243	-0.037941	-0.017617	-0.096382	0	0.045705	0.076293	-0.112786	-0.19193	-0.206047	0.013197	0.017253	0.054276	0.127808	-0.125284	-0.160789	-0.215153	-0.07372	0.048139	-0.035941	0.061533	-0.034279
2	tcab0001.l.06		-0.10899	-0.371997	0.079856	-0.046435	0.2042	0.038849	-0.047467	-0.178564	0.296099	0.220282	0.167151	0.215715	0.182308	0.426429	-0.147827	-0.123582	-0.043595	0.185563	-0.279948	-0.194059	0.079247	-0.018981	-0.000239	0.032029	0.193332	-0.20994	0.081898	0.006314	0.012696	-0.074884	-0.028701	-0.112397	-0.079561	0.137043	-0.07736	0.045899	0	-0.013332	0.01233
2	tcab0001.k.01	pd_CG000617;sp_Q9NUX3_HUMAN_Q9NUX3; (459) REPEAT KELCH-LIKE ACTIN-BINDING CYTOSKELETON CHROMOSOME SIMILAR COMPLETE PROTEOME DOMAIN EGF-LIKE	-0.025942	-0.042172	0.027395	-0.151189	0.016167	0.06195	0.025324	-0.029009	0.096803	0.306705	0.50394	0.294813	0.254809	0.327461	0.049367	-0.166926	0.061027	0.056096	-0.221555	-0.071572	-0.10815	0.185885	0.21603	0.108786	-0.001951	-0.265924	-0.147618	-0.091094	0.100911	-0.030724	-0.008003	-0.009461	-0.110599	-0.054658	0.101224	0	-0.118159	-0.041419	0.050238
2	tcab0001.j.22	EF1A2_XENLA (P17507) Elongation factor 1-alpha, oocyte form (EF-1-alpha-O) (EF-1AO) (42S p48)	-0.241232	-0.077085	0.082631	0.022063	-0.129653	0.0073	-0.017114	-0.11363	0.273672	0.171895	0.328725	0.332418	0.338769	0.414084	-0.038079	0.019405	-0.129326	0	0.064009	-0.027853	-0.029795	0.148952	0.162544	0.125696	0.180135	-0.083447	-0.092692	-0.05542	-0.09	-0.150925	0.172753	-0.095325	-0.046231	-0.040565	-0.157387	0.162526	0.102992	-0.04741	0.108715
2	tcab0001.j.21	G3P_PIG (P00355) Glyceraldehyde-3-phosphate dehydrogenase (EC 1.2.1.12) (GAPDH)	0.050957	-0.089016	0.108186	0.01395	-0.036327	0.00824	-0.095521	-0.180104	0.393755	0.431391	0.338514	0.160614	0.158031	0.296159	0.053304	0.056467	0.070572	0.046337	-0.068167	-0.047933	0.125135	-0.057327	0.289162	0.003635	0.056928	-0.314477	0	-0.066474	-0.04707	-0.045338	-0.034106	0.054406	-0.231719	-0.098889	-0.167803	-0.069097	-0.052749	-0.033969	-0.049511
2	tcab0001.i.14	NRAM2_HUMAN (P49281) Natural resistance-associated macrophage protein 2 (NRAMP 2) (Divalent metal transporter 1) (DMT1)	-0.143403	-0.416991	0.119227	-0.034702	-0.146437	0.037663	-0.021154	-0.072431	0.215274	0.285687	0.248412	0.126789	0.287285	0.363829	-0.216902	-0.050498	0.008937	-0.026044	0.001387	0.025828	-0.109561	0	-0.009275	0.166014	0.218098	0.087794	-0.065656	-0.034811	0.050238	0.176524	-0.076893	-0.041125	-0.101136	0.128371	-0.3307	0.05145	0.040368	-0.056634	-0.067951
2	tcab0001.i.08	RS18_ICTPU (Q90YQ5) 40S ribosomal protein S18	-0.038966	-0.04771	-0.076348	-0.207276	0.041265	-0.117863	-0.033272	-0.152574	0.026569	0.189893	0.04884	0.125891	0.255315	0.215333	-0.149974	0.029226	0.132136	-0.17681	0.07609	-0.038012	0.007062	-0.242439	0.002269	-0.068312	0.198507	-0.061083	-0.501951	-0.035672	0.075659	0.013532	-0.013477	-0.062795	-0.234301	0.074463	-0.084251	0.163349	0.019419	0.44394	0
2	tcab0001.h.06		-0.122435	0.002454	-0.148592	0.012404	0.148109	-0.064766	0	-0.012676	0.211893	0.329418	0.309994	0.032596	0.112076	0.51989	-0.09797	0.041223	0.110816	0.073287	0.055346	-0.136995	-0.199286	-0.071595	0.045395	0.225668	-0.050183	-0.062757	-0.051166	0.006912	-0.117738	-0.167075	0.086831	-0.27063	-0.160413	-0.211042	-0.107943	0.095812	0.062098	-0.04648	-0.160165
2	tcab0001.g.23	CN004_MOUSE (Q8K3X4) Protein C14orf4 homolog	-0.127195	0.00854	-0.256337	0.074873	-0.073489	0.077916	0.156367	0.003969	0.090139	0.224839	0.487717	0.370429	0.157795	0.404145	-0.156071	-0.027791	-0.220833		0.062493	-0.075302	0.033992	-0.059309	0.016348	0.205742	-0.138379	-0.046741	-0.033637	-0.219173	-0.041602	-0.138253	-0.018623	-0.087593	-0.090151	-0.010591	0.008748	0.043204	-0.000621	0.119198	0.000621
2	tcab0001.g.10		0.035711	0	-0.004637	0.003146	-0.066157	0.010078	-0.071906	-0.206283	0.353028	0.300232	0.252133	0.380769	0.079447	0.364629	0.008046	0.172448	0.122562	0.021962	0.030632	-0.15878	-0.172238	-0.008028	-0.071999	-0.046705	-0.304095	-0.129725	-0.157922	-0.114961	0.131416	0.061837	0.01773	-0.079592	-0.06487	-0.091859	-0.19551	0.090408	0.010201	-0.181831	-0.089102
2	tcab0001.g.04	PCNA_HAPBU (Q6B6N4) Proliferating cell nuclear antigen (PCNA)	-0.052888	0.06377	-0.419293	0.114455	0.009895	-0.011971	-0.077672	-0.011516	0.019394	0.026046	0.256774	0.30915	0.185911	0.354136	0.006553	0.06186	0.031818	-0.001182	-0.256312	0.032764	-0.131406	0.076249	0.162631	0.154939	-0.120947	-0.145649	-0.14723	-0.149897	0.087911	0.082257	-0.067974	0	0.008369	-0.13155	-0.290723	-0.08523	-0.098831	-0.283838	-0.177493
2	tcab0001.e.17	pd_CG622197;sp_Q8K3D3_MOUSE_Q8K3D3; (1)	-0.017678	-0.182394	-0.002379	0	-0.010622	-0.03953	0.200634	-0.134528	0.220768	0.250851	0.309534	0.367278	0.321505	0.188387	0.039686	-0.015576	-0.385335	-0.131213	-0.061127	0.049588	0.132073	0.067829	0.039729	0.065981	-0.020845	0.091958	0.012593	-0.221256	-0.101472	-0.305753	-0.053752	0.038049	-0.151034	-0.069678	-0.030667	0.003593	-0.021546	0.156328	0.061885
2	tcab0001.e.04		-0.2864	0.085193	-0.052969	0.049349	-0.258211	-0.08113	0.034629	-0.26246	0.13877	0.08043	0.430588	0.223257	0.136738	0.277796	0.064357	0.149882	0.062623	-0.000475	-0.018028	-0.076285	-0.18394	0.048896	0.005305	0.091064	0.069929	-0.05979	-0.141117	-0.06607	-0.11574	-0.041214	0	-0.116055	-0.364618	-0.006615	-0.257576	0.126023	-0.022613	0.116346	0.183041
2	tcab0001.d.18		-0.088288	-0.212655	0.130838	-0.134415	0.059897	0.089456	0.118332	0.145643	0.069936	0.066681	0.204377	0.196496	0.157286	0.305285	-0.0623	-0.417022	-0.048824	0.354343	-0.195887	0.032341	-0.024992	0.142888	-0.131443	-0.115529	-0.143599	-0.264329	-0.170007	-0.02742	0.099453	-0.085818	0.085886	-0.072526	-0.172386	0.00013	0	0.116824	0.178844	-0.077519	-0.170662
2	tcab0001.d.14	pd_CG002273;sp_Q9H3J6_HUMAN_Q9H3J6; (140) PEPTIDE FACTOR RELEASE CHAIN PROTEOME COMPLETE BIOSYNTHESIS RF-1 RF-2 FRAMESHIFT	-0.110882	-0.157026	0.062992	0.013713	-0.078453	-0.261879	0.005909	0.024663	0.335589	0.32393	0.366948	0.278166	0.110939	0.365899	-0.056542	0.02624	-0.095981	0.179923	-0.092283	-0.036938	0.017793	-0.044835	0.093024	-0.009355	0	-0.266285	-0.14308	0.062143	-0.117345	0.029625	-0.055791	0.002876	-0.187283	-0.134689	-0.170677	0.097727	0.184718	-0.010959	-0.046693
2	tcab0001.d.06		-0.025006	-0.197738	-0.069314	-0.168837	0.261279	0.142749	-0.090715	-0.173646	0.299277	0.071292	0.232677	0.275988	0.226255	0.29741	0.017994	-0.001766	-0.122264	0.12512	-0.405305	-0.13477	0.132541	0.10016	0.114541	0.100931	0.250699	-0.078803	0.04834	0.117565	-0.077826	0	-0.01486	-0.064488	0.02165	-0.005543	-0.023547	-0.027222	0.155779	-0.204024	-0.087876
2	tcab0001.d.02	CUL1_PONPY (Q5R4G6) Cullin-1 (CUL-1)	0.06798	-0.166132	-0.135149	-0.067078	0.057643	-0.039067	-0.085839	-0.097944	0.214625	0.194109	0.175881	0.32866	0.143424	0.288644	0.009947	-0.254021	-0.104846	0.012176	-0.283486	-0.131392	-0.03913	0.059641	0.328576	0.329061	0.027679	-0.096745	-0.110391	0.155842	0	0.033769	0.125015	-0.174728	-0.049045	-0.018345	-0.161914	0.113909	0.232432	-0.099857	-0.045509
2	tcab0001.b.13		-0.16502	-0.073071	-0.186285	-0.072462	-0.046631	-0.122034	0.031574	-0.0533	0.043588	0.261509	0.5153	0.202308	0.448632	0.370632	-0.093832	-0.031943	0.022191	0	-0.118757	-0.032775	0.105247	0.160526	0.103089	0.145992	-0.01761	-0.148263	-0.102539	-0.028771	-0.019769	0.001947	0.014307	0.061629	0.001606	-0.04964	-0.08078	0.162137	0.039345	0.148442	-0.002583
2	tcab0001.b.12	MED21_HUMAN (Q13503) Mediator of RNA polymerase II transcription subunit 21 (RNA polymerase II holoenzyme component SRB7) (RNAPII complex component SRB7)	-0.169538	-0.184597	0	-0.201361	0.025744	0.005003	-0.137344	-0.10916	0.146213	0.262514	0.482031	0.32666	0.21513	0.279704	0.040826	-0.029493	0.030631	-0.039151	-0.313519	-0.027761	-0.143623	0.073714	-0.036789	0.122627	0.067424	-0.244756	-0.122744	-0.102935	-0.002529	0.047618	-0.001608	0.072155	-0.056196	-0.017566	-0.044873	0.008535	0.03101	0.244616	0.02876
2	tcab0001.a.14	pd_CG566723;sp_CCT1_MOUSE_Q9QWV9; (1) CYCLIN CELL DIVISION T TRANSCRIPTION CYCLE CYCT1 NUCLEAR REGULATION COIL	-0.100383	-0.055849	0.124355	-0.245363	0.023102	-0.135072	0.100145	-0.123431	0.19941	0.094438	0.258372	0.223766	0.059674	0.235013	-0.092143	0.40594	-0.040107	-0.080649	-0.162551	0.037627	-0.027051	0.213378	0	-0.033615	0.087021	0.058823	-0.391453	-0.017639	-0.038435	0.038914	-0.047468	-0.36503	0.035655	-0.032007	0.142838	-0.012818	-0.005147	0.136999	0.203573
2	PCR (BX312194)	BCLX_CHICK (Q07816) Apoptosis regulator Bcl-X (Bcl-2-like 1 protein)	-0.140083	-0.197069	-0.027913	-0.087116	-0.087173	-0.10722	-0.008724	-0.048802	0.03501	0.081967	0.230458	0.284169	0.471265	0.426255	0.051993	-0.065066	-0.096068	-0.033967	-0.021693	-0.088506	-0.028149	0.213807	0.115719	0.340227	0.176646	-0.092488	-0.082707	0.080288	0.047134	-0.052771	0	-0.010883	-0.05878	0.041537	0.084926	0.178471	0.117762	0.190594	0.110206
2	PCR (BX075992)	MSH2_HUMAN (P43246) DNA mismatch repair protein Msh2 (MutS protein homolog 2)	0.007611	-0.331396	-0.180692	0.001448	-0.186846	0.013116	0.0093	-0.027149	0.244404	0.098409	0.20345	0.431132	0.191731	0.190208	0	-0.080456	-0.078458	0.026908	-0.116012	-0.08957	-0.311501	0.069809	0.142937	0.114237	-0.107072	-0.31142	-0.230666	-0.072204	-0.118247	0.003823	-0.008606	-0.136216	-0.07905	-0.004842	0.008748	0.081696	0.151435	-0.029448	0.21307
2	PCR (BX072707)	HS90B_CHICK (Q04619) Heat shock cognate protein HSP 90-beta	-0.141295	-0.02395	-0.073176	-0.145901	0.041529	0.07513	-0.003448	0.114232	0.150355	0.074565	0.142356	0.324388	0.40601	0.451554	-0.062181	0.017742	-0.204231	-0.031234	-0.017743	-0.02601	-0.106441	0.102326	0.225631	0.305459	-0.007241	-0.173273	-0.126598	-0.06297	0.126792	0.034148	0	-0.186604	0.084108	-0.149181	0.014509	0.075181	-0.034665	-0.233779	0.054175
2	PCR (AB032566)	DDX4_HUMAN (Q9NQI0) Probable ATP-dependent RNA helicase DDX4 (EC 3.6.1.-) (DEAD box protein 4) (VASA homolog)	-0.22515	-0.083001	-0.014441	-0.121176	-0.055087	-0.093614	0.030139	0.077564	0.231202	0.03908	0.213793	0.367843	0.312756	0.329855	-0.031101	-0.037789	0.024373	0.098122	-0.123501	-0.123903	-0.174066	0.227993	0.157671	0.142773	-0.00317	-0.159786	-0.209949	-0.041958	0	-0.044609	-0.151957	-0.178699	-0.083742	0.010637	0.030018	0.136486	0.177394	0.279274	0.17586
3	tcav0005.p.12	CRBB1_BOVIN (P07318) Beta crystallin B1	-0.097535	-0.079215	0.233901	0.046827	-0.05344	-0.06727	-0.140136	0.012274	0.457812	0.377706	0.262151	0.138394	0.296483	0.473662	-0.056531	0.000131	-0.039822	-0.00354	-0.120819	0.007267	-0.016527	-0.153114	0.046757	0.051394	-0.047339	-0.079482	0.062019	-0.162973	-0.003338	-0.054308	0.022856	-0.206915	0.064144	-0.030936	-0.072235	0	0.034327	0.045275	0.031376
3	tcav0005.o.10	Y33B_DROME (Q9U1M2) Hypothetical protein CG32795 in chromosome 1	0.118903	-0.108899	-0.041721	-0.148246	-0.048066	-0.071171	0.027492	-0.050615	-0.004982	0.201488	0.251107	0.351021	0.621151	0.321171	-0.111287	0.029407	0.033318	0.030349	-0.004024	-0.063601	0.1116	-0.032389	0	0.052906	0.150676	-0.278827	0.058294	-0.059857	0.098055	0.090016	0.058822	-0.036861	-0.17153	0.043567	0.001228	-0.153845	-0.017423	-0.002648	-0.053005
3	tcav0005.o.03	IF4EB_BRARE (Q9PW28) Eukaryotic translation initiation factor 4E-1B (eIF4E-1B) (eIF4E)	-0.015182	-0.055973	0.002427	-0.00995	-0.051177	0	0.021568	-0.000234	0.347023	0.362202	0.397287	0.404018	0.348306	0.455323	-0.046507	-0.043397	-0.004427	0.019654	-0.01739	0.005432	0.038827	0.045331	-0.004124	0.021084	0.077559	-0.027364	-0.161255	0.001439	0.01554	0.026824	-0.043838	-0.205506	-0.051562	-0.027915	-0.020548	0.011844	-0.002262	0.022228	-0.030594
3	tcav0005.m.21	THOC4_MOUSE (O08583) THO complex subunit 4 (Tho4) (RNA and export factor binding protein 1) (REF1-I) (Ally of AML-1 and LEF-1) (Aly/REF)	0.086936	-0.193854	-0.022412	-0.027724	0.011987	0.007392	0.016086	-0.069724	0.407217	0.361652	0.237307	0.478792	0.208729	0.425298	0.02634	0.115906	0.051855	0.080621	-0.067907	-0.124996	0.086217	-0.073129	0.04444	0.074313	-0.0336	-0.034925	-0.09445	0.070375	-0.119793	0	-0.106328	-0.115226	-0.031407	-0.047119	-0.115616	0.05931	-0.00375	-0.006873	-0.050151
3	tcav0005.m.08	TPIS_ORYLA (Q589R5) Triosephosphate isomerase (EC 5.3.1.1) (TIM) (Triose-phosphate isomerase)	-0.06471	0.146895	-0.20823	-0.129795	0	0.045031	-0.126044	-0.006004	0.369142	0.301752	0.3617	0.281612	0.25595	0.332179	-0.087673	0.070467	-0.001083	0.065155	-0.084338	0.005584	0.033818	-0.075184	-0.240649	0.005476	-0.126831	-0.187695	-0.088286	-0.089219	-0.130571	-0.035097	0.036633	-0.28969	0.006937	0.060653	-0.010205	0.096764	-0.095669	0.010145	0.030453
3	tcav0005.l.21	CPVL_HUMAN (Q9H3G5) Probable serine carboxypeptidase CPVL precursor (EC 3.4.16.-) (Carboxypeptidase, vitellogenic-like) (Vitellogenic carboxypeptidase-like protein) (VCP-like protein)	0.011434	-0.046027	-0.250073	-0.050261	0.127976	0.135517	-0.049092	-0.024568	0.330195	0.327393	0.305476	0.401886	0.130335	0.47816	-0.009744	-0.012625	0.139313	-0.060902	-0.031548	-0.025421	0.174046	0.065375	0.016574	0.018601	-0.010638	-0.166304	0.02202	-0.000958	0	0.136726	0.018416	0.145915	0.004078	-0.110258	-0.121335	-0.021154	-0.090663	-0.069375	-0.095446
3	tcav0005.i.11	ZN227_HUMAN (Q86WZ6) Zinc finger protein 227	-0.127513	-0.136139	-0.022109	-0.208536	0.02008	0.021744	0.032751	0.013294	0.227037	0.426502	0.258691	0.391544	0.306504	0.401147	-0.147867	-0.184955	-0.049184	-0.159074	-0.061374	0.096369	0.020261	0.106345	0.081653	0.163002	-0.030783	-0.149665	-0.051651	-0.061553	-0.03117	0	-0.082586	-0.064918	-0.038656	0.068599	0.00325	0.119912	0.030523	-0.030519	-0.067038
3	tcav0005.h.20	CT045_HUMAN (Q9Y3B1) Protein C20orf45	-0.035253	-0.081311	-0.098721	-0.204509	-0.06051	-0.101273	0.123526	-0.09536	0.059558	0.342831	0.252251	0.486073	0.422687	0.404668	-0.077234	0.077868	-0.00058	0.001524	-0.064758	0.037791	-0.059047	-0.005515	0.085879	0.078687	0.053604	0.019011	0.021733	0.035808	-0.043771	-0.007739	0	-0.21102	-0.124916	0.021539	-0.120834	-0.033333	0.018369	0.110512	-0.091362
3	tcav0005.h.17	pd_CG006965;sp_Q9D2Y9_MOUSE_Q9D2Y9; (43) FATTY TRANSMEMBRANE ELONGATION ACID ACIDS BIOSYNTHESIS LONG CHAIN RETICULUM VERY	-0.070003	-0.013975	0.047362	-0.050561	0.021618	-0.023172	0.112433	-0.148248	0.343066	0.338776	0.323776	0.327445	0.535551	0.387322	-0.119636	-0.034416	-0.035862	-0.007549	-0.053764	-0.040946	0.007056	0.10908	0.016994	0.023698	0.052506	-0.080898	-0.030387	-0.020869	-0.017271	0.052614	0.027905	0.085317	0.092216	0	-0.043993	-0.023327	-0.03619	0.015272	-0.067952
3	tcav0005.h.16	ACADS_RAT (P15651) Acyl-CoA dehydrogenase, short-chain specific, mitochondrial precursor (EC 1.3.99.2) (SCAD) (Butyryl-CoA dehydrogenase)	-0.069528	-0.089445	-0.035798	-0.108129	0.055325	0.062275	0.049395	-0.044046	0.422044	0.354521	0.342827	0.273013	0.315074	0.458514	-0.012848	-0.071928	0.045106	-0.059919	-0.127571	-0.053093	0.075453	0.042402	0	0.016533	-0.023452	-0.101286	0.061757	-0.103861	-0.019274	0.16111	0.045694	-0.006742	-0.027011	-0.060069	-0.097523	0.06554	-0.018847	0.214534	0.035729
3	tcav0005.h.12	EF1A1_XENLA (P17506) Elongation factor 1-alpha (EF-1-alpha) (42Sp50) (Thesaurin A)	0.003869	0	0.020104	-0.014795	0.000983	-0.007553	0.021871	0.019978	0.461649	0.454084	0.309881	0.400636	0.354269	0.376879	-0.01238	-0.033373	-0.031666	-0.05522	-0.076448	0.005822	0.113164	0.064976	-0.00942	0.03486	-0.008471	-0.045207	-0.027746	-0.022894	-0.055613	-0.035395	-0.019518	-0.007978	-1e-05	-0.056094	-0.028982	0.078721	0.055611	0.038127	0.050762
3	tcav0005.g.06	pd_CG329497;sp_Q8R4E9_MOUSE_Q8R4E9; (5) LD35784P REPLICATION PARKED DOUBLE CG8171 CDT1 2610318F11RIK	0	-0.076834	-0.071857	-0.017356	-0.112515	0.061925	0.043607	-0.018598	0.002455	0.326576	0.289491	0.341266	0.47695	0.41713	0.012205	-0.156733	-0.068537	0.000686	-0.050491	-0.061696	0.030758	0.067296	-0.021636	-0.026151	-0.036927	-0.233459	-0.095129	-0.121029	0.046367	0.092036	-0.096087	0.029499	-0.054102	0.165345	0.059964	0.113288	0.268239	-0.012514	-0.000506
3	tcav0005.c.05	YJ40_YEAST (P47120) Hypothetical 36.2 kDa protein in HAM1-PEM2 intergenic region	-0.046687	0.117047	0.095807	-0.103938	-0.003581	-0.177538	-0.02021	-0.140355	0.17492	0.212737	0.411966	0.356085	0.236703	0.400191	-0.123298	0.013314	0.083151	0.020701	-0.046032	0.071129	-0.063486	0.040089	0.196527	0.036491	0.093938	-0.01149	0.111203	-0.098967	-0.212736	-0.052655	0.071736	-0.032104	-0.07069	-0.063945	-0.345611	-0.023556	-0.160426	0.091162	0
3	tcav0005.b.03	SRP19_PONPY (Q5RBR1) Signal recognition particle 19 kDa protein (SRP19)	-0.13891	-0.102632	0.007327	-0.037421	0.048099	0.016172	-0.038788	-0.248084	0.237127	0.356678	0.165306	0.331427	0.400366	0.436642	-0.183753	0.109494	0.073475	0	0.023763	-0.023626	0.194165	0.071134	-0.051017	0.096783	0.042217	-0.071574	-0.167264	-0.091491	-0.082182	-0.09278	-0.090917	0.08178	0.021595	-0.03096	-0.09201	0.136192	-0.102568	-0.108521	-0.014608
3	tcav0005.a.07		-0.049611	-0.02747	-0.022448	-0.109584	-0.153318	0.147815	-0.134822	-0.099444	0.245603	0.230395	0.217012	0.368909	0.448996	0.396118	0	-0.065135	0.267103	-0.029259	-0.005274	0.009215	-0.07024	0.000306	-0.04513	-0.026712	0.004321	0.15822	0.15486	-0.084999	-0.07919	0.091126	-0.082028	0.008494	-0.083368	-0.099852	-0.146048	0.0622	0.092618	0.198356	0.061931
3	tcav0004.p.20	FA55D_RAT (Q5XI89) Protein FAM55D precursor	-0.01238	-0.039793	-0.065997	0.221595	-0.127796	-0.092911	0.069357	0.011663	0.242433	0.314796	0.352516	0.380884	0.363836	0.47061	-0.079089	-0.071675	-0.028391	0.060124	-0.017829	0.105617	-0.11812	0.082942	0	-0.003625	-0.108739	-0.03004	0.003229	-0.099675	-0.087604	0.031301	-0.116498	-0.075991	0.056792	0.046086	0.023792	0.038384	0.07013	-0.145855	-0.03805
3	tcav0004.p.19	ZAR1_BRARE (Q7T3T8) Zygote arrest 1 (Oocyte-specific maternal effect factor)	-0.079201	-0.057494	-0.017987	-0.054246	-0.021921	0.005297	0.00056	-0.05681	0.282106	0.400901	0.329457	0.365683	0.347227	0.455625	0.026815	0.019459	0.04421	-0.05929	0.071251	-0.013622	0.013722	0.020085	-0.001042	0.090656	-0.039104	-0.124564	-0.075048	0	0.017675	-0.026299	-0.046983	0.340556	-0.026942	-0.052397	-0.033592	0.047426	0.002961	-0.008501	-0.057004
3	tcav0004.l.23		-0.078315	-0.090036	-0.127784	0.033534	-0.045166	0.104423	0.058492	0.051279	0.283495	0.397608	0.339108	0.417118	0.280633	0.447918	-0.101304	-0.094695	0.092221	-0.061604	0	-0.024263	0.036976	-0.108228	0.012087	-0.003465	-0.044852	0.09024	-0.103587	-0.093517	-0.026728	-0.003285	-0.074271	0.122801	0.032472	0.069391	0.142147	-0.006634	0.120279	-0.024112	-0.070759
3	tcav0004.j.18	IMA1_XENLA (P52170) Importin alpha-1 subunit (Karyopherin alpha-1 subunit)	-0.04451	-0.002628	-0.071394	0.076266	0.028393	0	-0.012153	-0.032991	0.316883	0.362708	0.385652	0.460559	0.373455	0.445735	-0.019832	-0.01406	-0.044128	0.009278	0.064854	0.026573	-0.057596	0.006717	0.050838	0.050568	-0.010757	0.048434	0.00139	0.019392	0.011515	0.103412	-0.046322	-0.037324	-0.042948	-0.063456	-0.098803	-0.019349	-0.065781	-0.016934	-0.015039
3	tcav0004.i.16	GLRX2_MOUSE (Q923X4) Glutaredoxin-2, mitochondrial precursor	-0.062454	0.035944	0.128332	-0.021066	-0.064066	-0.062147	-0.149395	-0.047127	0.233543	0.252149	0.286618	0.249503	0.425489	0.35367	0.02516	-0.059329	-0.015151	0.140019	-0.060949	0.02518	-0.069505	0.213494	-0.081345	-0.008159	0.101227	-0.190278	0.078456	-0.040919	0.035996	-0.112969	0.070893	-0.094567	0.295578	-0.135015	-0.074337	0.08797	-0.253407	0.161019	0
3	tcav0004.i.10		-0.077999	0.001631	-0.172068	0.084456	-0.030344	0.025713	-0.018504	-0.081023	0.104688	0.308799	0.274087	0.406751	0.521672	0.340024	0.090819	0.171382	0.109618	0.045656	0.001264	-0.03136	0.289527	0.110374	0.009037	-0.006191	0.049458	-0.067104	-0.039506	-0.099106	0	-0.14356	-0.035049	-0.059978	-0.064872	-0.089724	-0.050292	-0.042572	-0.006813	-0.067412	0.015767
3	tcav0004.f.06	pd_CG415760;sp_Q9D737_MOUSE_Q9D737; (5) 2310036D22RIK FLJ31570 FLJ11273	0	-0.010304	-0.041706	-0.08408	0.04595	-0.048097	0.037238	-0.076671	0.243814	0.306291	0.369966	0.460206	0.389392	0.467207	-0.025333	-0.063197	-0.016344	0.050756	-0.08107	-0.043502	1.5e-05	0.08585	-0.010602	0.091558	-0.0857	-0.138061	-0.001784	-0.004919	0.071491	0.062957	0.124725	-0.022504	-0.110931	-0.024702	-0.017258	0.046544	0.071741	0.03338	0.05043
3	tcav0004.b.20	pd_CG006370;sp_Q8VCS7_MOUSE_Q8VCS7; (23) TRANSMEMBRANE LYSOSOME CYSTINOSIN GLYCOPROTEIN HOMOLOG CHROMOSOME YOL092W FLJ20320 ORF SIMILAR	-0.134119	0.020348	0.021726	0.00218	-0.034464	-0.078144	-0.053211	0.09901	0.272425	0.421885	0.30459	0.405688	0.371627	0.501085	-0.01258	-0.007071	-0.018812	-0.08415	-0.068801	0.034923	-0.011251	0	-0.003364	0.070096	-0.046238	-0.030516	0.124635	0.052881	-0.019826	0.007119	-0.013852	-0.06002	-0.017017	0.050381	-0.021874	0.002174	0.015957	-0.082501	0.088219
3	tcav0004.a.12	SURF2_FUGRU (O57589) Surfeit locus protein 2 (Surf-2)	-0.013292	0.001264	-0.037196	0.056741	-0.003956	-0.009103	0.001793	0	0.317953	0.39409	0.284235	0.352783	0.277903	0.468909	0.137902	0.124063	0.076457	0.027664	-0.096865	-0.069596	-0.004458	0.109622	-0.192727	-0.03553	-0.056511	-0.018612	-0.239962	-0.046237	-0.011843	-0.092356	-0.010974	-0.100126	0.007219	0.039105	-0.180934	0.074974	-0.039068	0.082814	0.016621
3	tcav0004.a.04	pd_CG338688;sp_Q8NE06_HUMAN_Q8NE06; (4) CG8009 5033428A16RIK FLJ38101	-0.109965	-0.212774	0	0.043379	-0.098359	-0.042063	-0.112932	-0.131279	0.282847	0.303835	0.233371	0.343956	0.416613	0.347809	-0.044806	-0.078791	-0.108162	0.027159	0.060444	-0.069478	0.062431	0.001298	0.159484	0.164936	0.147331	-0.146566	0.100357	0.026909	-0.09521	-0.141395	0.01009	-0.192897	-0.097132	-7.9e-05	0.003521	-0.126614	-0.148663	0.00862	-0.077603
3	tcav0003.p.17	pd_CG415760;sp_Q9D737_MOUSE_Q9D737; (5) 2310036D22RIK FLJ31570 FLJ11273	-0.047632	-0.206839	0.015217	-0.093511	-0.022376	-0.054443	0.043688	-0.218818	0.244494	0.223504	0.288275	0.318231	0.508153	0.40919	0.04127	-0.042733	-0.041728	-0.044727	0.079241	-0.065085	-0.052628	0.086336	0.120842	0	-0.056812	-0.065114	0.038512	0.154736	0.066049	0.018486	-0.063513	-0.066395	-0.166556	0.02653	-0.036566	0.081074	0.162367	-0.006513	-0.146779
3	tcav0003.m.01	pd_CG002389;sp_Q9BYC9_HUMAN_Q9BYC9; (68) RIBOSOMAL L20 RRNA-BINDING 50S PROTEOME COMPLETE L20MT CHLOROPLAST MITOCHONDRIAL CG11258	0.141339	-0.237703	-0.030046	-0.052262	-0.030562	-0.013761	-0.056323	-0.015814	0.099022	0.138409	0.272787	0.448498	0.436195	0.1903	0.057061	0.038195	0.06772	-0.045284	-0.070446	-0.075801	0.053084	0.031032	-0.007959	0.104789	-0.130916	0.17127	-0.335813	0.018777	-0.244091	-0.023602	0.000483	0.043257	0.008026	0	-0.335195	-0.105304	-0.019629	0.043787	-0.00583
3	tcav0003.j.08	MMTA2_RAT (Q5M9I6) Multiple myeloma tumor-associated protein 2 homolog	-0.076919	-0.173265	-0.025439	0	0.016016	0.143458	-0.150149	-0.031604	0.30506	0.268935	0.303691	0.387797	0.336793	0.254251	-0.092917	-0.062175	0.070705	0.07561	-0.066904	0.172616	0.133486	-0.246087	-0.057905	0.155397	-0.006408	-0.076179	0.246025	-0.026609	-0.107008	-0.025325	-0.050997	0.249996	-0.026427	0.068645	0.049725	-0.090832	0.093517	-0.021015	0.000673
3	tcav0003.i.01	ST17A_RABIT (Q9GM70) Serine/threonine-protein kinase 17A (EC 2.7.1.37) (DAP kinase-related apoptosis-inducing protein kinase 1) (rDRAK1)	0.110406	-0.124911	-0.059636	-0.008639	-0.01034	-0.023706	0.04053	-0.010122	0.154864	0.277747	0.33066	0.375471	0.582144	0.45031	-0.048561	0.060821	-0.039712	-0.064606	-0.018501	0.002016	0.043052	0.129026	0	0.024662	0.050352	0.016077	-0.037342	0.003871	-0.055951	-0.061973	-0.02975	-0.027238	0.004453	0.021599	0.032516	-0.017462	-0.136678	-0.08176	-0.042098
3	tcav0003.g.09	NUPR1_RAT (O54842) Nuclear protein 1 (Protein p8) (Candidate of metastasis 1)	0.051557	-0.20294	-0.202776	-0.119712	-0.007361	-0.104842	-0.051851	0.008959	0.185425	0.100568	0.158773	0.400476	0.414884	0.453755	-0.152339	0.050248	0.152231	-0.024269	0.002092	0.069713	0.237499	-0.088557	-0.004199	-0.128932	0.260152	-0.012596	-0.141192	-0.052501	-0.08973	-0.112758	-0.07959	0.090496	-0.047484	0.073407	0.035612	0	-0.073236	0.054291	0.022207
3	tcav0003.f.14	ZP3_PIG (P42098) Zona pellucida sperm-binding protein 3 precursor (Zona pellucida sperm-binding protein C) (Zona pellucida 3-beta) (Zona pellucida glycoprotein ZP3-beta) (Sperm receptor)	-0.109319	0.011148	-0.049187	-0.020063	0.046344	0.004006	0.107759	-0.165969	0.268746	0.256951	0.297826	0.399062	0.382115	0.462861	-0.124799	-0.087175	-0.02048	0.028565	-0.123519	-0.244342	-0.004852	0.044243	-0.002729	0.003607	0.097395	-0.154017	-0.180897	-0.058992	0	-0.020032	0.083429	0.009436	-0.017044	-0.024009	0.02804	-0.085099	0.01403	-0.098468	0.01763
3	tcav0003.f.07	NUPL_XENLA (P05221) Nucleoplasmin	-0.101445	-0.145141	-0.007463	-0.039138	-0.003603	0.025498	0.155002	-0.066533	0.257288	0.422774	0.366791	0.315577	0.411057	0.416488	0.092613	-0.074396	-0.033864	0.042723	-0.047949	0.05783	-0.067867	0.067004	0.019467	-0.058838	-0.049341	-0.099117	0.060241	-0.077313	0.039233	-0.066551	0.144642	0.071104	0	-0.042707	-0.105763	-0.060684	0.087313	0.049616	-0.014105
3	tcav0003.c.20		-0.006147	-0.189622	-0.028117	0.059276	-0.011067	0.032207	-0.064588	-0.04706	0.191643	0.357518	0.407143	0.456728	0.409443	0.418121	0.073982	-0.010248	-0.049717	0	-0.037009	-0.003033	-0.013641	0.057866	0.045768	0.180479	0.027901	0.08608	-0.000527	0.015377	-0.019292	-0.065837	0.019107	-0.024538	0.031788	0.013021	-0.061507	-0.007161	0.000104	-0.050984	-0.037833
3	tcav0003.b.02	pd_CG000139;sp_Q9BRQ8_HUMAN_Q9BRQ8; (392) PROTEOME COMPLETE OXIDOREDUCTASE FLAVOPROTEIN FAD REDUCTASE DEHYDROGENASE DIHYDROLIPOAMIDE CENTER REDOX-ACTIVE	0.080118	-0.017765	-0.081574	-0.024203	-0.261622	-0.002285	0.056209	-0.017089	0.321118	0.242092	0.320859	0.316705	0.36037	0.262259	0.01006	-0.078986	-0.032479	-0.291251	0.034985	0.090143	0.043588	-0.103233	-0.064995	-0.152277	-0.070774	-0.20474	-0.159463	0.066146	0.127696	0.031065	0.031238	0.14764	-0.253619	-0.116259	-0.007582	-0.031795	0.11256	0.024584	0
3	tcav0002.o.10	CDC6_HUMAN (Q99741) Cell division control protein 6 homolog (CDC6-related protein) (p62(cdc6)) (HsCDC6) (HsCDC18)	0.180673	0.034615	0.089609	-0.021644	-0.03491	0.053474	-0.070558	-0.062066	0.1961	0.292919	0.380409	0.592987	0.117352	0.356874	0.043795	-0.122499	0.05976	-0.011954	-0.012153	-0.014239	0	0.113919	0.021584	0.066068	-0.020268	-0.011477	-0.107154	0.14903	0.011697	0.055987	-0.140202	0.036956	-0.109242	-0.160499	-0.075858	-0.079022	-0.175126	-0.070368	-0.01952
3	tcav0002.k.03		-0.122879	-0.061042	-0.086074	-0.105282	-0.082834	-0.007363	0.271781	0.053578	0.151693	0.334924	0.312486	0.505234	0.253831	0.255247	-0.07819	0.234385	0.165194	-0.052231	-0.083363	0.060243	-0.045087	0.012802	-0.116075	0.11115	0.121479	-0.141742	-0.054037	0.078308	0.011049	-0.123999	-0.115055	-0.011306	0.026402	-0.139307	0	0.073033	0.075689	-0.064531	-0.153596
3	tcav0002.j.21		-0.089487	-0.225145	-0.029217	-0.077411	-0.007807	0.075704	0.081221	-0.046395	0.213858	0.346505	0.274218	0.294997	0.431589	0.509934	0.000974	-0.115676	-0.063196	0.178856	-0.18843	-0.008273	-0.110745	-0.029794	-0.0125	-0.071329	-0.059868	0.061143	-0.01673	-0.020673	0.014085	0.015208	0.034705	0.05938	0.017367	-0.010697	0.101665	0	-0.00057	0.053168	0.124456
3	tcav0002.j.16	PIGR_RAT (P15083) Polymeric-immunoglobulin receptor precursor (Poly-Ig receptor) (PIGR) [Contains: Secretory component]	0.119198	-0.023437	-0.292955	-0.181998	-0.03712	-0.014533	-0.043144	-0.116165	0.10707	0.312945	0.209949	0.381455	0.422156	0.417771	0.059637	-0.218668	-0.141338	0	-0.108876	0.054028	0.131164	0.070759	-0.103237	-0.021716	0.0888	-0.197517	-0.039182	-0.015344	0.058192	0.029045	0.04916	0.025015	-0.023434	0.071397	-0.09298	-0.011527	0.040396	-0.021461	0.075488
3	tcav0002.h.18	CYC_THUAA (P81459) Cytochrome c	0.000232	0.075893	-0.017104	-0.101335	0.073435	0.046506	0.027257	-0.233201	0.171644	0.260413	0.275981	0.389372	0.463496	0.339066	0.013648	0.068127	0.025175	-0.044645	-0.1172	0.103689	0.028199	0.046012	0.024682	0	-0.003788	-0.222482	-0.025166	-0.06082	-0.045531	-0.050772	0.074626	-0.134328	-0.1244	-0.060803	-0.26556	-0.104176	-0.008695	-0.19052	-0.107973
3	tcav0002.h.13	pd_CG416875;sp_Q9D5L4_MOUSE_Q9D5L4; (5) PAT1 YEAST 4930424G05RIK TOPISOMERASE HOMOLOGUE BCDNA:LD27979 FLJ36874 TOPOISOMERASE ISOMERASE II-ASSOCIATED	-0.048732	-0.029225	-0.093398	-0.108634	0.011901	-0.020319	0.096383	-0.05703	0.223597	0.398487	0.406407	0.367884	0.500029	0.324406	0.036539	0.010945	-0.023193	-0.036589	-0.141494	-0.03164	-0.01114	-0.057842	0.083502	0.08661	-0.048447	-0.092852	-0.094946	0.017766	0	0.018095	-0.033655	0.143286	0.00025	-0.050605	0.0414	-0.03619	0.009246	-0.027508	0.087032
3	tcav0002.h.10	pd_CG002389;sp_Q9BYC9_HUMAN_Q9BYC9; (68) RIBOSOMAL L20 RRNA-BINDING 50S PROTEOME COMPLETE L20MT CHLOROPLAST MITOCHONDRIAL CG11258	-0.071957	-0.021936	-0.044313	-0.066851	0.020738	0.138398	-0.05074	-0.04424	0.179538	0.309646	0.379843	0.43943	0.39804	0.421687	0.072087	-0.007294	0.082247	0.144343	0.04866	-0.127151	-0.014499	0	0.074593	-0.003222	0.127991	0.001353	-0.084248	0.04124	-0.144701	0.028856	-0.005605	-0.110654	-0.054125	-0.089537	0.024095	-0.005738	-0.055322	0.128622	-0.120336
3	tcav0002.g.17		-0.142597	0.039595	-0.113719	-0.188853	0.112868	0.057348	-0.010555	0.05107	0.124378	0.028365	0.437524	0.409275	0.339832	0.280878	0.011676	-0.155499	0.054252	-0.002267	-0.032099	-0.001477	0.037714	0.219114	0	0.204631	-0.062179	-0.015646	-0.042326	-0.189432	-0.048406	0.078455	-0.270187	0.018409	-0.003829	-0.014973	0.034712	0.032612	-0.247353	-0.041897	-0.180255
3	tcav0002.g.06	UBE2I_XENLA (P63282) Ubiquitin-conjugating enzyme E2 I (EC 6.3.2.19) (Ubiquitin-protein ligase I) (Ubiquitin carrier protein I) (SUMO-1-protein ligase) (SUMO-1-conjugating enzyme) (Ubiquitin carrier protein 9)	0.062775	0.005481	-0.120356	-0.00181	0.159235	0.063512	0.061823	0.090734	0.182152	0.246014	0.355067	0.421713	0.41687	0.420548	-0.085726	0.056658	-0.061388	0.012547	-0.172346	0.113907	-0.03134	-0.018558	-0.024643	0.040368	-0.017932	-0.13224	-0.052963	0.073462	-0.139386	0	0.064952	-0.062893	-0.05112	-0.057751	-0.116217	-0.130282	-0.177064	0.061374	-0.077148
3	tcav0002.e.17	pd_CG003917;sp_Q8K4V8_MOUSE_Q8K4V8; (40) RECEPTOR IMMUNOGLOBULIN PRECURSOR SIGNAL GLYCOPROTEIN TRANSMEMBRANE CONTAINS: POLYMERIC-IMMUNOGLOBULIN PIGR SECRETORY	-0.067331	0.117171	0.076838	-0.063886	-0.129323	-0.048765	0.090542	-0.015652	0.214853	0.125719	0.286956	0.404139	0.454679	0.469891	-0.032012	-0.148015	0.034168	-0.12343	0.012875	-0.007645	-0.053032	0	0.177011	0.105382	-0.017397	-0.143841	-0.070558	0.127229	0.041619	-0.057957	-0.005068	0.13727	0.081833	-0.181712	-0.048845	0.03923	-0.023184	-0.010175	0.117588
3	tcav0002.d.22		-0.062261	-0.208624	-0.178675	-0.096674	0.014422	-0.032322	-0.003909	0.017699	0.294477	0.359198	0.32549	0.341558	0.297841	0.502407	-0.147869	-0.060603	0.095233	-0.00227	0.074655	-0.045896	-0.001425	0.102314	0.162003	0.07328	0.035456	-0.002506	-0.125507	-0.038612	0	-0.003846	0.013651	0.028395	-0.03393	-0.05275	0.085296	0.100267	0.051285	-0.028939	-0.040722
3	tcav0002.d.18	ZN180_HUMAN (Q9UJW8) Zinc finger protein 180 (HHZ168)	0.02274	-0.101616	-0.091939	0.028271	0.062503	0.036358	0.062969	-0.019679	0.243872	0.308457	0.45843	0.474638	0.382582	0.328258	-0.044628	0.004297	0.001905	-0.020525	-0.072008	-0.161534	-0.210943	0.034404	0.093759	0.023937	-0.046253	0.032064	-0.047815	-0.026357	-0.06706	-0.032444	-0.078998	0	-0.032809	-0.014678	-0.074031	-0.072223	-0.022025	0.074484	0.037751
3	tcav0002.a.04	RDH12_HUMAN (Q96NR8) Retinol dehydrogenase 12 (EC 1.1.1.-) (All-trans and 9-cis retinol dehydrogenase)	0.04119	-0.091526	-0.017658	-0.088798	0.098297	0.092653	-0.069666	0.039438	0.358022	0.344092	0.281122	0.36593	0.369545	0.352542	-0.015709	-0.031465	-0.075717	0.073363	-0.178168	0.05751	-0.0515	0.060302	0.101148	-0.000818	0	0.051978	0.04235	-0.017566	-0.073945	-0.151468	0.174447	-0.002379	-0.106834	-0.235946	-0.125245	0.148349	-0.049075	-0.041031	0.016304
3	tcav0001.p.24	NO29_XENLA (O42584) Nucleoplasmin-like protein NO29 (NOVA)	-0.060188	0.120922	-0.032996	-0.106475	0.066578	-0.014834	0.024921	-0.029537	0.314267	0.338774	0.309976	0.405508	0.467002	0.410775	-0.140079	0.022738	-0.006107	0.022346	-0.073978	0.067522	0.068444	0.048849	-0.002631	0.000114	-0.015087	0.004003	-0.034759	-0.098235	-0.025311	0	0.077692	0.014624	-0.082978	-0.110647	-0.016304	0.086739	-0.138269	-0.011119	-0.019106
3	tcav0001.p.20	ZCSL3_HUMAN (Q6P3W2) CSL-type zinc finger-containing protein 3	-0.148936	-0.035983	-0.153079	-0.05744	0.041329	-0.020515	0.066448	-0.009175	0.304497	0.379419	0.286804	0.338411	0.460521	0.384603	0.047489	-0.083205	0.025749	0.036755	-0.15642	0.117809	0.014725	-0.006235	-0.015507	-0.028514	-0.091546	-0.110068	-0.051121	-0.033227	0.118386	-0.043635	-0.140978	0	0.011491	0.01172	-0.146275	0.098471	0.083627	0.019533	-0.010767
3	tcav0001.p.16	THOC4_HUMAN (Q86V81) THO complex subunit 4 (Tho4) (Ally of AML-1 and LEF-1) (Transcriptional coactivator Aly/REF) (bZIP-enhancing factor BEF)	-0.065591	0.040556	-0.025086	0.001904	0.058112	-0.03879	-0.019699	-0.093538	0.342532	0.377262	0.323133	0.459688	0.375008	0.386371	-0.028872	0.007244	0.071329	0.007747	-0.144476	0.029932	-0.035394	-0.038815	0.104621	0.10768	-0.081069	-0.125309	-0.096978	-0.020036	0	0.018776	-0.06789	0.01708	-0.047261	-0.052891	-0.07405	0.018906	0.006371	-0.098964	-0.054412
3	tcav0001.p.10	TBCC_HUMAN (Q15814) Tubulin-specific chaperone C (Tubulin-folding cofactor C) (CFC)	-0.148787	-0.109779	-0.041517	-0.001147	0.048706	-0.079824	0.042534	4.2e-05	0.248202	0.293327	0.390792	0.443019	0.359753	0.399786	0.035001	-0.041433	0.066035	-0.132957	-0.056535	0	0.049675	0.041023	-0.02604	0.099427	-0.132849	-0.066421	-0.098508	-0.001957	-0.175854	-0.074856	0.023297	0.018329	0.078051	0.027937	-0.01243	-0.087744	0.179274	-0.078388	-0.050765
3	tcav0001.n.21		-0.026317	-0.130849	0.01903	0.027835	-0.049686	0.106903	0.091753	-0.279934	0.158894	0.371875	0.266639	0.295933	0.247775	0.440928	0.050848	0.024513	0	-0.140607	-0.071342	-0.065667	0.053855	-0.153567	-0.014124	0.065137	0.227397	-0.095828	-0.144222	0.11034	0.02261	-0.149381	-0.057693	0.277676	-0.133897	-0.045528	0.045249	-0.035834	-0.027292	-0.044507	-0.126017
3	tcav0001.m.14	pd_CG352330;sp_DD24_MOUSE_Q9ESV0; (2) HELICASE HYDROLASE RNA RNA-BINDING DDX24 DEAD-BOX ATP-DEPENDENT ATP-BINDING	-0.066857	-0.068805	-0.013764	-0.018066	0.065598	0.131251	-0.020392	-0.02756	0.173027	0.341502	0.354523	0.31661	0.309384	0.413055	0.022939	0.060009	-0.023819	0.135615	-0.074876	-0.172454	-0.02944	0.07952	0	0.086167	-0.026288	-0.245898	0.026941	0.03309	-0.150302	-0.136245	0.308021	-0.04062	0.061432	-0.153896	-0.005384	0.081293	-0.138602	-0.032076	0.026668
3	tcav0001.l.12	STK6_XENLA (Q91820) Serine/threonine-protein kinase Eg2 (EC 2.7.1.37) (pEg2) (p46Eg265)	-0.025933	-0.076492	0.020876	0.12511	-0.097552	-0.021912	0.002326	-0.02867	0.271844	0.327402	0.364897	0.471182	0.387188	0.42249	0.019184	-0.015763	0.040712	-0.0039	-0.022433	-0.095325	0.011251	0.056618	-0.002559	0.236956	0	-0.070426	-0.067617	0.046903	0.086188	-0.016324	-0.084783	-0.01341	-0.000903	-0.022937	-0.042104	-0.025614	0.021081	0.00333	0.018059
3	tcav0001.i.07	UCHL1_HUMAN (P09936) Ubiquitin carboxyl-terminal hydrolase isozyme L1 (EC 3.4.19.12) (EC 6.-.-.-) (UCH-L1) (Ubiquitin thiolesterase L1) (Neuron cytoplasmic protein 9.5) (PGP 9.5) (PGP9.5)	-0.01348	-0.033796	-0.162703	-0.137635	-0.048527	0	-0.124501	0.030168	0.186272	0.194899	0.297162	0.415557	0.390412	0.454999	-0.05854	0.008697	-0.094842	-0.03802	0.246274	-0.070889	0.140481	0.14884	0.037526	0.072202	0.134561	0.074357	0.001369	0.009614	-0.126782	-0.048049	0.004212	-0.173174	-0.03014	-0.133355	-0.040573	-0.011669	0.010307	-0.008763	-0.143066
3	tcav0001.h.24	DENR_MOUSE (Q9CQJ6) Density-regulated protein (DRP)	-0.156257	0.067777	-0.06616	-0.025725	-0.113838	-0.059667	-0.037767	-0.239554	0.095631	0.214042	0.291105	0.321197	0.511151	0.40777	-0.060828	-0.126474	0.019809	0.085773	0	-0.020728	-0.007171	0.109506	0.08018	0.206086	0.162808	-0.206177	-0.038421	0.006193	0.065602	-0.061727	-0.137555	-0.002194	-0.046078	-0.054028	-0.035977	0.138711	0.075988	0.042147	0.026129
3	tcav0001.h.16	ZAN_MOUSE (O88799) Zonadhesin precursor	-0.0552	-0.056602	0.017548	-0.089851	-0.066591	0.121242	-0.133697	-0.118184	0.243178	0.298044	0.350123	0.506665	0.401182	0.386792	-0.015501	0.099929	0	0.03953	0.06743	-0.096685	0.021236	0.035417	0.073776	0.000444	0.043644	-0.037728	-0.071661	-0.029242	-0.121474	0.017512	-0.057074	-0.069276	0.001278	-0.057589	-0.05208	0.110136	-0.078864	-0.065238	-0.051672
3	tcav0001.h.13		-0.034621	-0.027253	0	-0.067816	-0.032393	0.158694	-0.08744	0.202202	0.218783	0.247293	0.260384	0.294053	0.414899	0.394973	0.172598	-0.168677	0.053891	-0.07527	-0.14994	-0.053245	-0.007804	0.186357	-0.009357	0.008959	0.037564	-0.014843	0.029058	0.062162	0.154614	0.022515	0.016269	-0.096552	-0.000653	-0.357512	-0.015431	-0.054744	-0.101006	0.134508	-0.022189
3	tcav0001.g.22	pd_CG319000;sp_HCC1_MOUSE_Q9D1J3; (6) TRANSCRIPTION NUCLEAR REGULATION DNA-BINDING TRANSLATION HCC-1 C31H12.03C III CG8149 LD31448P	-0.08355	-0.119155	-0.006607	0.404163	0.085865	-0.044949	0.016411	0	0.163434	0.195359	0.369456	0.381722	0.452223	0.411666	-0.097661	-0.071083	-0.146456	-0.004874	0.002489	-0.110969	-0.004568	0.014588	0.025676	0.033485	-0.097172	0.038078	-0.030608	-0.002884	-0.010013	0.060307	0.110501	-0.004717	-0.009395	-0.017996	-0.033954	0.041008	0.046886	0.027168	-0.017834
3	tcav0001.g.12	IDE_RAT (P35559) Insulin-degrading enzyme (EC 3.4.24.56) (Insulysin) (Insulinase) (Insulin protease)	-0.034944	0.078343	0	-0.069855	-0.120343	-0.003602	0.038232	-0.034548	0.18081	0.105545	0.298877	0.39719	0.395331	0.489904	-0.135397	0.117825	0.082532	-0.211071	-0.178757	-0.123651	-0.105054	0.04143	0.06235	-0.026103	0.041409	0.092912	0.059498	-0.049344	0.001388	-0.083566	-0.230983	-0.090615	0.093959	-0.126512	-0.069109	-0.044103	0.099637	-0.090001	0.028323
3	tcav0001.d.14	ZP3_FELCA (P48832) Zona pellucida sperm-binding protein 3 precursor (Zona pellucida glycoprotein ZP3) (Sperm receptor) (Zona pellucida protein C)	-0.069048	-0.120163	0.002245	-0.098414	-0.018967	-0.013788	-0.076769	0.007442	0.25186	0.300811	0.377554	0.476999	0.377876	0.464673	0.04511	-0.173774	-0.025558	-0.008739	-0.023822	-0.043162	0.01697	0.079296	0.00096	0.136395	-0.033494	0.044346	-0.068538	0.043699	0	0.000882	-0.000584	0.002082	-0.095453	0.018449	-0.015253	-0.013789	0.003153	-0.006653	-0.041167
3	tcav0001.c.21	pd_CG138243;sp_Q9Z112_MOUSE_Q9Z112; (5) RECEPTOR TRANSMEMBRANE ORPHAN SEVEN DOMAIN D1046.5 SIMILAR	-0.065898	-0.042559	0.138003	0	0.026882	0.118318	-0.031278	-0.019589	0.303996	0.138903	0.378014	0.203085	0.433736	0.587621	0.013193	-0.054754	0.086325	0.064335	0.01655	-0.099471	-0.017982	0.036097	-0.118871	-0.026893	-0.097301	-0.048353	-0.026632	-0.018346	0.067978	0.108294	0.10109	-0.035889	0.089514	-0.022561	-0.100287	5.4e-05	-0.00444	-0.098848	-0.137685
3	tcav0001.b.06	pd_CG587283;sp_Q969W3_HUMAN_Q969W3; (2) 99 FLJ14775 EXPRESSED DNA FLJ90274 UNIVERSITY WAYNE STATE 11 SEGMENT	-0.183258	-0.120826	-0.070836	-0.105945	0.025656	0.094313	-0.095216	-0.073341	0.277404	0.203106	0.280318	0.32529	0.327358	0.388337	-0.082489	-0.031973	-0.079263	0.253626	-0.029833	0.090492	0.026082	0.14961	0.110966	0.22816	0.056041	-0.179227	-0.025771	0	0.153199	-0.150351	0.128943	-0.106895	-0.091852	0.06339	-0.099233	0.016487	-0.088405	-0.019717	-0.187696
3	tcad0009.p.17		-0.017092	-0.133691	0	0.06554	0.012612	-0.006987	-0.033202	-0.054156	0.133505	0.175033	0.420692	0.471006	0.414735	0.502979	-0.005887	-0.009143	0.021729	-0.055022	-0.064189	-0.028114	0.091852	0.073823	0.111252	0.085596	-0.030911	-0.022004	0.040318	0.009124	-0.050195	-0.124004	-0.001721	0.098876	0.040374	-0.081055	0.058874	0.033115	-0.068873	-0.078901	-0.065868
3	tcad0009.p.13	pd_CG274304;sp_Q9LP09_ARATH_Q9LP09; (1) F9C16.9	0	-0.043055	0.010118	-0.049681	0.011598	0.000658	-0.022496	0.020592	0.272837	0.209075	0.445442	0.486989	0.407941	0.458068	0.021174	-0.065263	0.01506	0.00301	-0.004866	-0.011157	0.044815	0.077634	0.090076	0.069469	0.059281	-0.069899	-0.041574	-0.004784	-0.048098	-0.005278	-0.097274	0.008025	-0.025355	-0.024222	-0.096054	-0.024207	-0.008446	-0.051323	-0.052017
3	tcad0009.p.10	KCRB_HUMAN (P12277) Creatine kinase B-type (EC 2.7.3.2) (Creatine kinase, B chain) (B-CK)	0.073621	-0.006635	-0.068775	-0.047793	-0.017761	-0.07148	-0.14296	-0.170581	0.138766	0.209766	0.318552	0.465421	0.423923	0.472395	-0.022195	0.07485	0.014798	-0.064707	-0.075524	0	0.044444	0.138662	0.061399	0.280281	0.095382	-0.065852	0.0157	-0.064133	-0.021011	-0.015274	0.027249	0.047344	0.013012	-0.017111	-0.030513	-0.043406	0.025314	-0.010197	-0.055991
3	tcad0009.p.08	PHB_HUMAN (P35232) Prohibitin	-0.077869	-0.010491	0.107445	0.011614	0.044501	-0.062036	-0.001583	-0.025437	0.245424	0.299523	0.357174	0.445315	0.403246	0.477687	-0.028014	0.085809	0.027889	0.045548	-0.04297	-0.004793	-0.01085	0	0.075713	-0.017482	0.01331	-0.057043	-0.118605	0.019465	-0.068207	-0.04509	0.144315	0.023675	-0.033704	-0.193103	-0.002213	0.011141	-0.035263	0.042549	-0.049682
3	tcad0009.p.06	ZP3_RAT (P97708) Zona pellucida sperm-binding protein 3 precursor (Zona pellucida glycoprotein ZP3) (Zona pellucida glycoprotein 3)	-0.014202	-0.012189	-0.021749	-0.062642	0.022177	-0.002314	-0.03182	0.072517	0.275059	0.342129	0.378851	0.486483	0.353552	0.469312	0	-0.016045	-0.042469	-0.005048	-0.00335	0.01304	0.014405	0.129339	0.001014	0.160279	0.078377	-0.080717	-0.046459	-0.033685	0.013905	-0.015818	0.026195	-0.035386	-0.032345	0.010868	-0.027571	-0.066245	-0.021173	0.016685	0.007787
3	tcad0009.p.04	ITM2C_RAT (Q5PQL7) Integral membrane protein 2C	-0.04452	-0.042715	-0.105888	0.048444	-0.07638	-0.015374	-0.037624	0.008442	0.237336	0.363569	0.409712	0.438108	0.406363	0.44357	0.082697	-0.08732	0.024345	-0.114446	-7.6e-05	-0.023344	-0.030016	0.089324	0.041469	-0.003123	-0.022282	0.026762	0.044257	0.024815	-0.00656	0.057157	0.01562	-0.116227	0.043806	0.038684	-0.008085	-0.032791	-0.003745	0	-0.012232
3	tcad0009.o.21	UCP2_CYPCA (Q9W725) Mitochondrial uncoupling protein 2 (UCP 2)	0.000817	-0.06908	0.014716	0.035861	0.019869	-0.004108	-0.054434	-0.026603	0.228586	0.302471	0.362505	0.522602	0.381354	0.4831	-0.044409	0.076969	0.026415	-0.066157	0.005701	-0.033606	0.003211	-0.00406	-0.061152	0.051285	0.0216	-0.0867	-0.017722	0.01626	0.004533	0.013211	-0.038743	0	-0.035637	-0.049902	-0.108565	-0.08549	-0.065775	-0.062987	-0.025044
3	tcad0009.o.17		0.013399	-0.020772	-0.02655	-0.086377	-0.025622	-0.070995	0.014501	0.063566	0.249068	0.172751	0.408452	0.48794	0.353733	0.510961	0.038087	-0.062884	0.033646	0.005473	-0.048848	0.020226	0.030566	0.060069	0.025737	0	0.057988	-0.079569	-0.053604	-0.054933	0.045326	-0.033042	-0.056544	-0.002303	-0.087182	-0.154027	-0.100264	-0.029585	-0.091591	0.04779	-0.094042
3	tcad0009.o.13	SPTA2_CHICK (P07751) Spectrin alpha chain, brain (Spectrin, non-erythroid alpha chain) (Fodrin alpha chain)	0.051145	0.0008	0.043774	0.031696	0.045558	-0.015913	-0.027803	-0.000156	0.25489	0.120692	0.491048	0.491739	0.394454	0.414274	-0.010546	0.063804	0.056544	-0.027288	0.027071	0.004851	0.031991	0.020621	-0.018241	-0.006385	0.099623	-0.065378	-0.080448	0	-0.032394	-0.077541	-0.052828	-0.086514	-0.099789	-0.143295	-0.103938	-0.06978	-0.031299	-0.076224	0.002983
3	tcad0009.n.21		0.136098	-0.124039	-0.023058	-0.095086	0.037637	-0.111531	-0.143022	-0.024793	0.191342	0.328825	0.274153	0.432131	0.299268	0.233745	0.008627	-0.13025	0.066533	-0.252077	0.046259	0	0.108144	0.08015	0.065438	0.155196	0.034666	0.020371	0.004258	-0.101818	-0.095731	-0.040832	-0.35351	-0.020859	-0.029943	-0.146329	-0.068996	-0.091185	0.000627	-0.155312	-0.171407
3	tcad0009.n.07		-0.021279	-0.090954	-0.084526	-0.048015	0.154296	-0.044214	-0.201627	-0.160882	0.214389	0.244671	0.402989	0.426337	0.196903	0.51342	-0.028867	0.102267	0.096024	-0.02056	0.060239	-0.063208	0.000993	-0.094922	0.064022	-0.036231	0.090524	-0.087173	-0.026395	-0.108207	-0.078517	-0.087394	-0.103757	0.009046	0.093852	0	0.04283	0.0193	0.157388	-0.009727	0.073849
3	tcad0009.n.03	NU214_HUMAN (P35658) Nuclear pore complex protein Nup214 (Nucleoporin Nup214) (214 kDa nucleoporin) (CAN protein)	-0.147724	0.015564	-0.036385	-0.015889	0	0.01582	0.064211	-0.015663	0.107322	0.214977	0.379576	0.473121	0.404431	0.562223	-0.025346	-0.093373	0.010728	-0.008695	-0.028414	-0.04954	0.02988	0.014847	0.001987	0.093758	0.036	-0.06837	-0.112038	-0.091754	0.030249	-0.055955	-0.064788	0.019268	-0.06271	-0.005144	0.005526	-0.05881	-0.025118	-0.007826	0.003061
3	tcad0009.n.01		-0.001575	-0.010163	0.028524	-0.016845	-0.00236	0.007541	-0.037034	0	0.298514	0.33894	0.38744	0.374352	0.401777	0.432599	-0.035096	-0.041268	0.08058	-0.039483	-0.008919	0.026952	0.119873	0.182282	0.097578	0.209947	0.181418	-0.027437	-0.00783	0.021618	-0.000449	-0.022439	-0.046478	-0.047492	0.026983	-0.017628	0.004294	-0.02518	-0.008051	0.021747	-0.015026
3	tcad0009.m.15	CBPB1_RAT (P19223) Carboxypeptidase B precursor (EC 3.4.17.2)	-0.125719	0.021301	-0.103338	-0.099965	0.038875	-0.02466	0.067659	0.072357	0.193781	0.247581	0.468717	0.449126	0.412143	0.416228	0	-0.057325	-0.017349	0.079856	0.040238	0.067009	-0.019437	-0.028633	-0.023605	0.057519	-0.071349	-0.080737	-0.031693	0.005334	0.022465	-0.067116	-0.086992	0.007643	0.064663	-0.014677	-0.153992	-0.101296	-0.000218	-0.014101	0.052796
3	tcad0009.l.07	IMA2_MOUSE (P52293) Importin alpha-2 subunit (Karyopherin alpha-2 subunit) (SRP1-alpha) (RAG cohort protein 1) (Pendulin) (Pore targeting complex 58 kDa subunit) (PTAC58) (Importin alpha P1)	-0.070846	-0.123745	-0.016704	0.102805	-0.009034	-0.060286	-0.008363	-0.051937	0.082981	0.254079	0.392543	0.536119	0.241569	0.471166	0.058395	0.11409	0.079522	0.03618	-0.035972	-0.013411	0.023669	0.123208	0.091763	0.123564	0.141997	-0.02687	-0.034652	0.016327	-0.159377	-0.045617	-0.064903	-0.024518	0.032586	0	0.024155	-0.091117	-0.11605	-0.098698	-0.127515
3	tcad0009.k.22	RL5_HUMAN (P46777) 60S ribosomal protein L5	0.009758	-0.075495	0.003056	-0.039318	0.013651	-0.071498	-0.051202	-0.087413	0.152103	0.258674	0.368571	0.451364	0.293862	0.382802	0.080032	0.124001	-0.010324	-0.066436	0.018094	0	0.148268	0.245834	0.114994	0.130259	0.05198	-0.05825	0.118709	-0.274809	-0.138059	-0.129953	-0.036088	-0.078009	-0.06101	-0.037925	-0.125479	-0.087705	0.07302	-0.009814	-0.047633
3	tcad0009.k.20	SPCS3_HUMAN (P61009) Signal peptidase complex subunit 3 (EC 3.4.-.-) (Microsomal signal peptidase 23 kDa subunit) (SPase 22 kDa subunit) (SPC22/23)	-0.137729	-0.076664	-0.026631	0.337327	0.074561	-0.012194	0.083853	-0.021002	0.237565	0.271294	0.335785	0.290318	0.456083	0.289735	0.0803	0.104222	-0.034009	-0.012817	-0.081902	-0.13524	0.191698	-0.074161	-0.162696	0.071352	0.205268	-0.070893	0.097212	-0.109774	-0.011409	0	-0.052535	-0.044637	0.046034	0.046027	-0.004098	0.079634	0.079169	-0.083579	-0.116668
3	tcad0009.i.16	pd_CG000482;sp_GLO2_MOUSE_Q99KB8; (173) PROTEOME COMPLETE HYDROLASE II HYDROXYACYLGLUTATHIONE GLYOXALASE ZINC METALLO-BETA-LACTAMASE GLX ZN-DEPENDENT	0.151196	-0.088132	-0.212377	-0.015942	-0.014393	0.050037	-0.023316	0.038367	0.035276	0.190641	0.262025	0.439534	0.470094	0.393286	0.069369	-0.091716	-0.004436	-0.149264	0.015115	-0.079526	0.039823	0.054362	0.198283	0.193603	-0.067212	0.022167	-0.19104	-0.067656	0.055872	-0.067336	-0.038531	-0.208298	-0.002922	-0.010619	-0.070604	-0.082191	0.073504	0.069998	0
3	tcad0009.h.21	NDRG3_MOUSE (Q9QYF9) NDRG3 protein (Ndr3 protein)	0.017573	0.068255	-0.008466	0.051834	-0.014537	0.051391	-0.086401	0.070928	0.247494	0.261972	0.402739	0.466749	0.371278	0.436001	-0.1186	0.057796	-0.038098	-0.050755	0	-0.116339	-0.002699	0.132095	0.042535	0.02564	0.027219	-0.137323	-0.053443	-0.002701	-0.087598	-0.11028	0.030935	0.023654	-0.073993	0.014447	-0.110321	-0.071834	-0.106299	-0.030314	-0.07146
3	tcad0009.h.17	pd_CG593487;sp_Q91VR8_MOUSE_Q91VR8; (2) CG30173-PA MGC:6981 FOR	0.00088	-0.05727	0.026914	0.003215	0.0051	-0.001574	0	-0.03697	0.290672	0.246705	0.411476	0.511734	0.40774	0.433045	0.016961	0.035683	0.011612	-0.009179	-0.08681	-0.018079	0.046113	0.084563	0.015339	0.11048	0.110219	-0.061427	-0.021863	-0.020302	0.000146	-0.043378	-0.044972	-0.040173	-0.036223	-0.05733	-0.048541	-0.025591	-0.021355	-0.0397	-0.030625
3	tcad0009.h.13	PSGP_ONCMY (P12027) Polysialoglycoprotein precursor (PSGP) (Apopolysialoglycoprotein) (apoPSGP)	-0.021113	0.019436	0.023388	-0.004669	0.017818	-0.001566	-0.017055	-0.001585	0.261169	0.304028	0.392653	0.418837	0.406335	0.409773	0.006932	-0.025031	0.113678	0.005791	0	0.068927	0.110253	0.183471	0.124118	0.212573	0.183369	-0.053811	-0.028803	0.005301	-0.002879	-0.028283	-0.012905	-0.006711	-0.044828	-0.040233	-0.036972	-0.047365	-0.028797	-0.047778	-0.034487
3	tcad0009.g.21	CYT_ONCKE (Q98967) Cystatin precursor	0.08921	-0.001615	-0.012191	-0.01232	0.061651	0.029408	-0.072914	-0.060367	0.290999	0.342484	0.396287	0.441728	0.395465	0.402373	0.046511	0.094805	0.045382	-0.01742	0.003718	-0.030802	0.111179	0.046366	-0.00541	0.110041	0.195445	-0.013895	0	0.065947	-0.023088	-0.025153	-0.029835	-0.06155	-0.043607	-0.029632	-0.082909	-0.020353	-0.072952	-0.007635	0.022647
3	tcad0009.g.03	BTG1_BOVIN (P53348) BTG1 protein (B-cell translocation gene 1 protein) (Myocardial vascular inhibition factor) (VIF)	-0.1524	-0.097661	-0.058163	-0.027356	-0.033481	-0.062356	0.004987	0.019585	0.187757	0.194036	0.410215	0.486849	0.430033	0.474474	-0.025335	-0.107396	0.027878	-0.008499	-0.080411	-0.062742	-0.006907	0.06417	0.020298	0.040395	-0.037744	0.033911	0	0.033324	0.1232	0.046129	-0.039368	-0.017112	-0.020307	0.083256	0.000672	-0.031473	-0.083143	-0.018989	0.036788
3	tcad0009.f.17	IMA2_HUMAN (P52292) Importin alpha-2 subunit (Karyopherin alpha-2 subunit) (SRP1-alpha) (RAG cohort protein 1)	0.039996	-0.082214	0.014285	0	-0.016892	-0.039678	-0.006116	-0.041619	0.57174	0.331908	0.263887	0.361741	0.277635	0.301313	-0.008534	-0.001654	0.239234	0.17245	0.01662	0.059908	-0.098373	-0.019051	0.048437	0.0206	0.054424	0.033654	-0.17074	0.085311	-0.094009	-0.028408	-0.004378	-0.038656	-0.010604	-0.132297	-0.081598	-0.040013	0.031705	-0.010281	0.001582
3	tcad0009.f.16	TF3A_ICTPU (P79797) Transcription factor IIIA (Factor A) (TFIIIA)	-0.0092	-0.019724	-0.009556	-0.026379	0.039278	0.007481	0.019919	0.089682	0.325913	0.347425	0.344953	0.467748	0.333997	0.450362	-0.067682	-0.06867	0.031501	-0.021293	-0.094745	-0.007167	-0.059397	-0.068247	-0.139626	-0.049345	0	0.012664	-0.023069	-0.035156	0.102887	-0.041867	0.073581	0.080524	0.028163	-0.009386	0.090405	-0.012771	0.138114	-0.055002	0.047409
3	tcad0009.f.05	RAB9A_HUMAN (P51151) Ras-related protein Rab-9A (Rab-9)	-0.111871	-0.045818	-0.0289	0.045684	0.070636	-0.131218	-0.064481	-0.011015	0.164976	0.257611	0.277739	0.408725	0.29928	0.424949	-0.360787	-4.4e-05	0.01846	0.0113	0.047986	-0.054918	-0.089019	0	0.063556	0.226005	0.085261	-0.132869	-0.053003	-0.111275	-0.053088	0.01921	-0.085196	-0.164733	0.019246	0.184279	-0.062042	-0.07147	0.138678	0.06554	-0.067402
3	tcad0009.e.15	FRIM_SALSA (P49947) Ferritin, middle subunit (EC 1.16.3.1) (Ferritin M)	-0.028296	-0.061241	-0.03044	-0.061205	0	0.045002	-0.017135	-0.01923	0.19659	0.238788	0.401152	0.463554	0.443592	0.500053	-0.038294	0.026149	-0.007593	0.000874	0.085536	0.023443	0.053703	0.148311	0.064795	0.135418	-0.028746	-0.063868	-0.003692	-0.007052	0.000304	-0.022174	-0.015726	-0.029222	-0.003117	-0.032834	-0.015642	-0.032219	0.000999	0.039599	0.042389
3	tcad0009.d.18	KAD2_BOVIN (P08166) Adenylate kinase isoenzyme 2, mitochondrial (EC 2.7.4.3) (ATP-AMP transphosphorylase)	0.025879	-0.029074	-0.117717	-0.024943	-0.050774	-0.073968	-0.161321	-0.042798	0.149929	0.304064	0.245982	0.35485	0.280654	0.608308	-0.072037	0.018132	-0.069657	0	0.006289	-0.04911	0.047184	0.029883	0.102324	0.144321	-0.295388	0.008741	0.01076	0.087094	-0.058906	-0.104519	0.013614	-0.056467	-0.039736	-0.021652	0.143912	-0.005752	0.023116	-0.009187	-0.120354
3	tcad0009.c.24	AATM_MOUSE (P05202) Aspartate aminotransferase, mitochondrial precursor (EC 2.6.1.1) (Transaminase A) (Glutamate oxaloacetate transaminase 2)	-0.01417	-0.085931	-0.020388	0.108879	-0.036269	-0.040876	0	0.015279	0.305536	0.362971	0.30207	0.292919	0.464923	0.428383	-0.073618	-0.10352	0.024824	-0.051775	-0.019898	-0.132439	-0.055009	-0.116772	-0.087409	-0.033204	0.015565	-0.011479	-0.129065	-0.026546	0.081534	0.002952	0.09657	0.122681	0.157301	-0.02001	-0.052515	0.066176	0.174568	0.008569	0.0272
3	tcad0009.c.20		0.026441	0.00482	-0.045681	-0.056425	-0.036531	-0.018789	0	0.031319	0.380553	0.354679	0.429503	0.447665	0.32219	0.428847	-0.036238	-0.066313	-0.039022	-0.003774	-0.080496	-0.027605	0.00285	0.058232	-0.017973	0.085815	0.020653	0.05903	-0.06755	-0.033546	0.035801	-0.034371	-0.004669	0.033125	0.070382	-0.015127	0.00573	-0.010129	0.027093	-0.055882	-0.013987
3	tcad0009.b.14	CDC20_HUMAN (Q12834) Cell division cycle protein 20 homolog (p55CDC)	-0.096192	-0.111053	-0.050607	-0.016149	0.006291	-0.052182	-0.013743	0.173527	0.229889	0.308168	0.322721	0.40111	0.364895	0.46736	-0.01778	0.036848	0.030181	0	0.11069	0.033611	-0.017087	0.101398	0.15058	0.175348	0.120513	-0.006181	-0.138537	-0.002131	0.018245	-0.043318	-0.137317	-0.011397	0.141044	-0.016532	0.07005	-0.08496	-0.02002	-0.094964	-0.038405
3	tcad0009.a.19	NPM_XENLA (P07222) Nucleophosmin (NPM) (Nucleolar phosphoprotein B23) (Numatrin) (Nucleolar protein NO38)	0.058465	-0.06608	-0.076049	-0.099921	0.026625	-0.056305	-0.052709	0.11989	0.327294	0.348363	0.260892	0.458836	0.281805	0.336473	0.034761	0.043436	-0.016209	0.134239	-0.159676	-0.085748	-0.333108	-0.066512	-0.00577	0.032553	-0.119321	0.014184	-0.047689	0	-0.020226	-0.045946	-0.066836	0.029641	-0.003488	-0.059213	0.10552	0.036811	0.198741	-0.003524	0.070102
3	tcad0009.a.13	H33_SPISO (P84248) Histone H3.3	0.002047	0.021677	0.021572	0.036108	0.055454	-0.074714	-0.039321	-0.015971	0.187841	0.268962	0.396732	0.428937	0.504948	0.435947	0.060042	0.009046	-0.012961	-0.003406	-0.082287	-0.04197	0.070308	0.088224	0.026989	0.140459	-0.04592	-0.059459	-0.028839	-0.057435	0.041856	-0.072059	0	0.01985	-0.003827	-0.049495	-0.038549	-0.039624	-0.057881	-0.111257	-0.096557
3	tcad0008.n.22	BHLH3_HUMAN (Q9C0J9) Class B basic helix-loop-helix protein 3 (bHLHB3) (Differentially expressed in chondrocytes protein 2) (hDEC2) (Enhancer-of-split and hairy-related protein 1) (SHARP-1)	0	-0.113903	0.054943	-0.074595	0.015794	0.06809	-0.095839	-0.113106	0.111913	0.235084	0.442112	0.414428	0.442403	0.402244	0.009327	-0.078722	0.059141	0.038436	0.038428	-0.006772	0.059607	-0.003426	-0.095724	0.098246	0.025052	0.01675	-0.055055	-0.017973	-0.092219	-0.031473	-0.024124	-0.054626	-0.01513	-0.115342	0.017175	0.028402	-0.294207	-0.02722	-0.068101
3	tcad0008.n.12	NHPX_RAT (P55770) NHP2-like protein 1 (High mobility group-like nuclear protein 2 homolog 1) ([U4/U6.U5] tri-snRNP 15.5 kDa protein) (OTK27)	-0.0049	0.039362	-0.059852	0.036341	-0.00636	0.072238	0.019167	-0.157892	0.215178	0.350138	0.367922	0.412514	0.334319	0.374854	-0.019021	0.152537	0	0.040702	-0.091951	-0.113512	0.009895	0.139566	-0.017607	0.113454	-0.14258	-0.02712	-0.065317	-0.24207	-0.038759	-0.008522	0.067131	-0.04477	0.019822	-0.104349	-0.05227	0.086105	0.106165	-0.142154	-0.109293
3	tcad0008.l.23	CALM_XENLA (P62155) Calmodulin (CaM)	-0.044616	-0.022087	-0.04762	0.090288	0.082832	0.018852	-0.028288	-0.064385	0.283958	0.312216	0.356761	0.478288	0.318386	0.414518	0.074091	0.132564	0.045304	0.028677	-0.028393	-0.016442	0.117987	0.116454	0.061088	0.132438	-0.065483	-0.089504	0	0.025385	-0.087422	-0.017619	0.077826	-0.038039	-0.092574	-0.056479	-0.098432	-0.12686	-0.119469	-0.067288	-0.084173
3	tcad0008.j.14	NHPX_RAT (P55770) NHP2-like protein 1 (High mobility group-like nuclear protein 2 homolog 1) ([U4/U6.U5] tri-snRNP 15.5 kDa protein) (OTK27)	-0.058693	-0.032892	-0.053747	0	0.050162	0.130472	-0.033161	-0.044732	0.259566	0.27014	0.302486	0.373278	0.373559	0.492061	0.000224	0.166478	-0.033116	0.011929	-0.093384	0.000723	0.070464	-0.006906	0.083056	-0.045714	-0.185247	-0.05998	-0.083952	0.01562	0.087481	-0.047617	-0.021654	-0.054819	-0.118287	-0.21241	-0.207315	-0.047623	0.037513	0.032218	0.003361
3	tcad0008.j.05	pd_CG356972;sp_Q9JJ93_MOUSE_Q9JJ93; (2) CDNA 1700123O20RIK MY028 BRAIN MNCB-2990	0.047291	-0.111392	0.026088	0.004356	-0.071849	-0.030603	0	-0.063977	0.298179	0.343004	0.369321	0.306473	0.397669	0.400181	-0.072255	-0.040711	-0.057776	-0.056924	-0.27128	-0.059083	0.011229	-0.0007	0.063427	0.067737	7.6e-05	-0.067598	-0.086576	-0.140416	0.056533	0.018687	-0.186614	0.038173	-0.101957	-0.024225	-0.06462	0.084608	0.145302	0.033338	-0.062165
3	tcad0008.i.18	PSA5_MOUSE (Q9Z2U1) Proteasome subunit alpha type 5 (EC 3.4.25.1) (Proteasome zeta chain) (Macropain zeta chain) (Multicatalytic endopeptidase complex zeta chain)	0.015774	-0.101004	0.093675	0.051978	-0.084839	0.001184	-0.000269	-0.103861	0.224106	0.282881	0.367467	0.456107	0.373755	0.518612	-0.028308	-0.001282	-0.005659	0.054974	-0.135287	-0.003745	-0.021038	0.061599	0.08247	-0.011696	0.036771	-0.033418	-0.092521	0.037631	0.013502	0	0.031583	-0.044556	-0.010735	0.02795	-0.009208	-0.057704	-0.052878	0.054387	-0.1382
3	tcad0008.i.10	YG41_SCHPO (O60176) Hypothetical RNA-binding protein C23E6.01c in chromosome II	-0.030314	0.031601	-0.061298	0.004234	-0.155423	-0.029632	-0.128225	-0.112445	0.173625	0.1462	0.366279	0.483588	0.387396	0.488888	-0.031626	0	0.022109	-0.090402	-0.055538	0.050454	-0.076314	0.020551	-0.038708	0.066588	0.039719	-0.041402	0.055187	-0.048016	-0.198009	-0.086285	0.077958	-0.106511	-0.137224	0.049809	0.038285	0.014997	-0.033624	-0.084752	0.007699
3	tcad0008.i.07		0	-0.120114	0.029854	-0.185219	-0.082896	0.020551	0.103958	0.003812	0.229474	0.305999	0.352839	0.269927	0.430894	0.531996	-0.040904	-0.017757	0.001811	-0.033323	0.086495	-0.063112	0.016664	0.120791	-0.033072	0.040669	-0.011747	-0.125987	-0.036131	-0.01466	-0.093189	0.01085	-0.065988	-0.006975	0.183173	-0.033698	-0.121277	-0.001173	-0.00314	0.062271	0.060973
3	tcad0008.i.06	pd_CG020858;sp_Q8TBF4_HUMAN_Q8TBF4; (1305) RNA-BINDING NUCLEAR REPEAT BINDING SPLICING RIBONUCLEOPROTEIN FACTOR RNA MRNA ALTERNATIVE	-0.079646	-0.128817	-0.060567	0.013651	0.06272	-0.194973	0.055475	-0.144278	0.161969	0.266265	0.205331	0.257883	0.415142	0.481101	-0.217333	0	0.143659	0.022334	-0.11589	-0.10267	-0.014467	-0.033953	0.049971	-0.021051	-0.117098	0.130258	0.016035	-0.005223	0.077922	-0.063865	0.12364	0.157423	0.156079	-0.283341	-0.026408	-0.004906	-0.068789	-0.057071	0.081174
3	tcad0008.g.18	LG3BP_HUMAN (Q08380) Galectin-3 binding protein precursor (Lectin galactoside-binding soluble 3 binding protein) (Mac-2 binding protein) (Mac-2 BP) (MAC2BP) (Tumor-associated antigen 90K)	-0.068248	-0.07043	-0.035194	-0.079712	-0.156466	0.016429	0.033313	-0.054465	0.223915	0.178153	0.398278	0.361989	0.295428	0.462742	-0.023644	-0.005988	0.108203	0.025104	-0.063385	0.111221	0.191954	0.165138	0.120454	0.203276	0.160684	-0.121366	-0.151389	-0.210482	-0.071828	-0.056791	-0.010568	0.02945	0.007413	-0.001732	-0.038979	-0.077151	0.078409	0	-0.030608
3	tcad0008.f.07		-0.027493	-0.003389	0.036405	-0.003118	0.044477	-0.045826	-0.033628	0.068112	0.381874	0.326957	0.404784	0.410137	0.219008	0.198973	-0.055849	-0.140034	-0.040819	-0.03612	-0.089631	-0.0465	-0.135076	-0.014451	0.112801	0.124668	0.131762	0.017551	0	-0.211165	-0.202536	-0.261023	-0.036735	0.094612	-0.036419	0.001238	-0.154729	0.09997	0.081922	0.051386	0.082203
3	tcad0008.e.12	YG41_SCHPO (O60176) Hypothetical RNA-binding protein C23E6.01c in chromosome II	-0.005101	-0.023638	0.011758	-0.00169	-0.149033	-0.069449	-0.066119	-0.00017	0.141943	0.316311	0.286685	0.434071	0.309858	0.53272	0.070501	0.03255	0.036244	-0.029319	-0.123221	-0.030904	-0.13361	0.198352	-0.014171	0.100697	0.114108	-0.168124	-0.051246	0.056069	-0.047705	0.060191	-0.037192	0.006592	-0.050992	0	-0.130224	0.031773	-0.159555	0.055909	0.042986
3	tcad0008.e.04	pd_CG085491;sp_Q920S3_MOUSE_Q920S3; (5) EG:115C2.8 RG083M05.2 ODAG WUGSC:H_RG083M05.2	0.031814	-0.017036	-0.071185	-0.04465	-0.145189	-0.036562	-0.154515	-0.22718	0.069615	0.163901	0.354685	0.451405	0.353932	0.513268	0	0.050214	-0.058793	-0.053443	-0.023574	0.014817	0.002206	0.188282	0.13288	0.184451	0.07185	-0.073015	0.078765	-0.066292	-0.048699	-0.13168	-0.05629	-0.002001	-0.028905	0.001485	-0.001643	0.045063	0.003613	0.002726	-0.011555
3	tcad0008.b.23		-0.05434	-0.145636	-0.054756	0.0153	-0.011074	0.134482	-0.174934	-0.166934	0.151291	0.376565	0.337212	0.404386	0.37453	0.382545	-0.002087	-0.019599	-0.004337	-0.062609	0.002026	0.067229	-0.047187	0.004134	-0.13005	0.087773	0.005705	-0.026966	0.077356	0.181405	0.15495	-0.01484	-0.003953	0	-0.204756	-0.082832	-0.095482	0.021433	0.088371	0.010592	-0.038627
3	tcad0008.a.07		-0.035737	0.016493	-0.053919	-0.014068	-0.039607	-0.03071	-0.005391	0	0.332789	0.367975	0.410106	0.404538	0.380516	0.476501	-0.041313	-0.010272	0.022511	0.026984	0.009622	0.011091	0.030543	0.104992	0.004458	0.050403	-0.0824	-0.083122	0.013924	-0.020136	-0.03448	-0.026854	0.031656	-0.01435	0.015886	-0.03903	-0.025925	-0.060955	0.011089	-0.024312	-0.029911
3	tcad0008.a.04	pd_CG123211;sp_Q9JJ70_MOUSE_Q9JJ70; (5) REPEAT WD CLONE:107T-20 CG5451 SMU-1 MRNA CDS CC4.3 COMPLETE LD41216P	-0.054275	-0.074055	-0.033017	0.024761	-0.001641	0	-0.108592	-0.063868	0.197715	0.235698	0.43149	0.476462	0.404637	0.448067	0.001365	0.006723	-0.009841	-0.009169	0.0514	0.047745	0.050126	0.175706	0.077393	0.105557	-0.076127	-0.059926	-0.06305	-0.080998	-0.051641	-0.095964	0.025527	-0.059855	-0.017753	-0.064069	-0.020529	0.004888	0.008532	-0.010068	0.070104
3	tcad0008.a.02	pd_CG085491;sp_Q920S3_MOUSE_Q920S3; (5) EG:115C2.8 RG083M05.2 ODAG WUGSC:H_RG083M05.2	-0.120095	-0.22976	-0.139527	0.045097	-0.108833	0.04399	-0.005808	-0.101943	0.190432	0.23703	0.374462	0.397677	0.355682	0.449266	-0.113659	0.043625	-0.108555	-0.073859	-0.096532	-0.097839	0.143767	0	-0.026915	0.018606	-0.067474	-0.084323	-0.012433	-0.147726	0.033829	-0.131064	0.038931	0.055941	0.018478	-0.065997	-0.015289	0.089215	0.130312	0.044176	0.082412
3	tcad0007.p.22	MYG_AUXRO (Q6I7B0) Myoglobin	0.005427	-0.131979	-0.027181	-0.054735	-0.107608	0.015429	-0.121706	-0.023466	0.222983	0.176987	0.407873	0.472138	0.462623	0.462271	0.015518	-0.014029	0.016346	-0.056494	0.022954	0.062168	0.012039	0.065302	0.0535	0.071994	-0.006705	0.037013	-0.040331	-0.036029	-0.028098	-0.073428	0.080636	0.009579	-0.025231	-0.014474	0	-0.04715	-0.065568	-0.034117	-0.084923
3	tcad0007.p.18	FRIH_SALSA (P49946) Ferritin, heavy subunit (EC 1.16.3.1) (Ferritin H)	0.043383	0.098935	-0.076768	-0.158286	-0.033522	-0.054687	-0.118026	-0.030664	0.172251	0.195728	0.443915	0.400551	0.408556	0.408621	-0.035553	0.048313	-0.054346	-0.035962	0.171113	0.116	0.178047	0.150685	0.074502	0.136351	-0.048907	0.013636	0	-0.006609	-0.111618	-0.077919	0.058297	-0.085299	0.007773	-0.040612	-0.081755	-0.064059	-0.019191	-0.069116	0.020707
3	tcad0007.p.16	pd_CG003461;sp_Q96E22_HUMAN_Q96E22; (107) UNDECAPRENYL COMPLETE SYNTHETASE PROTEOME PYROPHOSPHATE TRANSFERASE SYNTHASE CELL DIPHOSPHATE DI-TRANS-POLY-CIS-DECAPRENYLCISTRANSFERASE	-0.056631	0.083828	-0.100766	0.040374	0.11503	-0.017891	-0.056726	-0.038711	0.160028	0.246879	0.326458	0.443331	0.396858	0.448557	0.048232	-0.103976	-0.042543	-0.09315	0.067328	0.053669	0	0.142785	-0.177497	-0.077802	-0.057024	0.007719	-0.229141	0.048641	0.033412	-0.031774	-0.024858	-0.04189	-0.067768	0.074922	-0.169904	0.085094	-0.049505	-0.041067	0.096033
3	tcad0007.p.14	pd_CG003461;sp_Q96E22_HUMAN_Q96E22; (107) UNDECAPRENYL COMPLETE SYNTHETASE PROTEOME PYROPHOSPHATE TRANSFERASE SYNTHASE CELL DIPHOSPHATE DI-TRANS-POLY-CIS-DECAPRENYLCISTRANSFERASE	0.003386	-0.04663	-0.161882	-0.108629	-0.012024	-0.055357	-0.179347	-0.050014	0.187344	0.237452	0.443684	0.437379	0.378027	0.390299	-0.032314	0.056713	0.011576	0.028196	0.177493	0	-0.007568	0.051676	-0.051387	-0.01356	-0.073356	0.230297	-0.037321	0.082347	-0.040917	0.051144	0.128746	-0.076635	0.010778	0.004702	-0.069299	-0.012073	-0.07669	-0.007421	0.021418
3	tcad0007.p.12	pd_CG010770;sp_Q96IW7_HUMAN_Q96IW7; (26) VESICLE TRAFFICKING SEC22 SNARE SYNAPTOBREVIN-LIKE MULTIGENE HOMOLOG ENDOPLASMIC MEMBRANE GOLGI	-0.007673	0.019339	0.027402	-0.030895	-0.007165	0.037823	0.017097	-0.00911	0.313094	0.318279	0.360139	0.443193	0.47077	0.448708	0	0.0328	0.023223	-0.064829	-0.031307	0.02317	-0.005456	0.035264	-0.04582	0.0497	0.119439	-0.059211	-0.075587	-0.022975	-0.07783	-0.031065	-0.00812	-0.010547	-0.037832	-0.010183	-0.005536	-0.015952	0.025939	0.026174	0.004933
3	tcad0007.p.10	M1IP1_MOUSE (Q9CQ20) Mid1-interacting protein 1 (Gastrulation-specific G12-like protein) (Mid1-interacting G12-like protein) (Protein STRAIT11499 homolog)	0.010901	-0.087357	-0.136659	-0.015626	0.101587	0.038239	-0.0421	-0.079579	0.173526	0.230019	0.300495	0.426805	0.46277	0.471647	0.058742	0.107373	0.107	-0.039856	-0.005327	-0.020493	0.24542	-0.008852	0.030027	-0.003475	-0.027141	-0.001766	-0.053442	0	-0.015751	-0.087378	0.072157	0.017185	-0.093803	0.081427	0.105613	-0.096436	0.019003	-0.047994	-0.127039
3	tcad0007.p.09	SSA27_MOUSE (P56873) Sjogren's syndrome/scleroderma autoantigen 1 homolog (Autoantigen p27 homolog) (Protein C184L)	-0.003629	-0.008148	-0.042935	0.037907	0.016991	0.008701	-0.078149	-0.007836	0.193812	0.359433	0.37956	0.49197	0.367598	0.492884	-0.002266	0.044525	0.047017	0.036144	0.003312	-0.007934	-0.123074	0.05652	0.041335	0.003867	-0.016857	-0.08398	-0.032717	0.012374	-0.064001	-0.079305	-0.025254	-0.052578	-0.077747	-0.016889	-0.028929	-0.057413	0.02118	0.016887	0
3	tcad0007.o.24	pd_CG006073;sp_Q9H0X6_HUMAN_Q9H0X6; (52) ZINC-FINGER ZINC METAL-BINDING GTP-BINDING REPEAT SIMILAR 9130020G10 CDNA RING ARD-1	0.066959	0.041932	0.037767	-0.042608	0.020406	0.02526	0.074342	-0.043662	0.264665	0.297957	0.26012	0.46955	0.476575	0.483485	-0.063816	-0.025577	0.010838	-0.054187	-0.058139	0.086752	-0.02757	-0.026929	-0.112285	-0.013586	0	-0.043902	-0.028728	-0.072148	-0.058227	-0.028842	-0.058795	0.025395	0.049249	0.033071	-0.020414	-0.135642	0.01362	0.020129	-0.044841
3	tcad0007.o.23	pd_CG004294;sp_Q91V06_MOUSE_Q91V06; (10) KINASE INHIBITOR CYCLIN-DEPENDENT CELL CYCLE NUCLEAR P57 P57KIP2 1C MELANOMA	-0.018458	-0.014485	-0.026386	0.024777	0.012155	-0.05535	-0.020128	-0.013127	0.342753	0.350776	0.354325	0.417431	0.466434	0.428903	-0.017428	0	-0.019423	-0.054878	-0.040628	0.003611	0.060664	0.102459	0.020898	0.140259	0.083797	-0.007193	-0.032655	0.010086	0.014523	0.006717	-0.03297	-0.015963	-0.024354	-0.011389	-0.043655	-0.011715	0.003719	0.014746	-0.00583
3	tcad0007.o.22	NHPX_RAT (P55770) NHP2-like protein 1 (High mobility group-like nuclear protein 2 homolog 1) ([U4/U6.U5] tri-snRNP 15.5 kDa protein) (OTK27)	0	-0.034993	0.133214	0.017362	-0.032601	-0.030223	-0.067536	-0.030689	0.267519	0.248729	0.377377	0.449144	0.355039	0.445723	0.126282	-0.009045	0.016837	0.135918	-0.144799	0.022668	-0.096274	0.088082	0.055247	0.005416	-0.100349	0.009512	-0.075415	0.090616	-0.001008	-0.015058	0.072196	-0.083601	-0.072041	-0.030408	-0.011561	-0.113105	0.066198	-0.092317	-0.161684
3	tcad0007.o.18	pd_CG000069;sp_Q8N5M4_HUMAN_Q8N5M4; (1231) COMPLETE PROTEOME REPEAT TPR TRANSFERASE TETRATRICOPEPTIDE RECEPTOR CELL NUCLEAR MEMBRANE	0.019414	-0.04349	-0.095437	-0.137563	-0.079503	-0.077567	-0.134341	0.074919	0.209257	0.280933	0.4368	0.380733	0.256401	0.569453	0.04117	-0.009157	0.008491	-0.00957	-0.052599	0.053104	-0.126821	0.021788	0.010944	0.076144	-0.035608	-0.029649	-0.153976	-0.061489	-0.009457	-0.017205	0.09934	-0.084996	0	0.010976	0.010511	0.083122	-0.006767	-0.003669	0.030019
3	tcad0007.n.14	ARI2_HUMAN (O95376) Ariadne-2 protein homolog (ARI-2) (Triad1 protein)	-0.032178	-0.175602	-0.067102	-0.037728	0.060235	-0.023797	-0.056835	-0.035787	0.13968	0.331274	0.431178	0.473856	0.424112	0.42727	-0.059924	0.003064	0.016319	-0.009955	0	0.024941	-0.022102	0.033468	0.088902	0.074684	0.047409	-0.05417	-0.066035	0.039304	0.001748	-0.053835	-0.057355	-0.038474	-0.081012	0.042034	0.015491	0.029008	-0.029748	-0.049549	-0.013096
3	tcad0007.n.09	pd_CG390078;sp_Q9D570_MOUSE_Q9D570; (1) 4930509O20RIK	-0.067874	-0.014051	-0.0125	0.016264	0.066965	-0.01011	0.016714	-0.014475	0.351658	0.430967	0.384639	0.399533	0.411268	0.420546	-0.007729	-0.003541	0.012984	-0.069517	-0.028606	-0.003319	0.064146	0.034435	-0.003237	-0.002143	0.034959	-0.030437	-0.032939	-0.0313	-0.020238	0.003924	0.008945	0.06273	0.005942	0	0.008632	0.029592	-0.004183	-0.072868	-0.023353
3	tcad0007.n.05	ZP3_BOVIN (P48830) Zona pellucida sperm-binding protein 3 precursor (Zona pellucida glycoprotein ZP3B) (Sperm receptor) (Zona pellucida protein C)	-0.053822	-0.012923	-0.022883	-0.0558	0	-0.014634	-0.006173	0.008472	0.347354	0.395941	0.393151	0.39638	0.397208	0.385688	-0.014436	-0.039634	-0.008428	-0.014351	0.014614	-0.001422	0.131028	0.152465	0.080909	0.162924	0.102421	-0.020247	0.004077	0.029345	0.032272	-0.008636	-0.036151	-0.030163	0.008303	-0.015622	-0.002856	0.000899	-0.076892	0.002365	-0.014483
3	tcad0007.n.01	CCN1E_BRARE (P47794) G1/S-specific cyclin-E	-0.069979	-0.04206	-0.116082	-0.03506	-0.091522	-0.057317	-0.112774	-0.008599	0.176959	0.40301	0.375388	0.342274	0.4778	0.41272	-0.044752	-0.097994	-0.042816	-0.025996	0.062979	0.057942	0.121376	0.029582	-0.014379	0.180405	-0.096691	-0.044297	-0.032775	0.009643	0	-0.016474	-0.011468	0.065525	-0.021221	0.043019	0.053411	0.019272	0.01398	0.082709	0.064892
3	tcad0007.m.18	SAP18_HUMAN (O00422) Histone deacetylase complex subunit SAP18 (Sin3-associated polypeptide, 18 kDa) (Sin3 associated polypeptide p18) (2HOR0202)	-0.095564	-0.112761	-0.059669	0.044157	0.094015	-0.143408	-0.047808	-0.049752	0.173052	0.332864	0.258038	0.378394	0.4526	0.494347	0.107663	-0.003356	0.038727	0.063013	0.004444	-0.008747	-0.073835	0.115252	0.035535	0	-0.006372	-0.202086	-0.060745	0.006263	0.027004	0.081593	0.055991	0.016032	-0.025779	-0.128895	-0.083271	-0.004402	-0.081049	-0.070887	-0.101781
3	tcad0007.m.05	GSTA_PLEPL (P30568) Glutathione S-transferase A (EC 2.5.1.18) (GST-A) (GST class-theta)	0.03834	-0.087066	-0.040789	0.060554	-0.055608	-0.017334	-0.161548	0.043214	0.117155	0.104941	0.41658	0.180287	0.550336	0.440794	-0.001996	0.103085	-0.036123	-0.013005	-0.0724	0.073642	0.23699	-0.064674	-0.112045	-0.057002	-0.015632	-0.054309	0.07073	0	-0.02135	0.023087	0.09805	0.159151	-0.116252	-0.0347	-0.048262	0.169246	0.169373	-0.077762	0.053281
3	tcad0007.l.21	pd_CG030031;sp_G0S2_MOUSE_Q61585; (2) G0/G1 LYMPHOCYTE SWITCH CYCLE ONCOGENE CELL G0S2-LIKE	-0.063031	-0.085945	-0.004915	-0.045696	-0.056933	0.019786	-0.056548	0.033067	0.314762	0.31458	0.356889	0.410019	0.394524	0.522104	-0.071296	-0.009584	0	0.021416	-0.05092	-0.048757	0.048735	0.067991	-0.055409	0.105744	0.107985	-0.04458	-0.007273	-0.040331	0.027043	-0.029239	-0.024196	0.020752	-0.012796	0.062728	0.008366	-0.005471	-0.008987	0.051154	0.012728
3	tcad0007.l.15	DDX39_RAT (Q5U216) ATP-dependent RNA helicase DDX39 (EC 3.6.1.-) (DEAD box protein 39) (Nuclear RNA helicase, DECD variant of DEAD box family)	-0.030263	0.007809	0	-0.005953	0.024337	-0.058602	-0.094083	-0.112716	0.20008	0.255709	0.316139	0.444837	0.439636	0.460664	-0.012392	0.039852	-0.037529	0.005672	0.026859	-0.033829	0.081252	0.05745	0.152677	0.216706	0.152561	-0.163049	-0.041995	-0.077521	-0.052619	-0.04345	-0.003888	0.040752	-0.060144	-0.042941	-0.083775	0.043214	0.01378	-0.017902	-0.02501
3	tcad0007.l.08	UB2E1_HUMAN (P51965) Ubiquitin-conjugating enzyme E2 E1 (EC 6.3.2.19) (Ubiquitin-protein ligase E1) (Ubiquitin carrier protein E1) (UbcH6)	-0.117977	-0.117513	0.006922	0.054376	0.019623	-0.057753	-0.029684	-0.01989	0.304013	0.28676	0.289422	0.498685	0.284305	0.490762	-0.019562	-0.08553	0.14136	-0.016012	0.10029	0.000937	0.037908	0.145382	0.050078	0.1212	0.011318	-0.076408	-0.050991	-0.002743	-0.099786	-0.064374	-0.064139	-0.060451	0.034732	-0.040264	-0.027446	-0.07201	-0.014063	0.135327	0
3	tcad0007.k.09	DNJC7_HUMAN (Q99615) DnaJ homolog subfamily C member 7 (Tetratricopeptide repeat protein 2) (TPR repeat protein 2)	-0.009458	-0.075154	0.06861	-0.122994	0.031901	-0.053944	-0.121023	-0.005518	0.19307	0.266598	0.382275	0.421536	0.390152	0.499201	0.018277	0.006056	-0.013024	-0.084437	0.035613	-0.216755	0.084063	-0.11196	-0.062207	-0.061045	-0.091857	-0.076541	0	0.060892	-0.019257	0.050719	0.054056	0.030794	-0.038605	0.02001	-0.039751	0.079996	0.001036	-0.06141	-0.025439
3	tcad0007.h.18	TIMP2_BOVIN (P16368) Metalloproteinase inhibitor 2 precursor (TIMP-2) (Tissue inhibitor of metalloproteinases-2) (Collagenase inhibitor)	-0.035295	-0.050206	-0.055863	-0.076817	-0.044247	-0.030334	-0.029415	-0.027105	0.365969	0.342063	0.4173	0.425448	0.392786	0.415502	0.018166	0.036149	0.021243	0.019804	0.010317	0.050046	0.117091	0.100663	0.05303	0.090869	0.030412	0.000892	-0.0094	-0.017144	0	-0.007218	0.036111	-0.037328	-0.022693	-0.043402	-0.045197	-0.002699	-0.016401	-0.023649	-0.019686
3	tcad0007.h.15		-0.025286	-0.129718	-0.011221	0.018652	-0.00976	-0.02183	0.04078	-0.037085	0.117399	0.158078	0.382702	0.334035	0.30764	0.490821	-0.003938	0.289717	0.307061	0.039301	-0.052175	-0.061497	0.107788	0	0.048289	-0.141764	0.139081	-0.198482	-0.057488	-0.026833	-0.010669	0.040312	0.095131	-0.197555	-0.001566	-0.057233	-0.072662	-0.018203	0.015079	0.053591	0.034473
3	tcad0007.h.04		0	-0.081391	-0.057084	-0.050135	-0.032275	-0.004281	0.005273	0.011414	0.191278	0.243894	0.399796	0.442095	0.45559	0.486729	-0.02143	0.148655	-0.092247	-0.011665	-0.020867	-0.015852	-0.035139	0.05973	-0.107921	0.064641	0.013374	0.105037	-0.041644	-0.086857	0.043436	0.016259	-0.029107	0.061332	0.022629	-0.057762	0.055664	-0.009454	-0.036836	-0.04872	0.005245
3	tcad0007.g.03	pd_CG004294;sp_Q91V06_MOUSE_Q91V06; (10) KINASE INHIBITOR CYCLIN-DEPENDENT CELL CYCLE NUCLEAR P57 P57KIP2 1C MELANOMA	-0.016807	0.018677	0.000764	0.078109	-0.029288	-0.00053	0.006977	-0.007827	0.336659	0.323843	0.383301	0.412575	0.417514	0.456994	-0.039077	0.064103	0.009308	-0.042786	0	-0.10772	0.018678	-0.012591	-0.100088	0.057655	0.146907	-0.003358	-0.046629	-0.071044	-0.003171	-0.011659	0.017624	0.026387	0.009088	-0.012965	-0.000408	-0.017707	-0.093493	-0.023258	0.031075
3	tcad0007.f.14		-0.017515	-0.107567	0.11272	-0.012651	-0.146491	0.026242	-0.083883	0.06717	0.156948	0.250144	0.357116	0.20509	0.339638	0.438211	0.053421	-0.051266	0.209155	-0.129879	0.052311	0.223363	0.033179	0.08945	-0.006145	-0.032654	0.066194	-0.279503	-0.114577	0	-0.153052	-0.199185	-0.057977	0.080086	-0.031852	0.018738	-0.080391	0.01424	-0.25863	-0.002636	-0.070819
3	tcad0007.f.10	CO1A1_CHICK (P02457) Collagen alpha 1(I) chain precursor	-0.050653	-0.082551	-0.03764	-0.056744	0.033839	-0.086371	0.02126	0.033471	0.126025	0.251622	0.382588	0.36799	0.464813	0.415672	-0.010177	-0.044564	0.035816	-0.019385	0.015145	0.126294	0.100315	0.247682	0.180693	0.156908	0.057561	-0.136207	-0.105839	0.009181	-0.077148	-0.071435	0	0.019819	-0.019921	-0.098765	-0.081757	-0.062998	-0.068243	-0.058472	-0.062446
3	tcad0007.f.05	ORCT2_RAT (Q6AY78) Organic cation transporter-like protein 2 (Solute carrier family 22 member 18)	-0.015062	0.003758	0.032104	-0.037402	0	-0.062746	-0.009715	0.147906	0.164064	0.338858	0.42939	0.389763	0.437462	0.411044	-0.08178	-0.042301	-0.01605	-0.021334	0.124912	-0.012587	0.05322	-0.058127	0.027688	0.140007	-0.071786	-0.056272	-0.039991	-0.003877	-0.039523	0.046975	-0.022013	-0.018534	0.11621	0.07369	-0.01227	-0.047301	0.060704	0.203335	0.025376
3	tcad0007.e.21	CALM_XENLA (P62155) Calmodulin (CaM)	-0.213902	-0.044353	-0.152702	-0.012231	-0.108836	-0.078686	0.14303	0.125064	0.097769	0.13865	0.47535	0.459555	0.234498	0.285851	0.134181	0.050576	0.082471	-0.180225	0.007664	0.026811	-0.038531	0.171014	0.059537	0.092272	0.063248	-0.178693	-0.174001	-0.04797	-0.172202	-0.192449	-0.062352	0	-0.017607	0.00866	-0.005088	-0.125251	-0.089554	-0.065652	0.033424
3	tcad0007.d.04		0.001773	-0.05784	0.038851	-0.090914	-0.077661	-0.026472	0.020207	-0.016111	0.164295	0.269147	0.433579	0.411459	0.458766	0.482212	-0.012907	-0.057688	-0.091276	-0.072175	0.018594	-0.035952	-0.042398	0.029784	-0.150102	0.078331	0	0.021676	-0.028837	0.020072	0.023952	-0.041702	-0.059207	-0.097654	0.001718	0.017499	-0.063652	-0.087764	-0.013782	0.004082	0.020151
3	tcad0007.c.12	KTNA1_RAT (Q6E0V2) Katanin p60 ATPase-containing subunit A1 (EC 3.6.4.3) (Katanin p60 subunit A1) (p60 katanin)	-0.07025	-0.083246	-0.016574	-0.094545	0.06653	0	-0.033988	0.041739	0.184628	0.212583	0.274784	0.408007	0.291478	0.410135	-0.084349	-0.078189	0.087752	-0.069941	-0.012194	-0.07511	0.018508	0.007253	-0.033855	0.12436	0.0432	-0.065222	-0.012661	-0.025959	0.077537	-0.010794	0.563963	-0.015411	5.3e-05	-0.035277	-0.101384	0.03615	0.042658	0.049384	-0.009637
3	tcad0007.c.11	pd_CG004294;sp_Q91V06_MOUSE_Q91V06; (10) KINASE INHIBITOR CYCLIN-DEPENDENT CELL CYCLE NUCLEAR P57 P57KIP2 1C MELANOMA	-0.039548	-0.025435	0.072992	-0.075442	-0.061314	0.030889	-0.072365	0.042727	0.295066	0.292113	0.359307	0.435489	0.494033	0.434502	-0.018053	-0.055898	-0.025905	0.014843	0.060257	-0.046826	0.058113	0.111448	-0.090773	0.060478	0.002755	-0.035459	-0.00046	0.00247	-0.069164	-0.052829	-0.024666	0	-0.003868	0.009252	0.00575	0.005018	-0.018236	-0.012817	-0.054934
3	tcad0007.b.10	CALM_XENLA (P62155) Calmodulin (CaM)	-0.158178	-0.113962	0.051807	-0.169175	-0.07811	0.000435	0.073865	-0.014643	0.20486	0.222531	0.351805	0.396979	0.364222	0.42481	-0.066668	0.003725	0.008042	0.06256	0.047899	0.072134	0.147289	0.156647	0.164817	0.163026	0.012661	-0.177968	-0.123699	-0.124538	-0.043458	-0.062606	0	-0.009132	-0.033294	-0.083045	-0.128625	-0.092093	-0.009291	-0.028634	-0.120695
3	tcad0007.a.21	TBA_NOTVI (Q91060) Tubulin alpha chain	-0.040915	0.008621	-0.001695	-0.14846	-0.021269	-0.022591	0.020001	-0.02628	0.07283	0.134089	0.365139	0.468288	0.262719	0.455912	0.024833	0.075195	0.31187	-0.078758	0.090631	0.040191	-0.030898	0.151382	0.186961	0.132433	0.095494	-0.02305	-0.084539	-0.098454	0.123585	0.015329	-0.126815	0	-0.019101	-0.139604	-0.118769	-0.057978	-0.08739	-0.085625	-0.122771
3	tcad0006.p.21	MLP3C_HUMAN (Q9BXW4) Microtubule-associated proteins 1A/1B light chain 3C (MAP1A/MAP1B LC3 C) (MAP1A/1B light chain 3 C) (MAP1 light chain 3-like protein 3) (Autophagy-related protein LC3 C) (Autophagy-related ubiquitin-like modifier LC3 C)	0.003308	-0.011965	-0.009574	-0.001658	0.030815	-0.065946	-0.004311	0.037796	0.368501	0.401949	0.374668	0.450501	0.372935	0.407963	-0.015235	-0.034012	-0.002552	-0.030101	-0.033048	-0.059207	0.060661	0.040195	-0.089365	0.126353	0.075161	0.004964	0.005413	0.043482	0.004248	0.010166	-0.011497	-0.018804	-0.002408	-0.027597	0	9.5e-05	-0.010709	-0.03288	-0.022338
3	tcad0006.n.08	ACT3_PODCA (P41113) Actin-3	0.114144	0.124282	0.019835	0.006359	-0.041969	-0.051818	-0.00481	-0.006403	0.181346	0.201937	0.403955	0.54455	0.124818	0.46845	0.073255	0.098115	0.049076	-0.115775	0.196284	0.080608	0.086207	0.002855	-0.045363	-0.024708	-0.262471	-0.090381	-0.07185	0	-0.083228	0.082936	-0.011957	-0.051526	-0.005992	-0.019044	-0.039032	-0.053679	0.034049	-0.075221	-0.042333
3	tcad0006.m.05	ZP2_FELCA (P47984) Zona pellucida sperm-binding protein 2 precursor (Zona pellucida glycoprotein ZP2) (Zona pellucida protein A)	-0.062441	0.037867	0.014606	-0.042324	0.020615	0.00704	0.066228	0.010903	0.149519	0.238607	0.413145	0.448441	0.442867	0.509284	-0.03542	-0.099576	-0.03816	0.01041	-0.047472	-0.055534	-0.118603	0	-0.050208	0.115471	-0.011725	0.073236	-0.01393	-0.056603	0.007163	0.003627	-0.021892	-0.009152	0.004805	-0.030278	-0.008369	-0.089846	-0.117589	-0.002517	0.025861
3	tcad0006.k.16	UCP2_CYPCA (Q9W725) Mitochondrial uncoupling protein 2 (UCP 2)	-0.009345	0.060542	-0.062817	-0.057354	0.04958	0	-0.069334	0.123854	0.276535	0.232811	0.396407	0.470707	0.334581	0.50014	0.000322	-0.054846	-0.129404	-0.009711	-0.093888	-0.154293	0.027863	-0.040232	-0.027517	-0.01182	-0.042693	0.020921	0.011216	-0.021649	0.098073	-0.053247	0.048465	0.014683	-0.02713	0.039849	-0.015838	0.110119	-0.041405	-0.002891	0.069919
3	tcad0006.k.05	UROM_RAT (P27590) Uromodulin precursor (Tamm-Horsfall urinary glycoprotein) (THP)	0.02478	-0.031392	0.026176	-0.023509	0.039808	0.071362	-0.069725	-0.055534	0.136866	0.194594	0.409548	0.467394	0.437026	0.449956	-0.107759	-0.087686	-0.049328	-0.048755	-0.017062	-0.108905	-0.024402	0.050393	-0.13889	0.028885	0.018426	0.020956	0.038432	-0.065824	0	0.011738	-0.094087	0.0029	-0.045828	0.007192	-0.138888	-0.136309	-0.158076	-0.072697	0.029965
3	tcad0006.i.15	KCRB_HUMAN (P12277) Creatine kinase B-type (EC 2.7.3.2) (Creatine kinase, B chain) (B-CK)	0.035406	0.053382	-0.144051	-0.096619	-0.065294	-0.089594	-0.051393	-0.119205	0.090566	0.210061	0.37174	0.441961	0.457248	0.482257	0.087584	0.038349	0.043969	0.096291	0.024465	-0.020859	-0.026455	0.044112	-0.061952	0.218125	-0.059435	0.005539	-0.051624	0.025915	-0.020864	-0.005621	-0.000593	0.057505	-0.12985	0	-0.021839	-0.053801	-0.006263	0.025478	-0.046229
3	tcad0006.e.23	RTN4_MOUSE (Q99P72) Reticulon-4 (Neurite outgrowth inhibitor) (Nogo protein)	-0.246393	0.031931	-0.086659	0.01662	-0.062839	-0.145747	-0.094806	0.124239	0.182931	0.145211	0.257948	0.367227	0.460421	0.498809	-0.047055	-0.020648	-0.123435	-0.022825	-0.214429	-0.080752	-0.007773	-0.046465	0.041671	0.150658	0.055862	0.096332	0	-0.046624	0.071056	0.002401	-0.094293	0.002658	0.104653	-0.097026	-0.084939	0.04949	0.061877	-0.064582	-0.004545
3	tcad0006.e.21	COF2_MOUSE (P45591) Cofilin-2 (Cofilin, muscle isoform)	-0.10664	-0.03092	0.079038	0.045758	-0.022923	0.079917	-0.132856	0	0.034202	0.22091	0.278985	0.376242	0.472196	0.518463	0.056367	0.028406	-0.062466	-0.08614	-0.052274	0.069262	0.143314	0.012108	0.20441	0.08686	-0.025193	-0.070916	-0.040393	0.003085	-0.053021	-0.130139	-0.198451	-0.002297	0.05954	-0.075208	-0.083661	-0.098094	0.03803	-0.036079	-0.075985
3	tcad0006.d.08		-0.028381	0.025044	-0.010305	-0.088259	0.018829	-0.021953	0	0.03879	0.269657	0.352672	0.421467	0.390044	0.322323	0.456324	-0.061367	-0.04034	0.005729	-0.069628	-0.220817	-0.110587	-0.04681	-0.05025	-0.182227	-0.038433	-0.051797	0.090066	-0.055503	0.032264	0.09313	0.078979	0.019964	0.003683	-0.014155	0.020566	-0.018034	0.001422	-0.054575	-0.064503	0.018784
3	tcad0006.d.04	SANT_PLAFN (P04928) S-antigen protein precursor	-0.010086	0.008544	0.029901	-0.060049	0.004245	-0.002243	0.00994	-0.002438	0.254004	0.321522	0.343093	0.494621	0.356933	0.530152	-0.024968	-0.051813	0.077869	-0.000624	-0.107521	-0.061924	-0.015436	0	-0.070021	0.051334	-0.032596	0.011708	-0.005781	-0.096434	-0.029026	0.031719	0.002426	0.049389	0.040783	-0.031479	0.049513	-0.016335	0.026949	-0.045368	-0.030841
3	tcad0006.d.02	NIFUN_HUMAN (Q9H1K1) NifU-like N-terminal domain containing protein, mitochondrial precursor (NifU-like protein) (Iron-sulfur cluster assembly enzyme ISCU)	-0.003403	0.177526	-0.115675	-0.107927	-0.018955	-0.026479	0.094555	0.177701	0.094773	0.007833	0.33241	0.309543	0.28515	0.526507	-0.01122	-0.093823	0	-0.009912	0.001276	-0.11495	-0.006432	-0.166416	0.384242	0.209134	0.139657	0.081377	-0.009413	-0.065124	0.04021	-0.023017	0.002896	-0.014884	-0.033102	-0.009848	0.165331	0.037895	-0.062481	0.139153	-0.023866
3	tcad0006.a.08	GPX4_PONPY (Q4AEH2) Phospholipid hydroperoxide glutathione peroxidase, mitochondrial precursor (EC 1.11.1.12) (PHGPx) (Glutathione peroxidase 4) (GPx-4)	0.043841	0.03992	-0.083722	-0.160887	0.126056	0.043564	-0.079219	-0.022943	0.109806	0.194378	0.321434	0.379303	0.426978	0.540994	-0.000186	-0.156656	-0.052012	-0.05446	-0.098114	-0.014122	-0.121458	0.090994	0.043114	-7.3e-05	-0.000768	-0.000964	0	0.187749	0.0569	-0.062814	-0.119052	0.11976	-0.018929	0.080606	0.104835	0.009453	0.08238	-0.060242	-0.052488
3	tcad0005.o.15	ENAH_MOUSE (Q03173) Enabled protein homolog (NPC derived proline-rich protein 1) (NDPP-1)	-0.178571	-0.086537	-0.11359	0.109266	-0.223479	0.029874	-0.03372	0.027462	0.062504	0.248255	0.430327	0.397223	0.384287	0.325075	0.047085	-0.081913	0.051653	-0.004273	0.029751	0.111256	0.1471	0	0.032656	0.010189	0.151238	-0.010915	-0.175301	-0.110709	-0.164285	-0.152659	-0.081183	-0.008397	-0.007149	-0.15009	-0.018955	0.000696	0.121941	-0.106913	-0.036655
3	tcad0005.n.13	VLDLR_CHICK (P98165) Very low-density lipoprotein receptor precursor (VLDL receptor) (Vitellogenin receptor) (VTG receptor)	0.033143	0.0096	0	-0.150123	0.073409	0.315866	-0.112121	-0.107122	0.255345	0.347749	0.359719	0.375135	0.420175	0.378086	0.047678	0.010196	-0.060727	0.024573	-0.076569	-0.123416	-0.033294	0.037698	0.026612	-0.054545	-0.012395	-0.020986	0.01025	-0.019188	0.080203	0.0229	-0.064721	-0.073106	-0.043594	0.049738	-0.046248	-0.040696	-0.0355	-0.065264	-0.078056
3	tcad0005.m.10	pd_CG030031;sp_G0S2_MOUSE_Q61585; (2) G0/G1 LYMPHOCYTE SWITCH CYCLE ONCOGENE CELL G0S2-LIKE	0.005251	-0.031965	-0.021407	-0.071304	-0.061384	-0.048872	0.009599	-0.05695	0.263904	0.335849	0.392288	0.410442	0.433457	0.482559	-0.049737	0.018506	-0.002489	-0.082109	0.062935	-0.064533	0.079839	0.065994	-0.040625	0	0.082459	0.04966	-0.042597	-0.068456	0.058982	-0.016295	0.03534	0.030761	-0.042583	0.018123	0.001118	-0.010985	-0.016152	-0.054021	-0.034027
3	tcad0005.k.12	NIFUN_HUMAN (Q9H1K1) NifU-like N-terminal domain containing protein, mitochondrial precursor (NifU-like protein) (Iron-sulfur cluster assembly enzyme ISCU)	0	-0.050326	-0.001712	-0.143652	0.025166	0.078183	-0.022827	-0.151659	0.17897	0.168007	0.29874	0.400549	0.35886	0.439646	-0.059226	0.022684	-0.037826	-0.028996	-0.040504	-0.003418	0.13678	0.236364	0.061048	0.262299	0.06912	-0.188053	-0.006716	0.022584	-0.225664	-0.11555	-0.096009	-0.074344	-0.111521	0.075504	-0.056513	0.066382	0.095123	0.02195	-0.067189
3	tcad0005.j.24	NOP56_MOUSE (Q9D6Z1) Nucleolar protein Nop56 (Nucleolar protein 5A)	-0.203963	-0.019561	0.051889	0.058582	-0.041383	0.037078	-0.038695	-0.137774	0.199337	0.348419	0.390976	0.438859	0.235299	0.467784	0.019505	0.049568	0.036882	-0.056499	-0.036607	0.054039	0.090352	0.071765	0.032458	0	-0.068562	-0.158246	-0.02498	-0.017384	-0.191782	-0.045539	-0.028708	-0.015389	-0.101297	-0.125279	-0.064007	-0.06612	0.110879	0.029051	0.058172
3	tcad0005.j.04	pd_CG472677;sp_GEMI_HUMAN_O75496; (2) CYCLE GEMININ CELL	-0.104582	-0.109357	0.027697	0	-0.079818	-0.015974	0.047231	-0.055679	0.253233	0.32687	0.425484	0.374179	0.424394	0.416626	-0.04084	-0.003009	0.01102	-0.011929	-0.08386	0.004797	0.016166	0.077459	0.096231	0.092116	0.138612	-0.107558	-0.10374	-0.100765	-0.051348	-0.079687	-0.023445	-0.033377	-0.046571	-0.083751	0.042558	0.064594	-0.033716	0.045965	0.070049
3	tcad0005.i.22	A2MG_PONPY (Q5R4N8) Alpha-2-macroglobulin precursor (Alpha-2-M)	-0.044222	-0.114996	-0.031011	-0.02458	-0.008261	-0.016334	0.03858	-0.004707	0.232149	0.332493	0.431893	0.507692	0.302373	0.487044	0.004935	-0.016312	0.00748	0.029009	0.106756	-0.000568	-0.027754	0.032424	0.020343	0.016768	0.084865	-0.055818	-0.064756	0.025938	-0.028756	-0.01737	-0.070892	-0.032237	0	0.014079	0.036879	-0.017164	0.012918	-0.019392	-0.064543
3	tcad0005.h.15	GCSH_CHICK (P11183) Glycine cleavage system H protein, mitochondrial precursor	0.033276	-0.306111	0	-0.206211	0.198023	-0.069309	0.011391	0.074872	0.03861	0.30723	0.311864	0.385846	0.400083	0.228932	-0.029409	-0.089081	0.146745	0.036707	-0.044712	-0.037262	0.048101	0.219412	-0.097424	-0.119007	0.113492	-0.051961	-0.038351	0.206427	-0.162059	-0.104559	-0.146248	-0.027014	0.03409	-0.018497	-0.045894	-0.104975	-0.116259	0.023734	0.039421
3	tcad0005.f.23	GALT6_MOUSE (Q8C7U7) Polypeptide N-acetylgalactosaminyltransferase 6 (EC 2.4.1.41) (Protein-UDP acetylgalactosaminyltransferase 6) (UDP-GalNAc:polypeptide N-acetylgalactosaminyltransferase 6) (Polypeptide GalNAc transferase 6) (GalNAc-T6) (pp-GaNTase 6)	0.007371	-0.035606	-0.085851	-0.154676	-0.14427	0	0.086398	0.015846	0.232029	0.389804	0.311426	0.468812	0.24033	0.439705	-0.024375	-0.038238	-0.063668	0.005597	0.066138	-0.09271	-0.122096	0.058767	0.016876	-0.038176	0.048041	-0.048929	0.002055	0.04853	-0.020738	-0.092607	-0.109493	-0.143029	-0.137928	-0.096385	0.101192	-0.130752	0.026654	0.022388	-0.143563
3	tcad0005.f.12		0.019637	-0.083491	0.083709	0.007611	-0.154676	0.01592	-0.023428	-0.045729	0.351598	0.308397	0.333345	0.336606	0.481425	0.447393	-0.083452	-0.00581	-0.026241	-0.055331	0.126401	0.047452	0.083495	0.083267	0	0.027709	-0.04521	0.073628	0.015655	-0.005011	-0.02645	-0.026276	0.087571	-0.006581	-0.089925	-0.07367	0.019951	-0.036922	-0.0749	-0.037539	-0.029945
3	tcad0005.f.08	TIMP2_CANFA (Q9TTY1) Metalloproteinase inhibitor 2 precursor (TIMP-2) (Tissue inhibitor of metalloproteinases-2)	0	-0.002798	-0.003158	-0.042031	-0.025403	0.010772	-0.031622	-0.024683	0.363397	0.371554	0.359781	0.424553	0.419343	0.405408	-0.005216	0.01612	0.034335	0.004227	0.04593	0.011743	0.109639	0.139641	0.060535	0.142207	0.023658	-0.007609	0.003897	-0.012035	-0.038249	-0.021396	0.011799	-0.002519	-0.020716	-0.046392	-0.066199	-0.068813	-0.01778	-0.034734	-0.025295
3	tcad0005.b.22		-0.089929	0.146796	-0.048681	-0.255841	-0.127602	-0.071994	0	0.050023	0.304032	0.29226	0.310247	0.397614	0.285811	0.380091	0.032496	0.044329	-0.077194	-0.006617	-0.134071	-0.091131	0.15752	0.072323	0.213013	0.097918	0.068629	-0.130531	0.077574	-0.020247	-0.061004	-0.129595	-0.116712	-0.076931	-0.037757	-0.053137	-0.142621	-0.062273	0.00222	0.050645	0.025191
3	tcad0005.b.01	FA8A1_HUMAN (Q9UBU6) Protein FAM8A1 (Autosomal highly conserved protein)	-0.008687	-0.068499	-0.031373	-0.186379	-0.060731	-0.098479	-0.071678	0.000309	0.203455	0.268319	0.3597	0.41255	0.41115	0.328217	-0.05378	-0.047592	-0.139987	-0.126934	0.132169	0	0.078583	0.175323	0.224238	0.076022	-0.057512	0.032275	-0.044176	-0.036151	-0.029945	-0.06657	-0.24771	0.008767	0.006009	0.050773	-0.048841	0.09947	-0.000685	0.07245	0.073619
3	tcad0005.a.22	FA61B_XENTR (Q566L7) Protein FAM61B homolog	-0.140926	-0.116304	-0.002169	-0.08167	-0.019071	-0.035254	-0.007032	0.079708	0.422318	0.427497	0.377651	0.441743	0.303187	0.322384	-0.027787	0.022352	-0.014173	0.078223	-0.01569	-0.017982	0.034254	0.08433	0.081195	-0.037559	0.02616	0.068665	-0.040938	-0.002589	-0.057846	0	-0.095783	-0.023787	-0.00192	0.054501	0.034389	0.00286	-0.074153	0.020871	0.049964
3	tcad0004.p.05	G3P_PIG (P00355) Glyceraldehyde-3-phosphate dehydrogenase (EC 1.2.1.12) (GAPDH)	-0.066949	0.015725	0.060177	-0.043794	-0.153344	-0.039691	0.091569	0.081301	0.143293	0.030788	0.255548	0.511757	0.398039	0.398325	-0.085629	-0.085532	-0.23063	-0.103687	-0.090688	-0.043988	0.241406	-0.03209	-0.116746	0.006865	-0.005942	-0.11994	-0.252471	-0.129865	0.089335	0	0.064664	-0.015971	-0.057087	0.05451	0.016544	0.009949	0.072951	-0.009842	0.051669
3	tcad0004.p.01		-0.076103	0.12041	-0.039758	-0.068001	-0.050822	0.00752	-0.003802	0.085823	0.2124	0.129401	0.319535	0.478483	0.533772	0.39965	-0.027842	-0.040666	-0.113777	0.02337	0.054323	0.021377	-0.025307	0	-0.103424	0.048087	-0.036741	-0.003744	-0.110767	0.067633	0.040589	0.062578	0.067627	0.036974	-0.136505	0.008639	-0.085572	-0.137329	-0.093334	-0.089762	-0.039987
3	tcad0004.n.23	FRIM_SALSA (P49947) Ferritin, middle subunit (EC 1.16.3.1) (Ferritin M)	0.003677	-0.032547	-0.043576	-0.026407	-0.006182	-0.01917	-0.106835	-0.049543	0.17328	0.241851	0.399895	0.4417	0.513451	0.456751	-0.001075	0.038338	-0.019465	-0.037788	-0.077651	-0.027794	0.097456	0.090721	0.08213	0.128102	-0.041167	0.01141	0	-0.078801	-0.007265	-0.010099	0.008854	-0.003949	0.021325	-0.045713	0.063813	0.00292	0.014815	-0.013333	0.001264
3	tcad0004.m.24	pd_CG147023;sp_Q8NCC9_HUMAN_Q8NCC9; (14) TRANSMEMBRANE CHROMOSOME YLL031C O PHOSPHATIDYLINOSITOL-GLYCAN ENDOPLASMIC BIOSYNTHESIS RETICULUM GPI-ANCHOR PIG-O	-0.014394	-0.10943	-0.085378	-0.155478	-0.207778	0.169304	0.09945	-0.117982	0.365991	0.203653	0.322301	0.192808	0.311605	0.535953	-0.003793	-0.136074	0.060893	-0.068314	-0.094449	-0.059416	0.00652	-0.069159	-0.019036	-0.086003	-0.09056	-0.192126	0.034218	0.059493	0.137451	0.087615	0.059154	0.011286	0.096189	-0.013327	0.051981	-0.09736	-0.00561	0	0.07929
3	tcad0004.j.06	FRIM_SALSA (P49947) Ferritin, middle subunit (EC 1.16.3.1) (Ferritin M)	-0.003572	-0.033388	-0.043964	-0.02546	0.000811	0.009216	0.000582	-0.016909	0.147495	0.210283	0.423512	0.457319	0.477313	0.483745	0	0.020057	-0.03484	-0.007519	0.082565	0.005479	0.046914	0.157104	0.066752	0.144835	-0.032188	-0.014386	-0.009788	-0.016901	-0.065796	-0.028495	0.036476	-0.047422	-0.060821	-0.049748	-0.016868	-0.011553	-0.007762	0.012135	0.040329
3	tcad0004.i.01	ZP3_MACRA (P53785) Zona pellucida sperm-binding protein 3 precursor (Zona pellucida glycoprotein ZP3) (Zona pellucida protein C) (Sperm receptor)	-0.059827	-0.093515	-0.023604	0.005859	-0.015296	0.00477	0.005027	0.039197	0.344316	0.418907	0.392459	0.412491	0.363776	0.429008	0.027171	-0.052806	0.006131	-0.032505	-0.035922	-0.031525	0.035733	0.080434	0.057592	0.112768	-0.028971	-0.007913	-0.006649	0.016084	-0.059924	-0.035769	-0.060123	-0.008748	-0.042873	0.019189	-0.026637	0.002449	-0.080089	0	-0.029799
3	tcad0004.g.18	pd_CG472677;sp_GEMI_HUMAN_O75496; (2) CYCLE GEMININ CELL	-0.001105	-0.03392	-0.061817	0.025261	-0.017035	-0.007914	-0.00742	0.009864	0.328784	0.332499	0.301469	0.432968	0.470093	0.385679	-0.045875	0.051962	0.058307	-0.016461	-0.089327	0	-0.008773	0.022888	0.096576	0.20752	0.068617	-0.042014	-0.007564	0.006069	-0.029072	-0.034299	0.030406	-0.126566	-0.100832	-0.086838	0.041109	0.103952	0.041198	-0.009683	-0.013217
3	tcad0004.g.13	SIVA_MOUSE (O54926) Apoptosis regulatory protein Siva (CD27-binding protein) (CD27BP)	0.026058	0	-0.185566	-0.080799	-0.045349	0.033255	0.008364	-0.054594	0.187204	0.217204	0.196643	0.472473	0.387931	0.34187	-0.066825	-0.043049	-0.042846	0.012681	-0.225862	0.020197	0.239113	0.17505	-0.106949	0.10067	0.188665	-0.040161	-0.066889	-0.192039	0.088961	-0.149649	0.041801	0.022895	-0.117521	-0.131114	-0.077905	0.119511	-0.052503	-0.028964	-0.073751
3	tcad0004.g.06	pd_CG319433;sp_Q9CQC6_MOUSE_Q9CQC6; (15) KIAA0005 HSPC028 BASIC BZAP45 ZIPPER LEUCINE- 1200015E15RIK LEUCINE-ZIPPER T23K8.13 1110001I24RIK	-0.075946	0.073733	-0.002138	-0.023798	-0.088765	0.018049	-0.019456	0.064511	0.132701	0.307493	0.351024	0.436674	0.321512	0.493381	0	0.07631	0.014668	-0.059408	-0.108382	0.069662	0.040584	-0.031761	0.04312	-0.198647	0.076485	-0.033129	-0.040946	-0.010926	0.111404	-0.017101	-0.182262	0.081235	0.104716	-0.144803	0.025894	-0.153039	-0.041464	-0.100661	-0.057763
3	tcad0004.g.01	ATPD_MOUSE (Q9D3D9) ATP synthase delta chain, mitochondrial precursor (EC 3.6.3.14)	0	-0.126224	-0.118649	0.021576	0.003588	-0.045682	-0.106194	-0.132472	0.158658	0.257447	0.228643	0.467685	0.441459	0.379979	0.035884	0.025931	-0.13647	-0.006679	-0.103597	0.084838	0.148126	0.04853	0.204984	0.022372	-0.090266	-0.156604	0.008177	-0.090681	-0.13351	-0.022104	-0.113782	-0.128936	-0.085892	0.047256	0.041682	0.106379	-0.018789	-0.079551	-0.115342
3	tcad0004.f.20	EF1B_HUMAN (P24534) Elongation factor 1-beta (EF-1-beta)	-0.097862	-0.06039	-0.011626	0.021402	-0.057336	-0.046817	-0.086382	-0.167961	0.255971	0.296727	0.348732	0.436915	0.36272	0.466241	-0.018121	-0.128424	0.020619	-0.025232	-0.171583	0.037793	0.083165	0.080622	0.089736	0.165841	-0.064109	-0.094133	0.00822	0.013945	0	0.004953	-0.05349	0.014907	-0.06872	-0.078333	-0.001795	-0.003266	0.060952	-0.035757	0.008705
3	tcad0004.f.02	MED21_HUMAN (Q13503) Mediator of RNA polymerase II transcription subunit 21 (RNA polymerase II holoenzyme component SRB7) (RNAPII complex component SRB7)	-0.091929	0.011125	0.005381	-0.04027	-0.048843	-0.004687	-0.090928	0.145692	0.155648	0.278081	0.253204	0.442622	0.465794	0.465117	-0.021854	-0.085052	-0.101484	0.007772	0.081017	0.003494	-0.070908	-0.039746	0.071681	0.158983	-0.053594	-0.040368	-0.148175	-0.014409	0.003288	-0.040539	0	-0.214681	0.098225	-0.014073	0.088758	0.005966	0.017442	-0.044008	-0.083171
3	tcad0004.e.24	pd_CG004294;sp_Q91V06_MOUSE_Q91V06; (10) KINASE INHIBITOR CYCLIN-DEPENDENT CELL CYCLE NUCLEAR P57 P57KIP2 1C MELANOMA	0.008389	-0.060681	-0.004162	-0.030036	-0.005591	-0.050365	-0.028603	-0.01996	0.336241	0.373106	0.375395	0.376894	0.450143	0.416774	0	-0.029791	0.025671	0.048262	-0.008363	0.014031	0.111133	0.132587	0.024595	0.140243	0.114617	-0.04754	-0.003808	-0.041274	0.027681	-0.017087	0.027536	-0.021984	-0.043228	-0.041658	-0.013144	-0.000887	-0.032018	0.033869	0.016366
3	tcad0004.e.06		0.086341	0.091438	0.049258	-0.064027	-0.223163	-0.071828	-0.08632	-0.014016	0.299123	0.386926	0.26014	0.382595	0.272417	0.318655	0.044673	-0.025273	-0.218475	-0.076706	0.203181	0	0.102611	-0.10408	0.037609	-0.000754	0.152944	-0.136092	0.004684	-0.087824	-0.034093	-0.035208	-0.05191	-0.175386	-0.10852	-0.027316	-0.005292	0.047791	0.17982	0.164363	0.077855
3	tcad0004.e.01		-0.008703	0.00368	-0.063285	0.015713	0	-0.088759	0.032276	-0.046505	0.14726	0.377636	0.406697	0.381841	0.480132	0.457975	-0.079967	-0.145052	0.021125	0.015019	-0.029832	-0.006879	-0.010297	0.083454	0.014149	-0.013027	0.011366	-0.036138	-0.050025	-0.022749	0.025022	-0.04257	-0.085435	-0.114232	0.027399	-0.040121	0.009133	-0.009153	0.003838	0.005541	-0.050101
3	tcad0004.c.23		0.002674	0.041758	-0.003466	0.060727	0	-0.157385	-0.077101	-0.092877	0.39032	0.232266	0.295055	0.300803	0.4949	0.42695	0.138321	0.022601	0.044884	0.001417	-0.07445	0.026271	-0.003185	-0.065504	-0.096038	0.067307	-0.01757	0.108844	-0.002257	-0.129998	0.102277	-0.085725	-0.153011	-0.006081	0.002887	-0.060994	-0.045297	0.084558	-0.083673	-0.054159	-0.070905
3	tcad0004.b.06	pd_CG444191;sp_Q8WVX3_HUMAN_Q8WVX3; (2) RIKEN SIMILAR 1810037I17 CDNA GENE	0.069639	-0.060902	-0.14265	0	-0.010971	-0.001916	0.1011	-0.098613	0.06658	0.211229	0.411999	0.449788	0.283921	0.263854	-0.07498	0.086402	-0.119905	-0.203899	0.154336	-0.103913	0.138853	0.255782	0.108548	0.099807	-0.03292	-0.042065	0.031404	0.036492	-0.227556	-0.130125	-0.014381	-0.102684	-0.044025	-0.154369	-0.14232	-0.117724	0.016991	0.157354	0.004061
3	tcad0004.a.19	G3P_PIG (P00355) Glyceraldehyde-3-phosphate dehydrogenase (EC 1.2.1.12) (GAPDH)	0.094488	-0.127365	-0.004315	-0.146656	-0.206521	-0.014645	-0.195801	-0.058306	0.168338	0.238952	0.238854	0.454504	0.412971	0.42669	0.038217	0.016969	0	-0.038382	0.089157	-0.078371	0.184426	0.057937	0.066475	0.008934	0.041107	-0.045677	-0.006826	-0.043336	-0.075752	-0.125534	0.214846	-0.14962	-0.084584	-0.034536	-0.011712	0.033082	-0.01538	0.047411	0.007947
3	tcad0004.a.09	GNL3_BRARE (Q6DRP2) Guanine nucleotide binding protein-like 3 (Nucleostemin-like protein)	-0.157099	7.8e-05	0.065328	-0.047809	-0.022708	-0.071898	0.012104	0	0.344515	0.346204	0.360339	0.322017	0.383773	0.3963	-0.086075	0.030543	0.089374	0.030326	-0.087185	-0.095414	-0.030509	0.131192	0.008017	0.009937	-0.13461	-0.019802	-0.096109	0.099025	-0.049561	-0.027186	0.046901	-0.031535	-0.146919	-0.194529	-0.123598	-0.021919	0.05175	0.059949	-0.094098
3	tcad0004.a.01		-0.223012	-0.040558	0.066869	0.002565	0.088647	-0.021033	-0.047683	-0.102715	0.286153	0.36819	0.414601	0.27301	0.330308	0.376312	0.059184	-0.056157	-0.022039	-0.127532	-0.060558	0.028512	-0.067663	-0.011705	0.064712	-0.096603	-0.241014	0.110264	0.071111	-0.03711	-0.175255	0.085697	0.000398	-0.071804	-0.061302	0	0.16146	0.070647	-0.001236	0.046232	-0.073851
3	tcad0003.m.24	CD22_PONPY (Q9N1E3) B-cell receptor CD22 precursor (Siglec-2) (Fragment)	-0.050748	-0.06596	-0.038981	-0.05224	0.06377	0.099728	-0.097687	0.036964	0.192479	0.352001	0.403424	0.398967	0.455241	0.39632	-0.109222	-0.006391	-0.008147	-0.034913	0.02635	0	-0.101636	-0.067643	-0.106056	0.050801	0.052478	-0.091725	-0.014716	-0.041668	0.03505	0.018924	0.137073	0.087012	-0.002146	0.06783	0.032061	0.021228	-0.12858	-0.074637	-0.069086
3	tcad0003.m.22		-0.004506	0.05244	0.050788	-0.022422	0.031695	-0.054994	-0.050321	-0.04549	0.24469	0.267498	0.44816	0.450441	0.467779	0.34991	-0.007675	-0.059784	-0.04888	0.000749	-0.0099	-0.015655	-0.037138	0.098539	0.086291	0.112645	-0.019044	0.03461	-0.085023	0.032115	0.081641	-0.034566	0	-0.083934	-0.079689	-0.057452	0.060433	0.162689	0.002488	-0.065951	-0.051459
3	tcad0003.m.07	IF2_BRAJA (Q89WA9) Translation initiation factor IF-2	-0.169868	-0.010814	-0.184944	-0.028427	0.041697	-0.058873	-0.070694	-0.084288	0.082245	0.423483	0.366051	0.42567	0.179363	0.383668	-0.043643	0.017147	0	-0.097022	-0.180536	0.055642	-0.035568	-0.005913	-0.07852	0.143924	0.139916	0.091472	-0.163975	0.052658	-0.031167	-0.063723	-0.012108	0.030226	0.029827	0.082948	-0.161212	0.198552	-0.11402	0.062348	0.093806
3	tcad0003.i.21	SAL_SILAS (Q9PVW8) Rhamnose-binding lectin precursor (SAL) (RBL) (Roe lectin)	-0.016885	-0.007493	0.023146	-0.017376	-0.002187	0.018016	-0.011359	-0.034574	0.324845	0.350227	0.407515	0.380809	0.402313	0.419774	-0.001981	-0.015106	-0.007657	-0.001855	0.009522	0.022042	0.13056	0.160576	0.050411	0.188703	0.176565	-0.041641	-0.012716	0.030414	0.008994	0.001296	-0.005557	-0.024083	-0.014211	-0.015142	-0.035072	-0.021576	-0.031075	0.014143	0
3	tcad0003.i.02		-0.044323	-0.026203	-0.052178	0.05613	0.003658	-0.06206	-0.055423	-0.064881	0.23446	0.24065	0.435279	0.384647	0.430393	0.517008	-0.033466	-0.014864	-0.000476	-0.006471	0.021956	-0.002707	0.057049	0.096403	-0.036786	0.059937	0.05112	0.009151	0.043134	0	-0.173123	-0.017622	-0.059085	0.013204	0.006669	0.05822	5.2e-05	-0.054849	-0.107489	-0.018712	-0.035652
3	tcad0003.g.24	MK1I1_HUMAN (Q9UHA4) Mitogen-activated protein kinase kinase 1 interacting protein 1 (MEK binding partner 1) (Mp1)	-0.145919	-0.18712	-0.007563	-0.206942	-0.018414	-0.07539	0.002413	0.211024	0.059691	0.104597	0.333389	0.40023	0.457492	0.410019	-0.008781	-0.05123	0	-0.014422	-0.144891	0.009827	0.0554	-0.031977	0.027593	0.073106	-0.03211	0.072737	0.114613	0.050215	-0.095138	-0.186005	-0.011245	-0.133349	-0.007622	-0.11512	0.054185	0.076225	0.078564	0.201529	-0.020596
3	tcad0003.e.22		-0.016134	-0.014193	-0.000376	-0.188089	0.030838	-0.067197	-0.086601	-0.176176	0.317369	0.303918	0.280456	0.349331	0.434274	0.392607	0.002491	0.025701	-0.145433	0.093042	-0.0165	-0.038149	0.03069	0.01404	0.028458	0.133988	-0.083068	0.039356	0.077363	0.057238	0	-0.059545	-0.148811	-0.085429	-0.046313	-0.263579	0.039131	0.026563	-0.045977	-0.069779	-0.001911
3	tcad0003.e.18	ZP3_CANFA (P48831) Zona pellucida sperm-binding protein 3 precursor (Zona pellucida glycoprotein ZP3) (Sperm receptor) (Zona pellucida protein C)	-0.019672	0.001783	0.016677	-0.009197	-0.042006	0	-0.023434	0.023095	0.358543	0.413332	0.389587	0.407364	0.39366	0.37252	-0.092758	-0.028631	-0.049272	0.021659	0.005499	0.037517	0.089718	0.115487	0.052187	0.128158	0.080554	-0.064843	-0.057032	-0.012056	-0.018417	-0.012682	-0.02382	-0.090528	-0.00374	-0.068683	0.024309	-0.018167	-0.041862	-0.002195	0.021981
3	tcad0003.d.24		-0.056031	-0.047873	0.064383	-0.067316	0.097944	0.201072	-0.08218	0.029201	0.294691	0.171507	0.144436	0.385564	0.441022	0.338708	-0.089668	-0.319917	0.002455	0.126618	-0.099422	-0.176445	0.003593	-0.001993	0.109421	0.091141	-0.036026	-0.046289	-0.061403	0.13262	-0.048026	-0.165617	0.07635	0.274263	-0.027202	-0.008551	-0.029183	0	-0.022285	0.032902	-0.081806
3	tcad0003.d.11	IF35_HUMAN (O00303) Eukaryotic translation initiation factor 3 subunit 5 (eIF-3 epsilon) (eIF3 p47 subunit) (eIF3f)	-0.248347	0.091122	-0.008611	-0.005741	0.003432	-0.069435	-0.020992	-0.064706	0.30753	0.224657	0.202791	0.193288	0.471079	0.500528	0.10664	0	-0.124946	-0.01003	-0.017487	-0.018944	0.187499	-0.140522	0.118156	0.196168	-0.142938	0.020227	-0.056994	-0.006003	0.090062	-0.085519	0.067364	-0.063467	-0.01531	0.131883	0.033232	0.123432	0.003375	-0.085308	-0.003819
3	tcad0003.c.10	RNF4_RAT (O88846) RING finger protein 4 (SNURF)	0.109865	-0.052074	-0.105077	0.075432	0.083405	0.07848	0.09284	-0.084574	0.28802	0.299508	0.378801	0.447456	0.352513	0.429253	0.099524	-0.022184	-0.03793	-0.023407	-0.109771	-0.083168	0.034557	0.081101	0.11696	-0.017225	-0.012196	-0.128906	-0.052785	0.060232	0.019877	0	0.057511	-0.091963	-0.050547	-0.019513	-0.07229	-0.01387	0.129306	-0.003666	-0.034387
3	tcad0003.b.13	pd_CG690694;sp_Q96CW6_HUMAN_Q96CW6; (1)	-0.14492	-0.042552	-0.332257	-0.074418	0.058046	0.025835	-0.073583	-0.037508	0.165321	0.354801	0.24315	0.488712	0.363375	0.351875	0	-0.009989	0.034807	0.04706	-0.115906	-0.026483	-0.116029	0.052899	-0.005507	0.059528	0.045297	0.078056	0.012591	-0.004259	-0.047189	-0.016443	0.18759	-0.033441	-0.083465	0.07348	-0.175481	0.018721	0.047293	-0.049529	-0.102664
3	tcad0003.a.21		-0.025577	0.01219	0.019287	-0.022131	0.019613	-0.012663	-0.055985	-0.059381	0.295714	0.249235	0.505398	0.317894	0.431129	0.446084	-0.043689	-0.016372	-0.083899	-0.016443	-0.033931	-0.030666	-0.089751	-0.005473	-0.151916	0.056689	0.011442	-0.117398	-0.061797	0.055748	0.056367	-0.043398	-0.006833	0	0.035237	0.073466	0.051649	0.042113	0.125178	-0.026519	0.029375
3	tcad0003.a.05		-0.085496	-0.092898	-0.007014	-0.111554	0.050115	-0.024323	-0.098027	0.041257	0.141354	0.244906	0.331782	0.443522	0.350964	0.421127	0	-0.081113	0.012885	-0.046412	-0.087412	0.096562	0.275326	0.175026	0.243876	0.055244	-0.010694	0.033338	0.198622	0.086199	-0.005175	-0.053863	0.047637	-0.022828	-0.048774	-0.043724	-0.037553	-0.051766	-0.017208	0.007743	-0.111742
3	tcad0003.a.02	CLPX_HUMAN (O76031) ATP-dependent Clp protease ATP-binding subunit ClpX-like, mitochondrial precursor	-0.182748	-0.139818	0.144642	-0.006837	-0.102677	0.051378	-0.098543	0.052976	0.170569	0.176451	0.393351	0.209365	0.457529	0.464325	-0.079708	0.004351	-0.023445	0	0.128778	-0.015607	-0.09109	-0.048733	-0.117638	0.07175	-0.012422	-0.195509	-0.232712	0.049763	0.082808	0.064671	0.172235	0.142197	0.0545	-0.025765	-0.03343	-0.023937	-0.004867	-0.007585	0.043817
3	tcad0002.p.10	VATL_HUMAN (P27449) Vacuolar ATP synthase 16 kDa proteolipid subunit (EC 3.6.3.14)	-0.024402	0.059588	-0.190839	-0.079716	-0.130873	-0.067356	0.047683	-0.092422	0.281772	0.295691	0.219088	0.358878	0.307534	0.32168	0.125996	0.074333	-0.059221	-0.000248	-0.114718	-0.170487	-0.124674	0.192452	0.034698	0.044651	0.028061	0.195822	0.055359	-0.045133	0	0.001304	-0.065591	-0.211181	-0.156289	-0.029618	-0.052695	0.060711	0.0062	-0.243734	-0.267699
3	tcad0002.l.24	NRK2_HUMAN (Q9NPI5) Nicotinamide riboside kinase 2 (EC 2.7.1.-) (Integrin beta-1 binding protein 3) (Muscle integrin-binding protein) (MIBP)	-0.21688	-0.055644	0	0.034695	-0.007538	0.079985	-0.012649	0.079616	0.264437	0.295596	0.289157	0.36555	0.45517	0.361808	-0.118956	-0.118582	-0.027266	-0.075753	-0.011384	0.021399	0.000105	0.111539	0.170788	0.028511	0.064708	-0.153826	-0.012473	0.039965	-0.067855	-0.164148	-0.002821	0.024877	-0.142488	-0.058534	-0.088807	0.019556	0.143735	-0.174535	-0.021917
3	tcad0002.j.05		-0.078708	0.012167	0.001488	-0.001243	0.001445	-0.045374	-0.018544	-0.038884	0.20244	0.20893	0.410819	0.232139	0.297289	0.598531	0.050323	-0.085614	-0.042875	-0.010083	-0.013297	0.116776	0.210085	0	0.008036	0.029943	0.001087	-0.180982	-0.196258	-0.145507	-0.020854	-0.004614	-0.177916	0.000481	0.04413	-0.082903	-0.064689	0.095773	0.060717	-0.106145	-0.058512
3	tcad0002.j.04	S39A1_FUGRU (Q6QQT1) Zinc transporter ZIP1 (Solute carrier family 39 member 1)	-0.104782	0.082559	-0.109207	-0.057528	0.069846	-0.045066	-0.057091	-0.158694	0.324418	0.149407	0.289726	0.343625	0.418405	0.349497	-0.18686	-0.170767	0.089842	-0.043813	-0.05969	-0.019447	0.027761	0.158123	0.009192	0.211848	0.015144	-0.176228	-0.023377	0	0.055119	-0.063944	-0.088231	0.043828	-0.202803	0.12534	-0.122375	0.031438	0.109508	-0.140014	-0.054816
3	tcad0002.d.12	pd_CG107455;sp_Q9CQJ7_MOUSE_Q9CQJ7; (7) PITUITARY TRANSFORMING TUMOR GENE TUMOR-TRANSFORMING HPTTG	-0.076884	-3.7e-05	0.062804	-0.007306	-0.067599	0.030521	-0.050452	0.034932	0.27408	0.306706	0.429624	0.367604	0.445504	0.371048	-0.07398	-0.043011	0.00469	0.007455	-0.045909	-0.013445	0	0.19851	0.129498	0.165187	0.108696	-0.039604	-0.108934	-0.043376	0.031284	0.013704	-0.004949	0.066333	-0.088855	0.005473	-0.028134	-0.045209	-0.087654	-0.089624	-0.058525
3	tcad0002.b.18	CSP_PLAKU (P04922) Circumsporozoite protein precursor (CS)	0.017289	0.059289	0.17298	-0.028098	-0.031713	0.004571	-0.038371	-0.031642	0.403903	0.380269	0.391615	0.35155	0.309	0.369198	-0.032083	0.007656	-0.060955	0.034236	-0.053356	-0.087606	-0.164649	0.015579	0.018484	0	-0.079012	-0.147685	-0.138442	-0.033026	-0.017894	-0.034878	0.013771	-0.088988	-0.003854	-0.04421	-0.174569	0.094241	0.020336	0.036215	0.017233
3	tcad0001.m.05	ZN180_HUMAN (Q9UJW8) Zinc finger protein 180 (HHZ168)	-0.04671	-0.150798	-0.0479	-0.103637	-0.011594	-0.048724	0.02481	0.153445	0.341799	0.422819	0.363135	0.466975	0.36572	0.17762	-0.065671	-0.054731	-0.049905		0.009546	-0.012481	-0.023229	-0.071935	0.075179	0.004746	-0.243821	-0.073194	0.007609	0.088468	-0.079329	-0.030408	0.005326	0.097956	0.030991	-0.050182	-0.004137	0.004137	-0.017106	0.092063	0.035931
3	tcad0001.l.09	UROM_RAT (P27590) Uromodulin precursor (Tamm-Horsfall urinary glycoprotein) (THP)	-0.017596	0.010585	-0.006393	-0.01923	-0.135068	-0.007386	-0.045449	0.043937	0.214431	0.240641	0.464314	0.448811	0.428106	0.451439	0.017097	-0.082755	-0.063107	0.024741	0.047391	0.043834	-0.029537	0.103155	0.06312	0.072611	-0.096623	-0.03945	-0.059994	0.003942	-0.051195	-0.00742	-0.0486	-0.025148	-0.071521	0.010632	0	0.007824	-0.017005	0.079859	-0.009437
3	tcad0001.h.04	ZP3_PIG (P42098) Zona pellucida sperm-binding protein 3 precursor (Zona pellucida sperm-binding protein C) (Zona pellucida 3-beta) (Zona pellucida glycoprotein ZP3-beta) (Sperm receptor)	-0.312229	-0.098265	-0.028771	-0.112877	-0.029692	-0.05751	0.091014	0.097275	0.198838	0.342289	0.348659	0.353756	0.403632	0.330783	-0.046489	-0.163012	0.054357	0.074398	-0.091687	0.047409	0.029256	0.121399	-0.152858	-0.142825	-0.063368	0.035778	0.098798	0	-0.12185	0.094779	0.015846	-0.088565	0.011191	-0.069511	-0.041074	-0.022096	-0.080689	-0.024211	0.114736
3	tcad0001.f.20	TIMP2_BOVIN (P16368) Metalloproteinase inhibitor 2 precursor (TIMP-2) (Tissue inhibitor of metalloproteinases-2) (Collagenase inhibitor)	-0.061989	-0.085224	-0.088244	-0.070763	-0.062781	-0.051883	-0.028962	0.006877	0.381411	0.400947	0.421909	0.377506	0.357966	0.382847	0.029222	0.039151	0.037424	0.069496	0.018851	0.021254	0.127392	0.097793	0.06972	0.045479	-0.040927	-0.068133	-0.03565	-0.011274	-0.056871	-0.072749	-0.006044	0.014537	-0.001155	-0.021579	-0.057305	0	0.012877	-0.015616	-0.065744
3	tcad0001.f.12		-0.051542	-0.008324	-0.000988	-0.058773	0.041673	0.02856	-0.019975	0	0.28722	0.30788	0.317347	0.484769	0.378237	0.457845	0.01619	0.008994	-0.034734	0.09048	-0.019286	0.00562	0.018474	0.009202	-0.019139	0.040912	-0.070318	0.003578	-0.13014	-0.115646	0.127305	-0.058734	-0.061514	-0.08892	0.106638	-0.01792	-0.109079	0.036863	-0.140781	-0.015966	-0.030712
3	tcad0001.e.21	ALDOB_SPAAU (P53447) Fructose-bisphosphate aldolase B (EC 4.1.2.13) (Liver-type aldolase)	-0.102156	-0.083337	-0.158181	0.029889	-0.089032	-0.015679	-0.047859	-0.017405	0.338102	0.47647	0.351787	0.471372	0.169749	0.236674	-0.190287	0.000804	-0.0698	-0.006432	-0.029827	-0.090023	0.025001	0.085195	0.126865	-0.112755	-0.203931	0	0.062692	-0.080413	-0.077584	0.092378	0.035198	0.090584	0.045628	-0.021903	0.023908	-0.048016	0.053021	-0.014996	0.050614
3	tcad0001.a.19	FIGLA_HUMAN (Q6QHK4) Factor in the germline alpha (Transcription factor FIGa) (FIGalpha)	-0.047645	-0.055669	0.00068	0.024847	-0.029149	0.016845	0.123427	0.076522	0.365187	0.321253	0.358996	0.351571	0.472868	0.449881	0.031832	-0.09556	0.02082	-0.042397	-0.029995	0.008511	-0.078525	-0.055857	0.055717	0.058371	-0.050737	-0.052179	-0.011237	0.046005	-0.063085	0.006391	-0.014668	-0.037913	-0.06373	-0.079921	-0.044802	-0.028798	-0.018946	0	0.027273
3	tcad0001.a.04	SODC_BRARE (O73872) Superoxide dismutase [Cu-Zn] (EC 1.15.1.1)	-0.210464	-0.038245	-0.131067	0.0852	-0.063145	0.091309	0.036472	-0.061632	0	0.192207	0.395609	0.4165	0.279618	0.575637	-0.051917	-0.001708	-0.036885	-0.099948	0.091431	-0.007723	0.038877	0.024924	0.136874	-0.016176	-0.157297	-0.044196	-0.101545	-0.073892	-0.003036	-0.06481	0.124906	0.016392	-0.002246	0.075482	0.044023	0.088535	0.0509	-0.089576	0.060395
3	tcac0006.p.04	MYG_AUXRO (Q6I7B0) Myoglobin	0.043891	-0.009018	-0.014815	-0.009703	-0.012017	-0.003625	0.055825	-0.011102	0.20211	0.2725	0.420539	0.438517	0.48049	0.456396	-0.072048	-0.028333	-0.011773	-0.081615	-0.03655	0.044308	0.04364	0.033653	0.009352	0.152888	0.07998	-0.0178	-0.059547	0.011621	0.024559	0.04409	-0.041259	-0.035778	-0.042158	-0.096125	0	-0.01132	0.022251	-0.017536	0.019845
3	tcac0006.n.17	H33_SPISO (P84248) Histone H3.3	-0.107232	-0.071817	0.066541	0.062702	0.054554	0.088435	-0.058313	-0.009176	0.28775	0.287444	0.38141	0.458673	0.371369	0.360728	-0.025119	0.053292	0.015595	0.080991	0.036573	0.007668	0.001824	0.038496	-0.007884	0.041119	-0.093769	-0.119969	-0.004393	0	-0.041231	-0.060477	0.056907	-0.023314	-0.108167	-0.083691	-0.176988	-0.131764	-0.015623	-0.15403	-0.181031
3	tcac0006.m.18	ZP3_CANFA (P48831) Zona pellucida sperm-binding protein 3 precursor (Zona pellucida glycoprotein ZP3) (Sperm receptor) (Zona pellucida protein C)	-0.050081	-0.02399	0.004619	-0.017626	-0.044865	0.000404	-0.055214	0.02956	0.386549	0.385002	0.459932	0.422572	0.321878	0.374724	-0.056921	-0.0473	-0.001347		-0.025575	-0.004212	0.119962	0.100191	0.072122	0.09762	0.008248	-0.061647	0.006968	0.014913	0.037764	-0.017083	-0.027257	-0.011337	0.003043	-0.000404	-0.009267	-0.035142	-0.073965	-0.004712	0.003486
3	tcac0006.j.24	pd_CG472677;sp_GEMI_HUMAN_O75496; (2) CYCLE GEMININ CELL	-0.100045		0.010638	-0.006462	-0.005465	-0.055246	0.088281	-0.03698	0.267026	0.314465	0.434005	0.311523	0.46743	0.305174	-0.041698	-0.002527	0.026559	-0.003655	-0.005662	0.033207	0.094367	0.089729	0.151021	0.007689	0.04191	-0.038746	-0.189225	-0.096236	0.021557	-0.144628	-0.033865	-0.134167	-0.22487	-0.03989	-0.043086	0.118089	0.002527	-0.100161	0.009983
3	tcac0006.j.06		0.01115	0.012801	-0.070169	-0.04207	-0.033424	0	-0.049597	-0.085506	0.250851	0.222532	0.299738	0.399258	0.481623	0.531648	0.057012	0.056407	-0.02966	0.022109	-0.004258	0.000528	-0.096441	0.002382	0.113865	0.086181	-0.040904	-0.014087	-0.092816	-0.03147	-0.035114	0.076334	0.087187	0.053261	-0.047114	-0.059264	-0.094089	-0.0805	0.13216	-0.026535	-0.009717
3	tcac0006.j.02	KCRB_HUMAN (P12277) Creatine kinase B-type (EC 2.7.3.2) (Creatine kinase, B chain) (B-CK)	-0.078105	0.015287	0.095607	-0.100619	-0.125304	0.000431	-0.153934	-0.064349	0.263394	0.233484	0.374487	0.310748	0.485473	0.491032	-0.064016	0.033712	-0.007295	-0.012985	-0.05502	0.028999	-0.054043	-0.018779	-0.015833	0.23541	-0.029397	-0.117729	0	0.03857	-0.016792	0.048705	0.031171	0.018831	0.001861	-0.011214	0.00228	0.008561	-0.001879	-0.041857	-0.0543
3	tcac0006.g.23	KCRB_HUMAN (P12277) Creatine kinase B-type (EC 2.7.3.2) (Creatine kinase, B chain) (B-CK)	-0.178793	0.032015	-0.007964	-0.093878	0.00081	0.073841	-0.186624	0.328255	0.073202	0.164856	0.398698	0.361252	0.38266	0.440895	-0.016334	-0.06043	0.09402	-0.127458	-0.049753	-0.013623	-0.00571	-0.015829	0.01549	0.252946	0.07077	-0.027068	-0.045078	0.034615	-0.038841	-0.112635	-0.027013	0.009542	0.090336	0.006327	0	0.062962	-0.117361	-0.030287	-0.016452
3	tcac0006.f.10	pd_CG068445;sp_Q9D757_MOUSE_Q9D757; (4) DEATH-ASSOCIATED CG12384 SIMILAR APOPTOSIS 2310032F03RIK DAP-1	-0.14807	-0.074537	0.091769	-0.027431	0.050947	0.138475	0.014848	0.140364	0.220889	0.139485	0.354948	0.512702	0.35391	0.353159	-0.03579	0.06921	-0.12655	-0.030574	0.125364	-0.194093	0.095322	-0.10034	-0.159278	-0.050101	-0.016933	-0.112393	0	-0.033937	-0.071538	-0.06866	0.078605	0.055169	-0.016333	-0.040399	-0.124029	-0.003795	0.051713	0.175036	0.086047
3	tcac0006.e.23	ATPD_MOUSE (Q9D3D9) ATP synthase delta chain, mitochondrial precursor (EC 3.6.3.14)	0	0.067644	-0.082503	0.025176	0.031639	-0.137707	-0.09522	-0.019035	0.271382	0.089382	0.268365	0.320084	0.511077	0.42942	-0.044364	0.100077	-0.073763	-0.090154	-0.02899	0.172002	0.06021	-0.004962	0.020259	0.147193	0.300909	-0.041391	-0.032535	0.127935	-0.06038	-0.043919	-0.061318	0.143863	-0.027029	0.008128	-0.098646	-0.008767	-0.025502	0.056488	-0.144958
3	tcac0006.c.23	MLRN_CHICK (P24032) Myosin regulatory light chain 2, smooth muscle minor isoform (G1) (DTNB) (MLC-2) (Isoform L20-B1)	0.023778	-0.099569	-0.002118	-0.060546	-0.012898	-0.040075	0.069833	-0.128884	0.059548	0.080224	0.482368	0.394494	0.335189	0.532145	-0.003252	-0.004437	-0.012353	0.031028	0.069455	0.09983	0.20468	0.12117	0.07269	0.057275	0.008617	-0.062483	-0.028388	-0.028081	-0.083141	-0.099029	0.025951	0.054868	-0.046088	-0.146131	0	-0.022985	0.014118	-0.133607	-0.140236
3	tcac0006.c.04	FBXW2_HUMAN (Q9UKT8) F-box/WD-repeat protein 2 (F-box and WD-40 domain protein 2) (MD6 protein)	0.027815	0.133077	0	-0.09777	-0.0987	0.102365	-0.158683	-0.208144	0.144726	0.217631	0.332634	0.322007	0.28487	0.420238	0.064561	0.104187	-0.101682	-0.018362	0.350261	-0.116417	0.131537	0.126141	0.009342	0.089757	-0.051324	-0.028941	0.040364	-0.033099	-0.034094	-0.093806	0.116864	0.054859	-0.142333	-0.177007	-0.11439	-0.099977	-0.016769	-0.146287	-0.101836
3	tcac0006.c.01	G3P_COTJA (Q05025) Glyceraldehyde-3-phosphate dehydrogenase (EC 1.2.1.12) (GAPDH)	-0.054167	0.007764	-0.048427	0.008701	-0.175388	-0.083054	-0.070227	0.099709	0.236686	0.262162	0.434335	0.423009	0.315672	0.466488	0.022112	-0.013061	-0.088503	-0.063782	-0.176886	-0.10028	-0.171273	-0.053295	-0.081503	0.058454	0.022983	0.006843	0.030312	0.021653	0	-0.04899	0.028902	-0.092811	-0.088489	0.035894	-0.069357	0.049251	-0.030108	0.058934	-0.042111
3	tcac0006.b.06	FRIM_SALSA (P49947) Ferritin, middle subunit (EC 1.16.3.1) (Ferritin M)	-0.021657	-0.013061	0.065292	-0.011597	-0.026353	-0.035764	-0.012782	-0.055639	0.190016	0.222428	0.439489	0.431332	0.445377	0.516158	-0.048555	0.016981	-0.00038	-0.023919	-0.031049	0.011239	0.01882	0.111336	0.017256	0.063132	-0.132742	-0.029937	-0.03577	-0.067446	-0.059411	0.022845	0.013108	0	-0.054645	0.04272	-0.002959	-0.024479	0.055649	0.001291	0.041774
3	tcac0006.b.02	ZP3_CANFA (P48831) Zona pellucida sperm-binding protein 3 precursor (Zona pellucida glycoprotein ZP3) (Sperm receptor) (Zona pellucida protein C)	0.01106	-0.027345	0.006944	-0.015399	0.015017	-0.047889	-0.0421	-0.055127	0.370686	0.372239	0.407772	0.362716	0.442094	0.434609	-0.020514	-0.016198	0.01823	-0.017373	-0.068785	-0.015276	0.06195	0.087127	0.030703	0.079313	0.002173	-0.009108	-0.051208	-0.035549	-0.024378	-0.002001	0.023115	-0.026735	0.002382	-0.026814	0.023458	-0.033956	0	-0.01246	0.004796
3	tcac0006.a.12	ZP3_MESAU (P23491) Zona pellucida sperm-binding protein 3 precursor (Zona pellucida glycoprotein ZP3) (Sperm receptor) (Zona pellucida protein C)	-0.074403	0.114908	-0.072759	-0.025915	-0.083685	0.017754	0.020952	-0.067464	0.296465	0.333048	0.438755	0.369662	0.446135	0.408197	-0.023014	-0.093597	0.03001	0.018496	0.020104	-0.036831	0.027602	0.092201	0.063099	0.124678	0.041551	-0.092136	-0.05538	-0.029284	-0.032684	0.002352	-0.03995	-0.035156	0	-0.044468	-0.025525	-0.077882	-0.002924	-0.029308	0.025804
3	tcac0005.p.24		-0.285468	0.018984	0.085982	-0.003647	0.061328	-0.089775	-0.033544	0.006159	0.124424	0.267176	0.339871	0.425123	0.310487	0.435922	-0.040121	-0.171583	-0.035795	-0.067071	-0.064403	0	0.019004	0.091608	0.051856	-0.05304	-0.124973	-0.251168	-0.199359	0.015504	0.005402	-0.07551	0.038184	-0.070872	-0.099286	0.142904	-0.044182	-0.00137	-0.067945	0.070431	0.016663
3	tcac0005.o.13	RTN4_MOUSE (Q99P72) Reticulon-4 (Neurite outgrowth inhibitor) (Nogo protein)	-0.177308	0.008209	-0.022375	0	0.011138	-0.008045	0.022268	0.008055	0.037263	0.106616	0.315313	0.308736	0.612006	0.458584	0.013613	0.067636	0.209669	-0.011482	0.053893	-0.06833	0.04652	0.062524	-0.049947	0.017275	0.105721	-0.04006	-0.101976	-0.053667	0.015086	-0.039592	-0.095955	-0.061527	-0.076575	-0.132344	-0.178448	-0.05423	-0.057612	-0.054628	-0.065492
3	tcac0005.l.23	DCNL1_HUMAN (Q96GG9) DCN1-like protein 1 (Defective in cullin neddylation protein 1-like protein 1) (DCUN1 domain-containing protein 1) (Squamous cell carcinoma-related oncogene)	-0.302284	-0.14393	-0.078403	-0.25198	-0.042827	-0.081666	-0.114375	0.002021	0.176915	0.15038	0.328661	0.392952	0.263066	0.363142	-0.011439	-0.197773	-0.191821		-0.13733	-0.049617	-0.145002	-0.01689	0.025811	0.004449	0.218563	-0.025762	0.072687	-0.068792	0.054582	0.153768	0.000881	0.142528	-0.104843	0.047542	0.088359	-0.000881	-0.153698	0.077132	0.062289
3	tcac0005.k.03		-0.055064	0.029344	0.042743	-0.070052	-0.002829	-0.279785	0.065751	-0.149459	0.121198	0.177869	0.454895	0.208619	0.255712	0.501753	-0.092575	-0.094979	0.345652		-0.102012	0.120884	0.059147	0.041494	-0.089099	0.014574	0.18213	-0.122518	-0.106045	-0.035256	-0.037881	-0.038719	-0.064027	0.036119	-0.031606	0.06892	0.002829	-0.035724	-0.087233	-0.102249	0.030648
3	tcac0005.j.22	ST17A_HUMAN (Q9UEE5) Serine/threonine-protein kinase 17A (EC 2.7.1.37) (DAP kinase-related apoptosis-inducing protein kinase 1)	-0.15756	0.159002	-0.08504	0.022787	-0.127119	-0.055412	-0.116242	-0.014858	0.286509	0.264912	0.395358	0.380084	0.298189	0.50163	0.014955	0.054695	0	0.114709	-0.011295	-0.039039	-0.003795	0.049758	0.013037	-0.048608	0.005799	-0.085728	-0.115548	0.003056	-0.061	-0.071904	0.093366	-0.038678	-0.085007	0.130706	0.064419	-0.000167	-0.053194	-0.145974	0.009957
3	tcac0005.i.22	SRY_MUSSI (Q62565) Sex-determining region Y protein (Testis-determining factor)	0.103897	-0.012296	-0.124701	0.025034	0.066342	0.043037	-0.095291	-0.131245	0.32191	0.297864	0.444817	0.367678	0.404649	0.437643	-0.053893	-0.074466	0	-0.01251	-0.0398	-0.092143	0.074165	-0.020882	-0.019459	0.012312	-0.0491	-0.030655	0.019444	0.019559	0.049459	0.035604	0.032961	-0.016888	0.001427	-0.048756	0.134962	-0.045083	-0.010354	-0.03715	-0.034499
3	tcac0005.i.17		0	0.196199	-0.055168	-0.038804	-0.058709	0.089739	0.036344	0.120107	0.141597	0.330865	0.51555	0.291235	0.360898	0.366405	-0.081071	-0.037087	-0.065837	0.083275	-0.017594	-0.066819	0.007292	0.022478	-0.045628	0.049963	-0.039206	-0.10981	0.051987	0.054318	-0.002768	-0.014527	-0.062889	-0.003257	0.223089	0.080089	-0.041857	0.07346	-0.014967	-0.2021	-0.167682
3	tcac0005.g.14		0.006529	-0.209751	-0.010181	-0.078071	-0.020885	0.011412	0.157516	-0.140813	0.23769	0.239665	0.354662	0.315019	0.33795	0.403312	-0.016129	-0.342877	0	0.001823	-0.046429	-0.141243	0.116519	0.077777	-0.178899	-0.027801	-0.022951	-0.013306	-0.090044	-0.011547	0.048231	0.06992	0.032834	-0.012595	-0.109263	0.080923	0.065313	-0.128604	-0.180005	0.079873	0.030344
3	tcac0005.g.02	pd_CG472677;sp_GEMI_HUMAN_O75496; (2) CYCLE GEMININ CELL	-0.0583	-0.057557	0	-0.071004	-0.003179	0.001754	0.013043	0.033501	0.264476	0.295503	0.337728	0.312562	0.391971	0.45227	-0.06375	0.081008	-0.037314	0.1349	0.083352	-0.109065	-0.050448	0.06278	0.060571	-0.13813	-0.117472	0.226618	-0.011933	-0.106424	0.058754	0.060213	0.181338	-0.079965	-0.111732	-0.092158	-0.049126	-0.15629	-0.080004	0.012579	-0.063857
3	tcac0005.e.08	TESK1_RAT (Q63572) Dual specificity testis-specific protein kinase 1 (EC 2.7.1.37) (EC 2.7.1.112) (Testicular protein kinase 1)	-0.039302	-0.032018	-0.078432	0.011735	0.208599	-0.056723	0.029305	0.082042	0.206039	0.328806	0.3881	0.378984	0.378862	0.43416	-0.020377	0.110178	0.019701		0.022875	-0.050071	0.027581	-0.002938	-0.023313	-0.034598	-0.091703	-0.156779	-0.169422	-0.059539	0.123558	-0.027702	-0.073713	-0.165661	0.002938	-0.05052	0.030002	-0.142298	0.039244	-0.010139	0.044583
3	tcac0005.e.04	ZP2_BOVIN (Q9BH10) Zona pellucida sperm-binding protein 2 precursor (Zona pellucida glycoprotein ZP2) (Zona pellucida protein A)	-0.042541	0.018592	-0.010636	0.004693	-0.045472	0.030925	0.042013	-0.029457	0.368557	0.41752	0.458587	0.395463	0.350241	0.374192	-0.013288	0.0462	0.000897		-0.000897	-0.05269	0.019608	0.085281	0.059948	0.123019	0.074791	0.014048	-0.036647	-0.004853	-0.003511	-0.010478	-0.039986	-0.045979	-0.042975	-0.082095	-0.028717	-0.003894	-0.010075	-0.006098	0.021999
3	tcac0005.d.06		-0.174815	-0.051968	0.052368	-0.064062	-0.021902	0.018868	0.065419	0.102782	0.120113	0.400971	0.476875	0.296511	0.458581	0.362378	-0.145202	-0.027434	0	0.039826	0.04637	-0.077889	-0.039457	-0.028872	-0.014926	0.025046	-0.084212	-0.126186	-0.052083	-0.110724	0.016154	-0.062232	0.038345	0.05972	-0.022414	-0.090894	-0.098746	0.091848	0.043211	0.007632	-0.033945
3	tcac0005.c.24	RL12_MOUSE (P35979) 60S ribosomal protein L12	0.028149	-0.195501	0.036528	-0.058884	0.052238	0.061262	-0.040243	-0.049416	0.285401	0.095283	0.353867	0.42378	0.264461	0.304769	0.078114	-0.135536	0.111532	0.026772	-0.008221	0.001854	0.042571	-0.061179	-0.112137	-0.066937	0.243313	-0.045611	-0.199401	0.246775	-0.043401	-0.114182	-0.037424	-0.066144	-0.173224	0.133614	-0.1326	-0.161981	-0.132306	0.187998	0
3	tcac0005.c.14	ZP3_MACRA (P53785) Zona pellucida sperm-binding protein 3 precursor (Zona pellucida glycoprotein ZP3) (Zona pellucida protein C) (Sperm receptor)	-0.109051	-0.065125	0.051634	-0.001125	0.020276	-0.017994	0.038069	0.022817	0.238375	0.267141	0.461385	0.419581	0.400806	0.494508	-0.01803	-0.019501	0.004035	-0.000945	-0.065594	0.028567	0	0.152221	-0.001401	0.084455	0.042235	0.025327	-0.02382	-0.00355	-0.01108	0.016071	-0.059706	-0.046396	0.010201	-0.00895	-0.076919	-0.036784	-0.053426	0.008056	-0.024009
3	tcac0005.c.09	NIFUN_HUMAN (Q9H1K1) NifU-like N-terminal domain containing protein, mitochondrial precursor (NifU-like protein) (Iron-sulfur cluster assembly enzyme ISCU)	-0.077661	0.157624	-0.02751	-0.060839	0.043766	0.058512	-0.053349	0.038262	0.225501	0.254105	0.377275	0.42601	0.272888	0.509745	-0.076825	-0.12005	-0.002595	0.163695	0.013826	-0.050001	-0.062196	-0.021462	0.106995	0.117679	-0.196508	-0.036274	0	0.079904	-0.070223	0.024988	-0.092416	-0.063393	-0.045956	0.059823	-0.014987	0.127474	-0.026368	-0.094806	0.075858
3	tcac0005.b.24	EI2BB_FUGRU (Q90511) Translation initiation factor eIF-2B beta subunit (eIF-2B GDP-GTP exchange factor) (S20I15)	-0.234994	0.133971	-0.045812	-0.208059	-0.092709	0.072157	-0.045022	-0.073534	0.163079	0.368198	0.350802	0.239445	0.372151	0.384618	0.067576	0.126556	-0.064314	-0.144509	0.090364	-0.035397	0.108996	-0.031978	0.168942	0.204823	-0.022763	-0.076571	-0.098637	0	0.103291	-0.179575	0.009463	0.014103	-0.007367	-0.047738	-0.08159	0.04089	0.019364	-0.119331	-0.090606
3	tcac0005.b.13	PDE6D_CANFA (Q9XT54) Retinal rod rhodopsin-sensitive cGMP 3',5'-cyclic phosphodiesterase delta-subunit (EC 3.1.4.17) (GMP-PDE delta)	-0.116195		-0.082101	-0.041972	-0.042536	-0.274515	-0.101637	0.061759	0.176952	0.331226	0.474435	0.418181	0.2371	0.262223	-0.102915	0.002286	0.156315	-0.016749	-0.165636	0.087537	0.034512	0.020631	-0.108992	0.044166	0.017853	-0.089027	0.00592	0.017942	0.082963	-0.065045	-0.05888	-0.015905	-0.002286	0.025481	0.008501	-0.046939	-0.182214	-0.267557	-0.060915
3	tcac0005.b.04	KRA54_HUMAN (Q6L8H1) Keratin-associated protein 5-4 (Keratin-associated protein 5.4) (Ultrahigh sulfur keratin-associated protein 5.4)	-0.065784	-0.043907	-0.047997	0.009064	-0.046486	-0.009274	-0.00534	0.040419	0.302264	0.362112	0.443112	0.426825	0.356076	0.454186	-0.006242	-0.088758	0.03562	-0.0054	0.035719	-0.051374	-0.011764	0.064756	0.090611	0.114176	0.022088	0	-0.016306	0.000968	0.003265	0.036913	-0.049664	-0.019564	0.052138	-0.073956	-0.020378	0.011174	-0.00439	-0.008495	-0.029218
3	tcac0005.a.08	ZP3_PIG (P42098) Zona pellucida sperm-binding protein 3 precursor (Zona pellucida sperm-binding protein C) (Zona pellucida 3-beta) (Zona pellucida glycoprotein ZP3-beta) (Sperm receptor)	-0.002048	-0.085546	0.066223	-0.03303	-0.00888	-0.062623	-0.008501	0.03837	0.245899	0.296912	0.423196	0.365005	0.468269	0.451466	-0.034474	-0.090551	0.167516	-0.038234	-0.065209	0.114433	0.001083	0.062776	-0.04505	0.092288	0.097998	-0.000435	-0.064221	-0.003016	-0.03645	0	-0.043603	-0.067561	0.020115	0.0332	0.022338	0.022395	0.015732	-0.048026	-0.01652
3	tcac0004.p.02	EI2BB_FUGRU (Q90511) Translation initiation factor eIF-2B beta subunit (eIF-2B GDP-GTP exchange factor) (S20I15)	-0.255506	-0.003971	-0.030515	0.06206	-0.040904	-0.087283	-0.075046	0	0.258638	0.27934	0.427942	0.385257	0.139165	0.410056	-0.024018	-0.04054	0.113053	-0.029361	0.194814	-0.142817	-0.106064	0.009385	0.157335	0.119217	0.05528	-0.052881	-0.160577	0.088974	0.056291	-0.001663	-0.015954	0.076135	0.095317	-0.075217	0.046706	-0.001073	0.193353	-0.069779	-0.136114
3	tcac0004.o.24		-0.077407	-0.035218	0.022104	-0.016205	-0.059681	-0.008281	-0.006519	-2.7e-05	0.228692	0.287367	0.435399	0.472457	0.427976	0.437174	-0.04927	-0.02516	0.015712	-0.032869	-0.078148	-0.024454	-0.046891	0.103133	0.02521	0.072261	-0.076327	-0.109194	-0.058235	-0.026714	0.020985	0.006353	0	0.006422	0.02478	0.022565	-0.059341	0.034047	0.080752	-0.019911	0.038851
3	tcac0004.o.22	CIR1A_HUMAN (Q969X6) Cirhin	-0.095963	-0.042814	0.08546	0.117733	0	0.089543	-0.025664	0.142664	0.337583	0.294745	0.339653	0.328376	0.377875	0.394563	-0.050669	-0.055684	-0.057136	0.046771	-0.044687	0.019921	-0.115912	-0.112373	0.01987	0.086212	-0.039758	-0.073827	-0.073875	-0.114662	-0.019016	0.027075	-0.067816	-0.082176	-0.006423	-0.050034	-0.00059	0.078612	0.324358	0.057574	0.116308
3	tcac0004.o.20	NU214_HUMAN (P35658) Nuclear pore complex protein Nup214 (Nucleoporin Nup214) (214 kDa nucleoporin) (CAN protein)	0.039774	-0.045257	0.002081	-0.062116	-0.017452	0.004906	-0.023256	0.046928	0.170872	0.237084	0.456406	0.456394	0.44887	0.484547	0.022706	-0.005551	0.008281	-0.024167	-0.034707	-0.03295	-0.067521	0.029195	-0.035874	0.114797	-0.023029	-0.099275	-0.05503	0.008809	0	0.004947	0.045422	-0.041846	-0.008405	-0.003101	-0.063998	-0.071441	-0.028251	0.012852	0.014744
3	tcac0004.o.05	ZN135_HUMAN (P52742) Zinc finger protein 135	-0.052477	-0.000495	0.085679	0.004582	0.002416	0.01906	0.064312	0.028249	0.288188	0.33161	0.455255	0.399078	0.419368	0.313915	-0.064549	-0.065679	-0.068079	-0.100417	-0.020439	-0.08033	-0.130979	0.103726	-0.180882	-0.056447	-0.090577	-0.022758	-0.080486	-0.047172	-0.018372	0.016384	-0.047724	0.049068	0	-0.062987	-0.058541	0.147725	0.042166	0.025385	0.048846
3	tcac0004.m.14	NDKB_RAT (P19804) Nucleoside diphosphate kinase B (EC 2.7.4.6) (NDK B) (NDP kinase B) (P18)	0.015112	0.014624	0.057334	-0.027524	0.134483	-0.01459	-0.023297	0.004443	0.306463	0.386067	0.360897	0.411834	0.368677	0.421032	0.007754	0.094131	-0.02557	0.003021	0.00432	0	-0.003757	-0.078585	-0.253279	0.001243	-0.059378	-0.03659	0.014344	0.008243	-0.011257	0.026982	-0.016252	-0.033154	-0.041384	-0.036501	-0.106938	-0.029052	-0.086023	-0.056672	-0.08604
3	tcac0004.l.12	CCNB2_ANGJA (Q60FX9) G2/mitotic-specific cyclin-B2	-0.010218	-0.005273	-0.094076	-0.007874	-0.08945	0.011373	-0.064728	0.13324	0.320587	0.371844	0.392346	0.428646	0.335565	0.416397	-0.033235	-0.057642	-0.047821	-0.002436	-0.031013	-0.034454	-0.003159	0.074176	0.131818	0.171627	0.078128	0.01274	-0.075905	0.058225	0.004037	-0.074563	-0.002428	-0.050192	0.038822	-0.042479	0	0.075588	0.032242	-0.035899	0.009449
3	tcac0004.k.24	ATRAP_XENTR (Q5EBF8) Type-1 angiotensin II receptor-associated protein-like	-0.007185	0.165308	-0.072778	0.019181	-0.047273	-0.082876	-0.053572	0.084553	0.275313	0.208765	0.220511	0.223844	0.412733	0.589455	0.014872	-0.052868	-0.007026	0.046704	-0.004673	0.182462	0.087503	-0.000904	0.07715	0.055406	-0.203007	-0.135544	-0.084735	-0.084771	0.02574	0.018384	-0.044196	0.035285	0.093119	-0.072206	-0.060328	-0.13306	0	-0.20587	-0.030262
3	tcac0004.k.16		-0.039429	-0.071222	0.03061	-0.1908	-0.04923	-0.00545	0.022071	-0.000368	0.237808	0.156161	0.312357	0.194588	0.382049	0.619659	0.029374	-0.033691	0.076475	-0.122131	0.007094	0.006303	-0.026676	0.10848	0.195744	0.027865	-0.173264	-0.008857	-0.008696	-0.091431	0.057349	-0.123664	-0.039479	-0.128613	0.009208	-0.001093	0	-0.12688	0.126153	-0.158096	0.006926
3	tcac0004.k.05	H33_SPISO (P84248) Histone H3.3	-0.094829	0.020951	-0.083307	0.021109	0.05109	0.051218	0	-0.016979	0.286956	0.371361	0.293127	0.388012	0.298105	0.439494	0.004122	0.014064	0.026545	-0.053042	-0.049526	-0.067769	-0.096078	0.027451	0.121706	0.155947	-0.15526	0.041102	-0.051322	0.021556	0.089855	-0.008885	-0.097691	-0.047853	-0.06989	-0.082851	-0.158858	-0.163031	-0.149468	-0.137154	-0.159433
3	tcac0004.k.03	GPX4_PONPY (Q4AEH2) Phospholipid hydroperoxide glutathione peroxidase, mitochondrial precursor (EC 1.11.1.12) (PHGPx) (Glutathione peroxidase 4) (GPx-4)	-0.057048	-0.059152	-0.062954	0.060254	-0.08245	-0.057548	-0.043195	-0.028268	0.333253	0.338099	0.582443	-0.129857	0.281408	0.465046	0.105518	0	-0.037641	0.039674	0.02659	-0.124832	0.05764	-0.05847	0.005377	0.081396	-0.067606	0.021358	-0.035343	0.032627	-0.039106	-0.011957	0.040372	0.038754	-0.015274	-0.144071	-0.024473	0.021648	0.069035	0.11468	-0.004477
3	tcac0004.j.18	COX42_THUOB (P80971) Cytochrome c oxidase subunit IV isoform 2, mitochondrial precursor (EC 1.9.3.1) (COX IV-2)	-0.082996	-0.125909	-0.069093	-0.088435	-0.026846	-0.01626	0.003027	0.036981	0.329415	0.336402	0.348964	0.362392	0.405529	0.388208	-0.064288	-0.05979	-0.030033	-0.048923	0.046619	-0.013867	0.173251	0.110836	0.109589	0.032409	0.144579	-0.119533	-0.093677	-0.061861	-0.061051	-0.029248	-0.033318	-0.001879	-0.013697	0.050135	0	0.0495	0.068386	0.156049	0.12633
3	tcac0004.h.20	FRIM_SALSA (P49947) Ferritin, middle subunit (EC 1.16.3.1) (Ferritin M)	-0.047594	-0.043034	-0.048649	-0.006634	0.00533	0.014505	-0.04809	-0.044687	0.164164	0.21883	0.449089	0.395954	0.517701	0.497044	-0.02356	-0.01526	-0.008892	0.006811	0.003656	-0.040502	-0.003043	0.034999	0.030823	0.149292	-0.047666	-0.028446	-0.068214	0	0.00672	-0.027296	-0.020322	-0.02344	0.000724	-0.03354	-0.03263	0.005289	0.013107	0.039927	0.00702
3	tcac0004.h.16	pd_CG149500;sp_Q9R0L6_MOUSE_Q9R0L6; (7) FLJ34087 MATERIAL-1 PERICENTRIOL PERICENTRIOLAR MATERIAL ENRICHED FULL-LENGTH FULL INSERT LIBRARY	0.12527	-0.05233	-0.030013	-0.247057	-0.020305	0	-0.066539	0.039263	0.202878	0.117057	0.236678	0.361008	0.301504	0.534174	-0.015588	-0.219031	0.017546	-0.045991	-0.149342	-0.024952	-0.098654	0.082443	0.211222	0.092307	0.003495	-0.153693	-0.152453	-0.029768	0.14367	0.055019	0.003558	-0.121029	-0.035724	-0.111145	-0.167767	-0.045625	0.006551	0.020424	0.14886
3	tcac0004.g.22	ZP3_RAT (P97708) Zona pellucida sperm-binding protein 3 precursor (Zona pellucida glycoprotein ZP3) (Zona pellucida glycoprotein 3)	-0.0489	-0.036155	-0.00034	-0.026516	-0.014094	0	0.054446	0.046461	0.265059	0.385767	0.472416	0.415405	0.372299	0.445662	-0.019049	-0.066899	-0.021454	-0.015449	-0.014578	0.030147	-0.015667	0.10978	0.055787	0.0896	0.019224	-0.051539	-0.015961	-0.001609	0.011545	0.01938	-0.006607	-0.021857	-0.001245	-0.006184	-0.022673	0.030872	0.04561	0.004966	0.014925
3	tcac0004.g.20	TRIP6_HUMAN (Q15654) Thyroid receptor interacting protein 6 (TRIP6) (OPA-interacting protein 1) (Zyxin-related protein 1) (ZRP-1)	-0.159739	-0.052191	-0.114114	-0.002449	-0.121725	-0.043146	-0.016077	-0.05117	0.101175	0.076416	0.459973	0.415431	0.382997	0.435275	-0.010765	0.025663	0.034258	-0.05397	0.058511	-0.022362	0.061701	0.036266	-0.041254	0.125472	-0.072817	-0.104537	-0.071642	0.149887	0.097861	0.089526	0.189213	-0.081349	0.016726	0	-0.02236	0.173465	-0.101514	0.16088	-0.023301
3	tcac0004.f.07	G3P_PIG (P00355) Glyceraldehyde-3-phosphate dehydrogenase (EC 1.2.1.12) (GAPDH)	-0.243034	-0.062964	-0.02561	-0.093811	-0.071412	0	-0.007341	0.022438	0.140496	0.25201	0.405633	0.393532	0.451878	0.334438	0.007245	-0.065609	-0.09609	0.063591	0.112173	-0.042537	0.034083	0.135397	-0.011348	-0.066086	-0.050398	-0.077031	-0.141894	-0.153746	-0.162456	-0.054993	0.046034	-0.04142	-0.089733	0.029028	0.034522	0.203136	0.0263	0.023797	0.095072
3	tcac0004.e.11	A2MG_PONPY (Q5R4N8) Alpha-2-macroglobulin precursor (Alpha-2-M)	0.061097	0.045745	-0.094115	0.012476	-0.034099	-0.059243	0.012253	-0.006189	0.26394	0.325673	0.455989	0.434056	0.436475	0.404082	-0.014097	0	0.033401	-0.037701	0.041009	-0.051269	-0.015301	0.022052	0.030629	0.044844	-0.007485	-0.075109	0.03041	-0.006492	-0.00842	0.047849	-0.035388	-0.057882	-0.073357	-0.034926	-0.094505	0.049915	-0.109493	-0.006388	0.007291
3	tcac0004.e.08	FRIM_SALSA (P49947) Ferritin, middle subunit (EC 1.16.3.1) (Ferritin M)	-0.015212	-0.00804	-0.00808	-0.016623	-0.012555	-0.031703	0.022087	-0.028208	0.174266	0.211645	0.478952	0.447598	0.518482	0.440798	0	0.010789	-0.015871	0.011588	0.062007	-0.004874	-0.01946	0.044176	-0.041009	0.048767	-0.057422	0.002564	-0.035299	-0.021252	-0.013793	-0.014206	0.046637	-0.010129	-0.009521	-0.050626	0.039837	0.003959	0.030103	0.048573	0.054158
3	tcac0004.e.07	TBCC_HUMAN (Q15814) Tubulin-specific chaperone C (Tubulin-folding cofactor C) (CFC)	-0.005288	-0.039533	-0.22075	0.028481	-0.001468	-0.029557	0.043176	0.144674	0.274752	0.088327	0.274787	0.45262	0.388353	0.35254	-0.184092	-0.006403	0.126774	-0.078878	-0.16646	0.079898	0.033969	0.019742	0.189456	-0.008131	0.118484	0.084528	-0.056164	0.049834	-0.213003	0.064452	-0.110921	-0.049819	-0.041374	0.016525	-0.140382	-0.148541	-0.152659	-0.020476	0
3	tcac0004.e.03	ADFP_HUMAN (Q99541) Adipophilin (Adipose differentiation-related protein) (ADRP)	0.014226	0.043956	-0.046591	-0.068337	0.147278	-0.020843	0.034997	0.09474	0.220284	0.278135	0.374331	0.376504	0.321921	0.350578	-0.052623	-0.12003	0.185349	0	-0.11883	-0.017379	-0.128	0.052674	0.208307	0.161143	0.08647	-0.008321	-0.132468	0.050864	0.030941	-0.093075	-0.016731	-0.017444	-0.098923	-0.163643	0.010685	-0.101683	-0.186959	-0.097379	-0.201461
3	tcac0004.d.24	UB2EC_XENLA (P56616) Ubiquitin-conjugating enzyme X (EC 6.3.2.19) (Ubiquitin-protein ligase) (Ubiquitin carrier protein) (UBC-X)	-0.195727	0.09853	-0.095529	0.043882	-0.154685	0.022469	-0.023328	-0.013873	0.18783	0.179919	0.385268	0.294012	0.406127	0.444154	-0.059745	0.020339	-0.024599	-0.001272	0.05328	-0.088475	0.017672	0.174897	0.187527	0.205165	0.061987	-0.229802	-0.130294	-0.079931	0.070409	-0.09888	0.007404	-0.061799	0	-0.045199	0.007195	-0.044164	-0.056338	-0.137707	-0.05292
3	tcac0004.c.24	H33_SPISO (P84248) Histone H3.3	-0.064818	0.026733	0.080192	0.055856	0.064628	0.031472	-0.07764	0.028108	0.287986	0.320277	0.398875	0.407555	0.42327	0.425629	0.048115	-0.002451	-0.025229	0.078185	-0.080482	-0.050373	-0.010892	0.004796	0.066648	0.095709	-0.086773	-0.064029	-0.06687	-0.004836	0.054371	-0.007278	0.032468	-0.012434	0	-0.047529	-0.077	-0.040056	-0.051573	-0.094718	-0.170055
3	tcac0004.c.16	TIMP2_BOVIN (P16368) Metalloproteinase inhibitor 2 precursor (TIMP-2) (Tissue inhibitor of metalloproteinases-2) (Collagenase inhibitor)	0.020517	-0.019062	-0.034084	-0.041065	0.063594	-0.000638	-0.052695	0.021388	0.335212	0.345307	0.452792	0.419814	0.401167	0.415775	0.035072	-0.030668	0.00922	0.030791	-0.025989	-0.047692	-0.020825	0.055372	0.023812	0.077096	-0.038234	0.022357	0.052252	0.001344	-0.036952	-0.005237	-0.02954	-0.008625	0	-0.007221	-0.013943	-0.04941	0.025418	-0.094056	-0.083891
3	tcac0004.c.01	COX42_THUOB (P80971) Cytochrome c oxidase subunit IV isoform 2, mitochondrial precursor (EC 1.9.3.1) (COX IV-2)	-0.063121	-0.087887	-0.058645	-0.026047	-0.035236	0	-0.085337	-0.063523	0.410682	0.39263	0.393543	0.369987	0.374639	0.361078	-0.080689	-0.120999	-0.081616	-0.009947	0.012745	-0.008929	0.116287	0.073779	-0.001616	0.084606	0.013388	-0.103906	-0.103337	-0.03704	0.034077	0.019756	-0.003045	0.032085	-0.018525	0.002247	0.010901	-0.000243	0.071213	0.021488	0.020036
3	tcac0004.b.14	YIQ9_YEAST (P40442) Hypothetical 99.7 kDa protein in SDL1 5'region precursor	-0.083871	-0.025019	-0.034072	-0.018214	0.012645	0.007462	-0.069419	-0.069562	0.301605	0.331696	0.405697	0.404928	0.383345	0.479194	0.031532	-0.001346	0	0.03246	-0.083176	-0.021436	0.060864	0.12438	0.090233	0.08905	0.035023	-0.081032	-0.049464	0.029334	-0.00463	0.031369	-0.06312	-0.045883	-0.003388	-0.050436	-0.014884	-0.034272	-0.063842	0.062529	0.006527
3	tcac0004.b.08	pd_CG292997;sp_Q8WWH5_HUMAN_Q8WWH5; (66) SYNTHASE TRNA PSEUDOURIDINE COMPLETE PROTEOME B LYASE PSEUDOURIDYLATE PSI55 HYDROLYASE	0.058761	-0.063724	-0.153899	-0.063646	0.181134	0.051279	0.130652	-0.148629	0.199925	0.44482	0.294759	0.27852	0.406404	0.332692	-0.006604	0.046238	0.035262	-0.177429	-0.09085	0.026813	0.005644	-0.035177	-0.140466	-0.03913	0.088272	-0.098467	-0.111607	-0.087683	0	0.020056	-0.101605	-0.212288	-0.065026	0.043527	-0.116085	0.125269	0.035041	-0.122318	-0.026413
3	tcac0004.a.01		-0.130566	-0.009988	-0.094709	-0.004121	-0.219566	0.007021	0.082106	-0.18313	0.133696	0.285484	0.232226	0.406569	0.399997	0.460988	-0.01745	0.071218	-0.129574	-0.073547	0.121441	0.115799	0.15461	0.105993	0.053205	0.015292	-0.0844	-0.078985	-0.002926	-0.074137	-0.065506	0.053457	0.176213	-0.097237	-0.069542	-0.035013	-0.016006	0	0.110411	-0.05137	0.112311
3	tcac0003.p.19	AIP_MOUSE (O08915) AH receptor-interacting protein (AIP) (Aryl-hydrocarbon receptor-interacting protein)	-0.00893	-0.008161	-0.018512	0.03802	-0.124197	-0.048122	0.061572	0.069579	0.278314	0.25692	0.175138	0.349709	0.519817	0.579731	-0.037924	-0.101159	-0.041183	-0.05761	-0.041111	-0.028823	-0.041475	0.049104	-0.049299	0.029937	0.048114	-0.089974	0.005887	0	0.117198	-0.033375	0.015811	0.041417	-0.045504	0.053991	-0.034764	0.020313	-0.028476	-0.074689	0.045132
3	tcac0003.o.11	PRDX1_HUMAN (Q06830) Peroxiredoxin 1 (EC 1.11.1.15) (Thioredoxin peroxidase 2) (Thioredoxin-dependent peroxide reductase 2) (Proliferation-associated protein PAG) (Natural killer cell-enhancing factor A) (NKEF-A)	-0.007601	-0.014115	-0.059813	-0.02118	-0.055093	0.044844	-0.055992	0.00274	0.198763	0.245686	0.486326	0.440913	0.447607	0.469406	-0.043032	0	-0.041475	-0.011153	0.011765	-0.047632	0.026236	0.012575	-0.003392	0.09326	-0.047998	0.017172	-0.017956	-0.048393	-0.00877	-0.000204	0.093257	-0.016803	0.020939	-0.015198	-0.046011	0.040111	0.003392	0.020201	0.035429
3	tcac0003.o.08		0.02735	-0.039282	0.034754	-0.061495	0.054609	-0.001665	0.018669	-0.014466	0.569498	0.167503	0.282799	0.347699	0.296372	0.204001	0	-0.053838	0.040063	0.025116	-0.268264	-0.149108	0.097699	0.103933	-0.041334	0.006701	0.158843	-0.153771	-0.116846	-0.042613	0.100925	-0.001784	-0.22632	-0.061248	0.071931	-0.021934	0.022038	-0.177221	-0.014966	-0.063881	-0.116947
3	tcac0003.o.07	LCB1_MACFA (Q60HD1) Serine palmitoyltransferase 1 (EC 2.3.1.50) (Long chain base biosynthesis protein 1) (LCB 1) (Serine-palmitoyl-CoA transferase 1) (SPT 1) (SPT1)	-0.134698	0.091871	-7.9e-05	-0.024914	-0.071492	0.039066	-0.08082	0.034999	0.094386	0.089842	0.485696	0.335277	0.466209	0.478642	-0.015279	-0.02745	0	0.042988	-0.125799	-0.028488	0.162261	-0.037265	0.078951	0.072081	0.056287	-0.109224	-0.03938	-0.069021	-0.07413	0.041014	-0.062726	-0.00275	0.084752	0.00479	-0.185116	0.008391	0.104934	-0.044265	-0.031558
3	tcac0003.n.18	CRP_PIG (O19062) C-reactive protein precursor	-0.072333	-0.094143	-0.07827	0.033611	0.054579	0.032434	-0.057052	-0.102161	0.25534	0.348133	0.382837	0.442115	0.337506	0.388846	-0.167511	-0.105541	0.015378	-0.04432	0.09119	0.07921	-0.072242	0.104335	0.045725	0.084622	0.000197	-0.0394	-0.034233	-0.100735	-0.130634	-0.006494	0.128808	0.02817	-0.002332	0	-0.102276	-0.110638	0.036111	-0.015201	-0.12016
3	tcac0003.h.19	GRHPR_HUMAN (Q9UBQ7) Glyoxylate reductase/hydroxypyruvate reductase (EC 1.1.1.79)	-0.030757	-0.001579	-0.03088	-0.014134	-0.033298	-0.006346	-0.033134	0.056427	0.2717	0.359768	0.448418	0.435267	0.370425	0.412839	0	-0.053842	0.007663	0.017455	-0.045627	-0.038932	0.058537	0.076454	0.014914	0.180623	0.14549	-0.086426	-0.018898	0.042124	-0.02774	0.007618	-0.020617	-0.036917	0.051116	-0.019092	-0.026325	-0.036877	-0.048616	0.028281	0.021681
3	tcac0003.h.17	K0258_HUMAN (Q92546) Protein KIAA0258	0.018558	-0.043417	0.004697	-0.089986	-0.031429	-0.012484	-0.028426	0	0.224084	0.288324	0.445039	0.44457	0.444169	0.43926	-0.004347	-0.10089	-0.016736	-0.021403	-0.00739	-0.006925	0.009749	0.072274	0.076338	0.099115	0.016285	-0.020489	0.001834	-0.012716	0.021734	-0.082518	0.050021	0.010646	-0.073248	-0.038475	-0.014309	-0.124613	-0.050779	0.02232	0.002497
3	tcac0003.h.11		0.043154	0.043584	-0.052745	-0.024145	0.055726	-0.042968	-0.060402	0.067373	0.228582	0.174294	0.2585	0.313236	0.593597	0.509643	0.007112	-0.105169	-0.043717	-0.08803	-0.110311	-0.021989	-0.022861	-0.042173	0.034127	0.023152	-0.087528	-0.148469	-0.011839	-0.028972	-0.057815	0.078637	0.062447	0.022239	0.022133	-0.123895	-0.138955	0	0.031653	0.038853	-0.019592
3	tcac0003.h.06		-0.008924	-0.073612	-0.02088	0.034087	0.010728	-0.020064	-0.001754	-0.030557	0.270335	0.309227	0.461272	0.415834	0.424725	0.431326	-0.018244	-0.023749	0.024956	0.00283	-0.01163	-0.011599	0.02107	0.132183	0.073033	0.118166	0	-0.017673	-0.049179	0.048423	-0.020358	-0.015483	0.085139	-0.034448	-0.025187	0.009617	-0.023114	-0.02188	-0.101286	0.062311	0.03957
3	tcac0003.g.11	NOLA2_BRARE (Q6PBV6) H/ACA ribonucleoprotein complex subunit 2-like protein (Nucleolar protein family A member 2-like protein)	-0.04666	0.067496	-0.091695	0.068022	0.048294	0.020001	0.026147	-0.041533	0.152475	0.187917	0.449301	0.356945	0.54348	0.475728	0.031223	-0.071596	-0.028161	-0.052148	-0.119911	0.041768	0.053697	0.05707	-0.015326	-0.052294	-0.00722	0.030015	0.002274	-0.018491	-0.019081	-0.007015	0	-0.01415	-0.027009	-0.022432	-0.020224	0.05107	-0.131771	-0.08266	0.018824
3	tcac0003.g.07	UGPA2_HUMAN (Q16851) UTP--glucose-1-phosphate uridylyltransferase 2 (EC 2.7.7.9) (UDP-glucose pyrophosphorylase 2) (UDPGP 2) (UGPase 2)	-0.064749	0.035297	-0.111325	0.162163	-0.014129	0.061127	0.070644	-0.092947	0.126076	0.136197	0.395233	0.31549	0.478687	0.45426	-0.120183	-0.029292	-0.109734	-0.127723	-0.048134	-0.111215	0.189212	0.054471	0.035579	-0.04495	0.114804	-0.003029	-0.052492	-0.175395	-0.057175	0	0.012291	0.077882	-0.073471	-0.036336	-0.179172	0.030841	0.124212	-0.01804	0.022524
3	tcac0003.e.11	pd_CG022742;sp_Q96QR8_HUMAN_Q96QR8; (6) DNA-BINDING ACTIVATOR SINGLE- PUR-ALPHA ALPHA TRANSCRIPTION PUR-GAMMA PURINE-RICH NUCLEAR REGULATION	-0.042721	0.007999	-0.10042	-0.098584	-0.089182	0.045759	0.129444	-0.104106	0.029978	0.381276	0.502146	0.249141	0.277475	0.351048	0.14726	-0.040033	-0.039537		-0.017669	0.133649	-0.064268	0.050344	0.006037	-0.006037	-0.055476	-0.028691	0.12825	0.026167	0.140565	-0.101072	0.055836	-0.219868	-0.125149	-0.016754	-0.084914	-0.196998	0.207994	0.14608	-0.033984
3	tcac0003.b.23	pd_CG044122;sp_Q9VKK2_DROME_Q9VKK2; (12) REPEAT WD SIMILAR CHROMOSOME CG4705 FBAN0007609 LD45056P C12G12.01C CG7074 ORF	-0.026623	0.016883	-0.098778	0.095176	0.019476	0	-0.002975	-0.007322	0.284523	0.344589	0.424488	0.282218	0.322638	0.503611	-0.071401	-0.023029	0.024754	-0.056825	0.079323	0.174692	0.030245	0.015682	-0.048287	-0.002788	-0.100193	0.014134	-0.083915	-0.000315	-0.026445	-0.025251	-0.015726	-0.034923	-0.18475	-0.020653	-0.194784	0.129204	0.030707	0.041197	0.028277
3	tcac0002.p.21	MLP3C_HUMAN (Q9BXW4) Microtubule-associated proteins 1A/1B light chain 3C (MAP1A/MAP1B LC3 C) (MAP1A/1B light chain 3 C) (MAP1 light chain 3-like protein 3) (Autophagy-related protein LC3 C) (Autophagy-related ubiquitin-like modifier LC3 C)	-0.048623	-0.040467	-0.000418	-0.014315	-0.037749	-0.021375	-0.046111	0.025369	0.3629	0.410334	0.420143	0.363459	0.400355	0.388196	-0.037775	0.023814	-0.000219	-0.029732	-0.072206	-0.039795	0.06635	0.077635	-0.042543	0.074775	0.091978	0	-0.025253	-0.073492	0.03227	-0.05499	0.128367	0.008997	0.036022	-0.031	0.02164	0.027133	0.062081	-0.011195	-0.037365
3	tcac0002.p.17	ANRA2_HUMAN (Q9H9E1) Ankyrin repeat family A protein 2 (RFXANK-like 2)	-0.138184	-0.105854	-0.045339	-0.039253	-0.109337	-0.096491	-0.049881	-0.133597	0.273986	0.302597	0.23108	0.561435	0.406432	0.319709	-0.085816	-0.130806	-0.070058	0.074521	-0.077185	-0.03334	0.044731	-0.020299	-0.028155	0.000374	0.146665	0.003864	-0.16702	0.002255	-0.049088	-0.102136	-0.001898	0.015576	0.075357	0.022965	0	0.032581	0.012455	0.064619	0.050373
3	tcac0002.n.01	pd_CG005145;sp_Q9D0M5_MOUSE_Q9D0M5; (21) DYNEIN LIGHT CHAIN MICROTUBULES MOTOR CYTOPLASMIC 1 AXONEMAL CDNA PIN	-0.095429	0.011054	0.01867	0.070758	-0.015118	-0.044336	-0.091453	0.017398	0.225583	0.208364	0.416233	0.231259	0.547472	0.445052	-0.09732	-0.105203	-0.003462	0.032778	-0.034262	0.017829	-0.086929	-0.071231	0.017647	0.125717	-0.116374	-0.138031	-0.081873	0.002336	0.016835	-0.013727	0.027021	0.186641		-0.071326	-0.1163	-0.087787	-0.046911	-9.3e-05	9.3e-05
3	tcac0002.m.23	pd_CG559548;sp_Q8XXB7_RALSO_Q8XXB7; (15) PROTEOME COMPLETE PLASMID RSC2199 MACROPHAGE SP0409 MLR4105 RB0268 DR1765 YPO2360	-0.110193	-0.099407	-0.015308	0.077482	-0.012523	0.062739	-0.029721	-0.071947	0.197756	0.246047	0.467402	0.436042	0.311073	0.495213	0.128357	-0.042945	-0.134991		-0.019268	-0.00937	0.060433	-0.003088	-0.014343	-0.032576	0.070844	0.003088	0.055828	-0.029777	-0.06221	0.018772	0.005864	-0.056159	0.079675	-0.152099	-0.066815	-0.079585	0.003845	0.111964	0.011651
3	tcac0002.l.10	RM49_MOUSE (Q9CQ40) Mitochondrial 39S ribosomal protein L49 (L49mt) (MRP-L49)	-0.063557	-0.020191	-0.050952	0.042129	0.114658	0.053083	0.059711	-0.044238	0.273681	0.375516	0.379087	0.259765	0.337147	0.455711	-0.07722	0.008393	0.00402	0.060711	-0.122127	0.01819	-0.073372	0.045384	-0.028709	-0.03015	0.042702	-0.12418	-0.019196	-0.005963	0	0.049573	-0.014087	-0.037514	-0.050141	-0.072483	0.067964	-0.117127	0.332228	-0.081439	-0.149247
3	tcac0002.l.06	UCP2_CYPCA (Q9W725) Mitochondrial uncoupling protein 2 (UCP 2)	-0.009082	0.065323	-0.025317	-0.054741	-0.047527	-0.028705	0.002751	-0.097905	0.367406	0.379879	0.423328	0.383936	0.414228	0.387458	-0.036648	-0.048184	0.001569	0.010785	-0.011474	-0.00714	0.069014	0.142131	0.047601	0.065623	0.029463	-0.076388	-0.023139	-0.014223	-0.025975	0	0.007225	0.024505	-0.050839	-0.017942	-0.016097	0.020113	0.029649	-0.039929	-0.037477
3	tcac0002.j.24	TPP1_CANFA (Q9XSB8) Tripeptidyl-peptidase I precursor (EC 3.4.14.9) (TPP-I) (Tripeptidyl aminopeptidase) (Lysosomal pepstatin insensitive protease) (LPIC)	0.009964		-0.019113	0.009515	-0.07561	-0.073487	-0.005357	-0.092916	0.174908	0.125524	0.323091	0.567103	0.33819	0.493067	0.023925	-0.043034	-0.037968	0.240085	-0.093354	0.037	0.038697	-0.001831	-0.014571	-0.011618	0.10616	-0.1666	-0.067627	-0.026709	-0.061307	-0.047458	-0.056123	0.001831	0.01198	0.065861	0.021702	-0.100856	0.050298	0.060358	-0.040287
3	tcac0002.j.09		0.03169	-0.054216	0.011447	-0.052527	-0.034958	0.000159	-0.033711	-0.000301	0.196432	0.31436	0.493515	0.405033	0.478093	0.377757	-0.03144	-0.08144	0.081015	0	-0.111306	-0.006662	0.009878	0.074337	-0.067283	0.052782	0.032144	0.026842	-0.049489	0.035359	0.0022	-0.024717	-0.011605	-0.018573	-0.010129	-0.076308	-0.129374	-0.069171	0.007342	-0.028476	0.010174
3	tcac0002.f.08	NUCM_BOVIN (P17694) NADH-ubiquinone oxidoreductase 49 kDa subunit (EC 1.6.5.3) (EC 1.6.99.3) (Complex I-49KD) (CI-49KD)	0.034722	0.070735	-0.041769	-0.106091	-0.110092	-0.136474	-0.078993	-0.207714	0.23969	0.233451	0.39201	0.33806	0.465813	0.379027	-0.056852	-0.006289	-0.033231	-0.012691	0.197494	0.027953	0.068042	0.227161	0.054737	0.119945	0.06553	0	0.065683	-0.043359	-0.127531	-0.06043	0.009811	-0.017837	0.009993	-0.041423	-0.047945	0.046376	-0.037043	-0.059826	-0.011761
3	tcac0002.f.03	IF5_MOUSE (P59325) Eukaryotic translation initiation factor 5 (eIF-5)	-0.225235	0.06851	-0.034894	0.005361	-0.076979	0.123823	-0.005952	-0.389222	0.243015	0.281231	0.338349	0.303434	0.319742	0.435676	-0.019202	0.138097	-0.031064	-0.033213	0.043236	-0.001457	0.198908	0.08315	0.063426	-0.04524	-0.02083	0.078893	0.04953	-0.069122	-0.019255	0.011858	0.037924	0	-0.068215	-0.077557	-0.095221	-0.014162	-0.064478	0.07828	-0.108662
3	tcac0002.c.23		0.013036	-0.01241	-0.065733	-0.054752	0	0.039089	0.002875	-0.032597	0.184521	0.191429	0.413683	0.458088	0.385563	0.550575	0.038537	0.020239	0.108579	0.030071	-0.022797	-0.002712	-0.070741	0.003922	0.047303	0.070484	0.114783	-0.058092	-0.092888	0.053077	-0.026059	-0.047765	-0.06258	-0.057271	0.055461	-0.036722	-0.037892	-0.091372	-0.068166	-0.013672	-0.041961
3	tcac0002.c.02	TCB1_CAEBR (P35072) Transposable element Tcb1 transposase (Transposable element Barney transposase)	-0.024303		-0.125463	-0.072967	-0.063734	0.012502	-0.056098	0.063789	0.11262	0.18322	0.388578	0.477065	0.399419	0.476656	-0.055944	0.000399	0.001152	0.106493	0.079913	-0.100326	-0.13765	-0.105163	-0.046755	-0.000399	0.078246	-0.013665	-0.102922	-0.039778	0.020088	-0.114365	-0.018167	0.07285	0.110554	-0.042136	0.135884	0.098378	-0.015347	0.072273	-0.083764
3	tcac0002.a.19	pd_CG581406;sp_ROK_MOUSE_Q60577; (3) NUCLEAR K RIBONUCLEOPROTEIN HETEROGENEOUS REPEAT RNA-BINDING HNRNP DNA-BINDING PHOSPHOPROTEIN DC-STRETCH	-0.171135	-0.126738	-0.009553	-0.006927	-0.14341	-0.040251	-0.005728	0.016988	0.144138	0.190436	0.555127	0.380761	0.329378	0.373135	0.031948	0.060092	0.012158	0.008848	0.037915	0.06529	0.091885	0.13483	-0.072677	0.028642	-0.147307	-0.095049	-0.153198	0.017622	0	0.079422	-0.162941	0.120348	-0.059689	-0.041753	-0.01299	-0.11327	-0.021951	-0.098627	-0.021069
3	tcac0002.a.18	TAGL_HUMAN (Q01995) Transgelin (Smooth muscle protein 22-alpha) (SM22-alpha) (WS3-10) (22 kDa actin-binding protein)	0.31022	-0.012852	0.044421	-0.076886	-0.066178	-0.037769	-0.041728	-0.160214	0.15222	0.296639	0.459606	0.168208	0.441014	0.188466	-0.006357	0.066972	0.140238	-0.019748	-0.039577	-0.069883	0.106193	0.226636	0.089856	-0.049464	0.041761	-0.018383	-0.159147	0.079874	-0.003449	-0.121746	-0.027487	0.00298	-0.150398	-0.226971	0.007918	0.033418	0.228422	0	-0.026729
3	tcac0002.a.14	PTBP1_PIG (Q29099) Polypyrimidine tract-binding protein 1 (PTB) (Heterogeneous nuclear ribonucleoprotein I) (hnRNP I)	-0.014745	-0.047213	0.067001	-0.028775	0.02159	-0.018458	-0.004399	-0.001367	0.211988	0.221836	0.502726	0.2854	0.281578	0.254358	-0.04971	-0.101953	0.396772	-0.097388	0.072618	0	-0.098514	0.07829	0.035814	0.157054	-0.032011	-0.038482	-0.022934	-0.06314	0.091474	0.033165	-0.182081	0.125194	-0.230825	-0.127519	-0.202377	-0.002901	0.114001	0.048331	0.033195
3	tcac0001.p.13	NUML_MOUSE (Q62425) NADH-ubiquinone oxidoreductase MLRQ subunit (EC 1.6.5.3) (EC 1.6.99.3) (Complex I-MLRQ) (CI-MLRQ)	-0.074431	-0.143721	-0.037345	0.022535	-0.023834	-0.083877	0	0.081496	0.214247	0.299587	0.377509	0.468591	0.432518	0.310226	0.014454	-0.003508	0.024813	0.040771	0.137175	-0.010093	0.025923	0.126487	0.099671	0.174603	0.180692	-0.157236	-0.052843	0.017105	-0.012399	-0.019429	-0.030134	-0.022946	0.052403	-0.066217	-0.077714	-0.082821	-0.083439	-0.004092	-0.093056
3	tcac0001.o.20	pd_CG008687;sp_PLC_LISMO_P34024; (11) PHOSPHODIESTERASE PROTEOME 1-PHOSPHATIDYLINOSITOL COMPLETE PRECUROSR DEGRADATION C LIPID PHOSPHOLIPASE SIGNAL	-0.0356	-0.058445	-0.040868	-0.035492	-0.020889	0.008244	-0.043933	-0.031118	0.205262	0.318007	0.428629	0.438506	0.437471	0.423268	-0.03559	-0.074147	0.03105	-0.01038	0.156178	-0.024829	0.026787	0.097242	0.049785	0.164703	0.109424	-0.015003	-0.030637	0.001802	0	0.018122	0.008239	0.022909	-0.017622	-0.051438	6.4e-05	-0.028821	-0.067889	-0.048221	-0.042078
3	tcac0001.o.11	CP2J2_HUMAN (P51589) Cytochrome P450 2J2 (EC 1.14.14.1) (CYPIIJ2) (Arachidonic acid epoxygenase)	-0.023311	-0.12783	-0.162596	0.060657	0.06201	0.081663	0.069935	-0.031387	0.17352	0.384673	0.439498	0.313317	0.190357	0.282956	0.17905	0.142341	0.163694	-0.003673	-0.049097	-0.002297	-0.090487	0.273904	0.099975	0	-0.022731	-0.079877	-0.063599	-0.081064	0.05615	0.0796	0.113115	-0.107468	0.054123	-0.050943	-0.209072	-0.085344	-0.245454	-0.012907	-0.088711
3	tcac0001.o.09	CP2J2_HUMAN (P51589) Cytochrome P450 2J2 (EC 1.14.14.1) (CYPIIJ2) (Arachidonic acid epoxygenase)	-0.118557	-0.110361	-0.005101	0.111118	-0.140822	0.035072	0.04135	0.073933	0.237377	0.328484	0.247908	0.307162	0.531129	0.255877	0.102505	0.084062	0.049345	-0.020381	0.261537	-0.02164	-0.046522	0.084998	0.090733	0.15984	-0.166108	-0.136281	-0.054447	-0.017134	0.043143	-0.099207	0.042628	-0.003646	-0.072024	-0.136121	-0.134677	-0.032487	-0.104597	0	-0.127502
3	tcac0001.m.07		-0.158586	-0.07554	0.040506	-0.180769	0.008077	0.059006	0.011184	-0.011372	0.15609	0.165648	0.339495	0.428106	0.354497	0.427711	-0.127224	-0.11909	0.085305	0.109882	-0.054029	-0.052627	0.002635	0.012565	0.086437	0	0.109628	-0.228874	0.057773	0.006999	-0.041202	-0.059656	-0.036744	0.064981	-0.175054	-0.173075	-0.241541	-0.02726	-0.067644	-0.030722	-0.072252
3	tcac0001.l.11		-0.08158	-0.039993	-0.110911	-0.043004	-0.02243	0.111778	0.037118	-0.139603	0.302031	0.371926	0.392599	0.230274	0.299367	0.453404	-0.101357	-0.044149	-0.09393	-0.044011	-0.120107	-0.066166	0.057406	0.131404	-0.056334	-0.037005	-0.073774	0.058245	-0.060723	0.008554	0.059052	0.055993	0.05865	0.103042	-0.277636	0.02596	-0.149084	0.057355	-0.012947	0.090647	0
3	tcac0001.j.02		-0.027963	-0.064492	-0.022877	-0.027306	-0.036742	0.005508	-0.070802	-0.125487	0.336096	0.369621	0.429874	0.388026	0.426573	0.391244	0.032705	-0.050521	-0.048218	0.001557	0.038313	-0.01674	0.029872	0.048552	-0.005068	0.035799	0.018446	0	0.025906	0.007192	0.033803	-0.036846	-0.003042	-0.107539	-0.079086	0.019244	-0.012686	-0.030936	-0.10554	-0.0735	0.001379
3	tcac0001.h.06	RETB1_ONCMY (P24774) Plasma retinol-binding protein I (PRBP-I)	-0.015729	-0.096046	-0.017776	0.070702	-0.110416	-0.016907	-0.268472	0.058607	0.187412	0.195395	0.326156	0.342566	0.435532	0.415624	0	0.062481	0.045271	0.032535	0.003512	0.158848	0.028569	-0.102485	0.002757	0.070544	-0.078777	-0.145994	-0.137878	0.013093	-0.105687	0.007359	-0.049659	-0.156407	-0.205171	0.062794	-0.052217	-0.197558	-0.091062	-0.00397	-0.090793
3	tcac0001.g.14	HBAD_APUAP (P15164) Hemoglobin alpha-D subunit (Hemoglobin alpha-D chain) (Alpha-D-globin)	0.005343	0.050369	0.088373	0.044055	-0.02602	-0.143665	-0.023876	-0.088143	0.153307	0.24578	0.276871	0.387438	0.48128	0.552161	0.033504	-0.108788	0.016829	-0.034393	-0.076286	-0.069558	-0.019038	-0.009643	0.002855	0.14614	0.024018	-0.072057	-0.00198	0.015843	0.040404	0.015139	-7.5e-05	-0.053247	-0.065351	0	-0.063513	-0.135802	-0.060339	-0.079323	0.128593
3	tcac0001.g.10	CLIC6_HUMAN (Q96NY7) Chloride intracellular channel 6	-0.058043	-0.064306	-0.002919	0.032236	-0.06893	-0.05339	0.051683	-0.07722	0.210478	0.30215	0.295759	0.454714	0.452191	0.528915	-0.047047	0.027174	-0.084491	-0.067379	-0.012695	-0.038335	-0.025149	0.093872	0.045775	0.06158	0.090838	-0.065811	-0.043335	0.027911	-0.026929	0.006664	0.003408	0	0.000269	-0.025819	-0.058256	0.036398	0.022468	-0.087436	-0.000978
3	tcac0001.g.06	CTRL_HUMAN (P40313) Chymotrypsin-like protease CTRL-1 precursor (EC 3.4.21.-)	-0.001104	-0.093494	0.039888	0.099528	0	-0.026661	0.033686	-0.030301	0.157051	0.181686	0.213975	0.481121	0.464438	0.514989	0.063598	0.023055	-0.23368	-0.019891	-0.048914	0.085722	-0.011891	0.062789	0.033872	0.061356	0.014684	-0.078069	-0.101317	0.044813	-0.070533	-8.1e-05	-0.076916	0.035322	-0.08163	0.0423	-0.097777	-0.144817	-0.002386	-0.114067	-0.010207
3	tcac0001.f.08		-0.010602	-0.081829	-0.108811	0.002529	0.022262	-0.033279	0.019305	-0.006238	0.078705	0.147814	0.336424	0.158641	0.421089	0.645889	-0.099728	0.023381	0.083629	-0.197387	-0.031112	0.051981	0.004277	0.063578	0.081578	0.013381	0.096171	-0.108064	-0.076027	-0.031744	-0.117081	-0.005992	0.084736	-0.069863	-0.05728	0	-0.128243	0.030052	-0.175764	-0.06099	-0.196662
3	tcac0001.f.04		-0.050039	-0.015978	0.066252	0	-0.011137	0.001563	0.065643	0.018732	0.179545	0.299039	0.450896	0.410822	0.423207	0.440837	-0.054728	-0.050506	0.119766	-0.031769	-0.049841	0.176355	-0.052585	0.05849	0.08275	0.126334	0.060381	-0.037905	-0.062459	-0.000432	-0.053044	0.008962	-0.013107	-0.05753	-0.076645	0.080487	-0.053436	-0.072824	-0.036737	0.007597	-0.011147
3	tcac0001.b.08	pd_CG026993;sp_Q9CPX8_MOUSE_Q9CPX8; (2) COMPLEX INNER ELECTRON C RIKEN RESPIRATORY REDUCTASE MITOCHONDRION SUBUNIT TRANSMEMBRANE	-0.008142		-0.013783	0.015622	-0.027541	0.014125	0.007325	-0.020999	0.221312	0.295713	0.42989	0.383112	0.422457	0.515362	-0.010793	-0.021427	0.002486	-0.005198	-0.014295	0.029874	0.084299	0.12264	0.028003	0.10489	0.019361	-0.052027	-0.093605	-0.091764	-0.008246	-0.064166	0.039111	-0.020734	-0.063657	-0.028244	-0.093067	0.00772	-0.002486	0.018917	-0.099959
3	tcac0001.b.04		-0.220062		-0.040015	0.020857	-0.032028	-0.087883	0.061734	0.006056	0.115229	0.19657	0.191308	0.479516	0.380321	0.549929	-0.013779	0.159989	0.003586	-0.01225	0.090565	-0.096226	-0.014991	-0.029113	0.002192	-0.032134	-0.034384	-0.049486	0.151859	-0.022671	0.078581	0.008092	-0.033219	-0.063176	-0.211612	0.053061	-0.002192	0.103458	-0.117695	0.101912	-0.069418
3	tcab0004.o.02		-0.015262	-0.134103	0.001824	0.016817	0.013508	-0.014698	0.034793	-0.052236	0.245104	0.301139	0.492942	0.373294	0.313287	0.490138	-0.091978	0.054176	0.041273	0.136976	-0.102319	-0.003283	0.037816	-0.001202	0	0.055739	-0.057974	-0.026629	-0.091575	0.049802	0.05704	0.067739	0.092257	-0.0502	-0.031202	-0.009387	-0.070783	-0.073926	-0.073783	-0.069778	-0.055998
3	tcab0004.n.13		-0.002633	-0.054253	0.024827	-0.045957	-0.08253	0.006609	-0.027138	-0.006856	0.42991	0.437775	0.363777	0.380251	0.336363	0.377959	-0.049731	-0.085558	-0.025473	-0.050644	-0.068648	-0.036269	0.101352	0.102102	-0.010492	0.096264	0.015362	0.035724	-0.016092	0.036543	-0.002268	0.033627	-0.084861	-0.061374	-0.082166	0.041778	0.011897	-0.008003	0.005579	0	0.065144
3	tcab0004.m.19		-0.170634	-0.025522	0.003739	-0.052354	0.046871	-0.067906	0.011245	-0.00683	0.241427	0.324062	0.323778	0.290969	0.334732	0.435302	0.103734	-0.08732	-0.069954	0.05174	0.120659	-0.033125	0.164341	0.168163	-0.171312	-0.215674	0.081171	-0.186197	-0.073257	-0.141686	-0.18611	-0.048359	0.0304	-0.001687	-0.041647	0.007083	-0.048967	0.082769	0.127259	0	-0.039642
3	tcab0004.l.07	VLDLR_RABIT (P35953) Very low-density lipoprotein receptor precursor (VLDL receptor)	-0.104838	0	-0.125402	-0.057263	-0.077453	0.023719	0.035829	-0.133515	0.112783	0.296389	0.24881	0.277248	0.438698	0.474697	0.13075	0.122855	0.018756	-0.076754	-0.122555	0.05989	0.133372	0.098725	0.231948	0.245804	-0.144058	-0.017674	-0.064745	-0.010732	-0.10774	0.057587	-0.023284	0.058332	0.029592	-0.13449	-0.081005	-0.017945	-0.111703	-0.076179	-0.006277
3	tcab0004.i.18		-0.020094	-0.018381	0.038117	-0.002638	0	0.037989	0.027418	0.005169	0.343903	0.337873	0.428786	0.381392	0.450707	0.405604	0.021816	-0.027313	0.026147	-0.011056	-0.021081	0.025105	0.044608	0.119706	0.025124	0.135888	0.060321	-0.014085	-0.028627	-0.006161	-0.048436	-0.044581	0.010763	-0.004267	-0.009979	-0.069384	-0.030304	-0.008222	-0.081324	-0.055244	-0.054177
3	tcab0004.i.14		-0.030152	0.028589	-0.183475	0.12712	-0.111809	0.075777	-0.000219	-0.029924	0.098909	0.207913	0.186791	0.388737	0.409782	0.414842	0.014147	-0.340541	0.000598	-0.028742	-0.054897	0.006274	0.028102	0.029882	-0.053958	0.234695	0.087605	-0.213707	-0.086978	-0.066024	0.020896	0	0.003858	-0.083813	0.049861	-0.13023	-0.068077	-0.026644	-0.160555	-0.070775	-0.205504
3	tcab0004.h.06		-0.064188	-0.019546	-0.103167	0.014646	-0.056662	-0.04795	0.008299	-0.098786	0.048769	0.152938	0.463218	0.217359	0.456463	0.586455	-0.093046	0.030391	-0.031706		0.178717	-0.067812	-0.025918	-0.113469	-0.008632	0.00567	0.065988	-0.096724	-0.129166	-0.068916	-0.00567	0.119612	0.042981	0.008771	-0.063438	-0.021671	0.018154	0.052719	0.053267	-0.078688	0.02474
3	tcab0004.g.16		0.042225	0.017381	-0.090558	-0.10641	0.020552	-0.097679	-0.091468	-0.122656	0.272918	0.360128	0.435803	0.427585	0.397391	0.336893	-0.052718	-0.0331	-0.078519	-0.066576	-0.109885	-0.135259	-0.008233	0.029024	-0.048487	0.025116	0.18094	-0.03481	0.044764	-0.026353	0	-0.018036	-0.022016	0.020277	0.026243	-0.020698	0.057551	0.062202	0.00386	-0.002563	0.041782
3	tcab0004.g.11	pd_CG316472;sp_Q9VVG2_DROME_Q9VVG2; (1) CG13731	-0.007528	0.016189	0.020756	0.040663	-0.07671	0.004655	-0.00024	-0.054148	0.328064	0.454401	0.41558	0.387806	0.365122	0.43438	0.018827	-0.035203	-0.01285	-0.003595	-0.011158	0.032628	-0.000431	-0.022464	0.000322	0.090671	0.070763	-0.028523	-0.054372	0.063654	-0.011072	-0.02118	-0.022741	0.038089	-0.035386	-0.000529	0.004532	0	-0.004105	-0.033799	0.008016
3	tcab0004.g.07	VPS35_HUMAN (Q96QK1) Vacuolar protein sorting 35 (Vesicle protein sorting 35) (hVPS35) (Maternal-embryonic 3)	0	0.097668	0.101468	-0.107382	-0.040364	-0.053701	-0.061558	0.102823	0.316582	0.37666	0.399925	0.391769	0.300911	0.40041	0.055368	-0.006439	-0.100878	-0.054349	-0.210494	-0.029755	0.061027	0.066423	0.054879	-0.02338	0.118624	-0.092677	0.07304	-0.045343	0.03471	-0.103661	-0.012721	0.092279	-0.011414	-0.056091	0.101354	0.000761	-0.064739	-0.03685	-0.02148
3	tcab0004.e.17		-0.035034	-0.057037	-0.039947	0.069865	-0.031209	0.131836	-0.019713	-0.140874	0.209381	0.126095	0.349144	0.402848	0.388736	0.46481	0.007196	-0.065609	-0.031715	-0.186371	-0.010914	0.112163	0.009149	0.117008	0.100878	-0.085053	-0.026533	0.031085	0.070982	0.172697	0.057639	-0.136273	-0.071398	-0.05343	-0.208254	0.104253	-0.084791	0.063705	-0.152955	0	-0.010997
3	tcab0004.e.13		-0.123632	-0.076992	0.04958	0.069587	-0.014718	0.064575	-0.03865	0.115129	0.288828	0.230754	0.284128	0.373489	0.340605	0.473245	-0.140375	-0.039956	0.0295	-0.094059	0.045491	-0.019129	-0.115577	-0.073505	-0.087425	0.00238	0	0.115547	-0.069552	0.101562	-0.100579	0.006154	-0.038931	-0.059034	0.017286	0.076151	-0.05542	-0.087327	-0.359137	0.010531	-0.07797
3	tcab0004.d.05	JUND_RAT (P52909) Transcription factor jun-D	-0.057332	0.004876	-0.097518	-0.150309	0.002201	-0.054963	0.076382	-0.122876	0.098763	0.430465	0.372927	0.261378	0.433615	0.384311	-0.12607	-0.159545	0.0464	0.106268	0.119928	-0.076084	-0.035361	-0.116156	0.040635	-0.147283	-0.002201	-0.159032	-0.103669	0.039049	-0.007066	-0.032158	0.052508	0.0935		-0.139567	0.009513	0.069194	-0.096689	-0.053011	0.052389
3	tcab0004.d.04		-0.019157	-0.096461	-0.014891	-0.047688	-0.001785	0.028246	0.039438	-0.025619	0.324523	0.416314	0.411167	0.386432	0.3961	0.414509	-0.033045	-0.101533	-0.002159	0.022023	-0.052975	-0.041632	0.065245	0.081487	0.056353	0.042973	0.046182	-0.043355	0.02198	0.003542	0	-0.010346	-0.021217	-0.039422	-0.015969	0.027027	-0.06756	0.115237	0.027641	-0.018836	-0.01302
3	tcab0004.c.19		-0.00292	0.181344	0.008813	-0.004904	0.054713	-0.133692	0.096259	-0.031917	0.153039	0.29523	0.314745	0.306927	0.344812	0.452919	0.057927	-0.050404	0	-0.109422	-0.18307	0.033138	0.235601	-0.131482	0.113491	0.090098	-0.083002	-0.092109	0.084745	0.022221	-0.12952	-0.043726	-0.14813	0.198208	-0.025822	-0.053687	-0.18816	0.09018	-0.011461	-0.094108	-0.051554
3	tcab0004.b.18		0.12237	0.044732	0.148476	-0.073155	0.002235	0.093958	0	-0.171992	0.150263	0.179417	0.253055	0.299417	0.431197	0.483504	0.02523	-0.111324	0.059782	-0.014713	-0.073275	-0.061945	0.191782	0.05804	-0.011437	0.08966	-0.002808	-0.121456	-0.009592	-0.04667	0.073328	-0.114952	0.152432	-8e-05	0.0598	-0.149681	-0.099887	-0.100309	-0.154129	-0.277403	-0.095506
3	tcab0003.p.21		0.185824	0.028929	0.005468	-0.083335	0	0.003722	-0.176153	0.062468	0.223971	0.314343	0.339388	0.3235	0.411817	0.323498	-0.069968	-0.067765	0.073515	-0.106739	0.166619	-0.050783	-0.08519	0.002922	0.007669	0.289232	0.064276	-0.056495	0.005749	-0.003327	-0.010673	-0.015425	-0.103542	-0.066501	-0.08047	-0.054321	-0.165531	-0.214048	-0.112546	0.015575	-0.116776
3	tcab0003.p.15	CLH_RAT (P11442) Clathrin heavy chain	0.051188	-0.102638	-0.029024	-0.159955	0.095331	-0.029509	0.032673	-0.141116	0.178421	0.060906	0.439509	0.293816	0.36525	0.324923	-0.036775	-0.082035	0.065225	-0.058288	-0.0719	0.061838	-0.062159	-0.027762	0.090107	0.141704	0.423824	0.102312	-0.22985	0.081681	-0.065232	-0.050253	0.009451	0.047625	-0.078012	0.192473	-0.032575	-0.113241	-0.024789	0	-0.039097
3	tcab0003.p.14	CCNB1_ANGJA (Q60FY0) G2/mitotic-specific cyclin-B1	0.010207	0	-0.022907	-0.019903	-0.017389	0.019085	-0.02322	-0.015096	0.256475	0.341618	0.403087	0.433607	0.426348	0.478	0.032717	0.010344	-0.001609	-0.034637	-0.093413	7.4e-05	-0.012484	0.083528	0.026978	0.022265	0.094582	0.024104	-0.028506	0.05463	-0.045683	0.020494	-0.048596	-0.058516	-0.057441	0.00442	-0.019837	-0.088367	-0.026039	-0.002471	-0.032016
3	tcab0003.p.10	RL30_ICTPU (P58372) 60S ribosomal protein L30	0.022144	-0.021177	-0.026932	-0.013531	0	-0.01797	-0.014033	0.007739	0.329201	0.354217	0.363248	0.377462	0.39035	0.401266	-0.064146	-0.006277	-0.008328	0.001183	-0.01418	0.00745	0.132411	0.18317	0.158176	0.219693	0.208332	-0.004555	-0.021622	-0.005426	-0.00581	0.021545	-0.016863	0.010213	-0.033138	0.008146	-0.009731	0.00517	-0.00421	-0.017618	-0.025382
3	tcab0003.p.06		-0.058904	-0.08988	-0.024768	-0.049773	0.052135	-0.046161	0.007303	-0.009492	0.228896	0.228939	0.322541	0.561924	0.437581	0.478542	-0.01947	0.025634	-0.088595	0.025441	-0.066042	0.00822	0.033461	0.02093	0.039787	0.033731	0.073802	0.040848	-0.006551	0	-0.011928	-0.015273	-0.047825	-0.034935	-0.03889	0.027047	-0.030995	-0.030856	0.015905	-0.024935	-0.031271
3	tcab0003.p.02	YTHD2_HUMAN (Q9Y5A9) YTH domain protein 2 (High-glucose-regulated protein 8) (NY-REN-2 antigen) (CLL-associated antigen KW-14)	-0.085859	0.030901	0.094979	-0.018635	-0.043798	0.058142	0.048669	-0.064948	0.257533	0.197003	0.303906	0.362414	0.409039	0.490258	-0.047301	-0.067335	-0.124626	0.014033	-0.02888	-0.017516	0.005571	0.033607	0.069948	-0.077987	0.054362	0	-0.055515	-0.009651	-0.198863	-0.121899	0.106925	-0.003872	-0.229115	0.114318	-0.083312	-0.217545	0.074878	-0.008209	0.025578
3	tcab0003.n.18		-0.01333	-0.078453	-0.051141	0.056103	0.032868	0.006333	0.025923	-0.088591	0.376441	0.336986	0.437118	0.411428	0.370448	0.404921	-0.08385	-0.031933	-0.046127	0.05257	0	-0.075722	0.038303	0.06854	0.012617	0.015512	-0.016396	0.010201	0.026721	0.022606	-0.093068	-0.027896	-0.026258	0.027588	-0.065044	-0.081755	-0.036727	-0.04188	-0.052002	-0.022632	-0.080598
3	tcab0003.n.14	SFRS9_MOUSE (Q9D0B0) Splicing factor, arginine/serine-rich 9	0.008993	-0.013717	0.063777	-0.093293	-0.015609	-0.189519	0.086506	-0.08423	0.162465	0.306361	0.470888	0.378495	0.331899	0.343897	-0.075559	-0.120595	0.000562	0.066338	0.099857	-0.221622	-0.040472	0.095968	0	0.107145	0.19455	-0.034898	0.036168	-0.02344	-0.090488	-0.100456	-0.002043	-0.051738	-0.063444	-0.090076	0.045572	0.022861	0.064797	-0.082677	-0.16978
3	tcab0003.n.03	TPX2_HUMAN (Q9ULW0) Targeting protein for Xklp2 (Restricted expression proliferation associated protein 100) (p100) (Differentially expressed in cancerous and noncancerous lung cells 2) (DIL-2) (Protein FLS353) (Hepatocellular carcinoma-associated antige	-0.171733	0.058038	-0.016923	-0.013602	-0.028212	-0.009401	0.035114	-0.046415	0.357915	0.303701	0.453078	0.319458	0.259117	0.272332	-0.037734	-0.027637	-0.09516	0.224149	-0.153456	-0.10485	0	0.092758	0.096617	0.072145	0.080723	-0.203248	-0.011658	0.045112	0.00129	-0.249602	0.012714	0.008623	-0.155917	0.019055	-0.02128	-0.097425	-0.102528	0.019946	-0.127221
3	tcab0003.m.01		0.011425	0.012056	0.042032	-0.009207	-0.065068	0.046782	-0.03251	0.074372	0.374934	0.397442	0.432537	0.348326	0.313104	0.406345	-0.008478	0.017383	-0.064859	0.004698	0.10589	-0.02136	0	0.02652	-0.025103	0.086777	-0.031375	-0.059409	-0.029595	0.006976	-0.01308	-0.035019	0.007935	-0.054091	-0.022285	0.054949	-0.102407	-0.062327	-0.18256	-0.152393	-0.07319
3	tcab0003.l.07		0.086119	-0.039349	-0.048048	0	-0.002757	0.059179	-0.097437	-0.037513	0.300792	0.2421	0.425961	0.382433	0.491731	0.388064	0.042763	-0.036518	-1.8e-05	0.008896	-0.082606	-0.046182	-0.027746	0.045813	-0.043742	0.025714	-0.0509	-0.075266	0.081568	0.057548	-0.015828	0.094975	0.0127	-0.17211	-0.10605	-0.011575	0.013944	-0.091166	-0.029327	0.086934	0.04379
3	tcab0003.l.01	FRM4B_HUMAN (Q9Y2L6) FERM domain containing protein 4B (Fragment)	0.023287	0.085981	0.075776	0.014577	-0.008992	-0.157677	-0.105808	0.096477	0.296289	0.342019	0.269279	0.301225	0.288962	0.419291	0.059666	-0.019561	-0.123062	-0.083989	-0.150103	0.01442	-0.125989	0.062937	0	0.037963	0.08633	-0.034016	-0.302212	0.18168	-0.085476	0.013811	-0.21704	-0.032563	-0.046845	-0.062824	-0.177958	0.064554	-0.028718	-0.107274	-0.016446
3	tcab0003.k.01	YOJ9_CAEEL (Q95ZI6) Hypothetical protein ZK353.9 in chromosome III	-0.133208	0.068778	0.09748	-0.060286	-0.048078	-0.041905	0.097812	-0.108246	0.207521	0.26992	0.378656	0.369238	0.260795	0.597124	-0.074238	-0.029258	0.03724	0.034131	0.038778	-0.019057	0.006752	0.045012	-0.005222	-0.050375	-0.070965	-0.107071	-0.030779	0.002313	0.067735	-0.047459	-0.022136	-0.03034	-0.084485	0.018047	-0.123149	0.008689	-0.150232	0	0.180068
3	tcab0003.j.21		-0.00033	0.058377	0.049699	-0.026747	0.080535	0.03046	-0.062943	-0.067755	0.347911	0.358872	0.432378	0.316547	0.428736	0.353026	0.0185	0.14407	0.077226	0.030608	0.081233	-0.14951	0.081723	0	-0.069453	-0.02749	-0.091824	-0.024268	0.068427	-0.044535	0.021171	-0.020522	0.057142	-0.001446	-0.080641	-0.065725	-0.023646	-0.070981	-0.160874	-0.016326	-0.020337
3	tcab0003.j.18	BTBD7_HUMAN (Q9P203) BTB/POZ domain containing protein 7	0.027935	-0.123039	-0.058916	-0.120149	-0.093014	0.053974	0.131272	-0.007242	0.259207	0.325227	0.256093	0.263326	0.400906	0.404513	0.026362	0.072538	-0.09872	-0.080483	0.130356	-0.111087	-0.004058	-0.220542	0.054021	-0.060839	0.29242	-0.055999	0.185836	0.082396	0.012744	-0.01005	-0.118075	0.067779	-0.146901	0.005127	-0.059499	0	-0.104235	-0.030322	-0.112229
3	tcab0003.j.15	BFSP1_CHICK (Q06637) Filensin (Beaded filament structural protein 1) (Lens fiber cell beaded-filament structural protein CP 95) (CP95)	-0.118102	0.017137	-0.117576	-0.163332	0.142548	0	-0.002388	-0.054134	0.222492	0.328736	0.169976	0.229759	0.169673	0.441876	0.009084	0.227271	-0.318977	-0.067242	-0.178092	-0.103106	0.075133	-0.005486	-0.103977	0.005328	0.173999	0.213453	0.04616	-0.118965	-0.134429	-0.117811	0.109839	0.179655	0.115472	-0.108978	-0.12634	-0.014327	0.125939	-0.024373	-0.124891
3	tcab0003.j.11	KS6A2_MOUSE (Q9WUT3) Ribosomal protein S6 kinase alpha 2 (EC 2.7.1.37) (S6K-alpha 2) (90 kDa ribosomal protein S6 kinase 2) (p90-RSK 2) (Ribosomal S6 kinase 3) (RSK-3) (pp90RSK3) (Protein-tyrosine kinase Mpk-9) (MAP kinase-activated protein kinase 1c) (M	0.021588	-0.086861	0.001912	-0.075695	0.029749	-7.8e-05	-0.079643	-0.032713	0.370014	0.403744	0.378386	0.417479	0.318106	0.422312	0.045199	0	-0.020143	0.029951	-0.022035	-0.017125	0.046039	0.072859	0.018603	0.023931	0.137174	-0.046402	-0.046343	-0.008701	-0.072991	0.011302	0.006383	-0.050864	-0.1061	-0.035261	-0.030575	-0.052744	-0.1374	0.045506	-0.010923
3	tcab0003.h.10	SELT_MOUSE (P62342) Selenoprotein T precursor	0.016592	-0.119074	-0.000465	-0.04388	-0.001106	-0.093013	0.006063	0.004193	0.247708	0.299766	0.398526	0.369171	0.48382	0.501518	0.001937	-0.013847	0.10998	-0.005927	0.022716	-0.000717	-0.00811	0.032502	0.007382	0.080018	0.046318	0.010268	-0.009301	-0.014076	-0.079035	0.015293	0.013032	-0.000969	-0.068564	-0.084288	-0.01282	-0.012447	-0.032652	0	-0.013483
3	tcab0003.f.17	pd_CG329321;sp_Q8SYJ9_DROME_Q8SYJ9; (126) COMPLETE PROTEOME SUA5 HYDROGENASE HYPF MATURATION FACTOR REGULATORY TRANSLATION TRANSCRIPTIONAL	0.036017	-0.03775	-0.01116	-0.022055	0.072763	0.073253	-0.073082	-0.003187	0.31232	0.315028	0.356033	0.375005	0.493143	0.412581	0.060238	-0.040714	-0.055761	-0.098567	-0.016686	0.017475	0.026845	0.066657	0.057711	0.044945	-0.026738	-0.056497	-0.045967	0	0.109621	-0.020755	-0.043577	-0.039964	0.03957	-0.202816	0.054335	-0.069257	-0.033338	-0.004212	0.017797
3	tcab0003.f.09	B2MG_ICTPU (O42197) Beta-2-microglobulin precursor	-0.023657	0.082983	-0.117392	0.104856	-0.051246	0.045071	-0.024129	0.020877	0.394796	0.392933	0.372255	0.380725	0.425235	0.34219	-0.046113	-0.020653	-0.037972	-0.02489	0.04603	-0.002806	0.00437	0.113704	-0.003532	0.0795	-0.010807	0.024643	0.002307	0.03443	-0.062828	-0.092061	-0.061185	0.003054	-0.05191	-0.135309	-0.071853	-0.003074	0	-0.002874	0.010158
3	tcab0003.e.17		0.129058	-0.02437	0.004972	-0.078114	0.018702	-0.046047	-0.015595	0.011305	0.288484	0.279965	0.443089	0.309443	0.401244	0.399292	-0.002133	-0.079484	-0.072049	0.08541	-0.148638	0.019181	-0.033004	0.082258	-0.042016	-0.026779	0.23522	-0.032626	0.019897	0.17158	0.046788	0.065072	-0.07486	-0.132318	-0.066573	-0.05369	0	0.01188	-0.026769	-0.062669	-0.142108
3	tcab0003.d.17	DEFM_HUMAN (Q9HBH1) Peptide deformylase, mitochondrial precursor (EC 3.5.1.88) (PDF) (Polypeptide deformylase)	0.025398	0.11896	0.001262	0.263772	-0.058253	0.035833	-0.001482	-0.126428	0.208134	0.27926	0.477893	0.41695	0.401036	0.284512	0.09841	0.105236	0.044514	-0.029423	0	-0.065126	-0.009769	0.090197	0.038853	-0.008792	0.141023	-0.080245	-0.046789	-0.033962	0.053225	-0.062204	-0.043248	-0.110019	-0.044575	-0.036286	-0.09824	-0.10855	0.078631	-0.041777	-0.094726
3	tcab0003.d.11	ZN442_HUMAN (Q9H7R0) Zinc finger protein 442	-0.120766	-0.034337	0.089478	0.124318	0.008107	0.064911	0.078347	-0.021034	0.181629	0.148477	0.432568	0.363573	0.411195	0.389415	-0.040486	0.158196	-0.051794	-0.015424	0.050853	-0.028534	-0.139372	0.079738	0.005635	-0.046076	0.110209	-0.030978	-0.025664	0.046842	-0.140184	-0.117258	-0.026167	-0.052933	-0.177968	-0.109066	-0.187519	0	0.244938	0.048418	-0.00383
3	tcab0003.d.07		0.075984	-0.085608	-0.006216	-0.05471	0.087378	-0.011195	-0.063109	-0.076188	0.234009	0.25181	0.401747	0.438611	0.409998	0.436788	-0.123953	-0.039043	-0.083897	-0.022488	0.041268	0	-0.028469	-0.061676	-0.04699	0.058733	0.111362	0.028283	-0.167751	0.05213	-0.025023	-0.024682	0.013205	0.013161	-0.052172	-0.154513	0.003938	0.062455	0.128405	0.006047	-0.079992
3	tcab0003.d.04		-0.032511	0.260531	-0.0946	-0.011853	0.015174	-0.041727	-0.04539	0.00896	0.34106	0.388483	0.446323	0.422518	0.197742	0.385113	-0.014298	-0.004763	0.028579	-0.00306	-0.012665	0.057132	0.048566	0.091921	0.090334	0.193289	0.062113	-0.054561	-0.041269	-0.007909	-0.020576	0.065229	-0.060885	-0.00203	-0.0332	0	-0.045877	-0.061369	-0.000362	0.026669	0.002042
3	tcab0003.d.03		-0.232455	0	-0.084422	0.081327	-0.086106	-0.091923	-0.049832	-0.010191	0.30995	0.284017	0.443086	0.405827	0.298581	0.397349	0.002685	0.095508	0.066651	0.019921	-0.011463	-0.041234	-0.096873	-0.005377	0.080434	-0.010456	0.064212	-0.007777	-0.013794	-0.0658	-0.002964	0.133953	-0.072106	0.075618	-0.116998	-0.068184	-0.047344	0.03001	0.11692	0.151297	0.039681
3	tcab0003.c.01	pd_CG107455;sp_Q9CQJ7_MOUSE_Q9CQJ7; (7) PITUITARY TRANSFORMING TUMOR GENE TUMOR-TRANSFORMING HPTTG	0.022024	0.009661	0.0216	-0.015306	-0.021386	0.034635	-0.04204	-0.054553	0.25259	0.313783	0.461934	0.371596	0.416949	0.482092	-0.007181	-0.087462	0.013698	0.02297	-0.007017	-0.015112	0.051385	0.110561	0.068569	0.163791	0.062183	-0.05577	-0.003981	0	0.019477	-0.003912	-0.014839	0.033169	-0.084423	-0.00914	-0.025153	-0.009268	-0.022924	-0.000192	-0.009108
3	tcab0003.b.24	ZP2_FELCA (P47984) Zona pellucida sperm-binding protein 2 precursor (Zona pellucida glycoprotein ZP2) (Zona pellucida protein A)	-0.031763	-0.062393	-0.037285	-0.156384	0.026355	0.016092	0.118423	-0.016016	0.250154	0.184621	0.374114	0.279951	0.471174	0.380173	-0.010447	-0.025762	0.037275	-0.023492	0.076859	-0.033235	0.049935	0	0.017523	0.01298	0.133071	-0.112665	-0.129967	-0.18649	-0.00018	-0.06384	-0.007689	0.013481	-0.220316	-0.048457	-0.064572	0.03552	-0.015978	0.341767	0.004986
3	tcab0003.b.22	RL12_MOUSE (P35979) 60S ribosomal protein L12	-0.139088	0.05532	-0.082099	-0.076157	-0.196663	0.109215	0.088909	0.085567	0.483012	0.197065	0.221142	0.212837	0.307787	0.311058	0.089108	-0.031601	-0.161262	0.134751	-0.064742	0.017439	0.206045	0.159392	-0.10361	-0.033792	0.190925	0.167881	-0.133029	-0.051483	0.117494	-0.13769	0	0.005068	-0.108872	-0.206176	-0.079896	-0.029444	-0.00874	-0.156456	-0.010945
3	tcab0003.b.12	RL11_ICTPU (Q90YV7) 60S ribosomal protein L11	-0.007169	0.102587	-0.00863	-0.007813	-0.048348	-0.048804	-0.01239	-0.105819	0.218357	0.232965	0.469929	0.428776	0.422509	0.490487	0.049258	-0.00166	0.001822	0.118449	0.033346	0.016165	0.016047	0.02597	-0.002072	0.054531	0.094304	0	-0.044453	0.024535	-0.024217	-0.020446	-0.033588	-0.054646	-0.03202	-0.03689	0.036197	-0.005683	-0.045274	0.054634	-0.019863
3	tcab0003.b.11		-0.1832	-0.09875	-0.137273	0.10592	0.055274	0.101192	-0.049032	-0.014899	0.32369	0.174313	0.187771	0.387383	0.348324	0.425145	0.023149	-0.003857	-0.066419	0.143234	0.06363	0.059994	-0.158111	0.136683	0.115551	-0.093016	0.111978	-0.088846	-0.154435	0	-0.076785	-0.023594	0.006346	-0.212718	-0.151406	-0.069077	-0.180878	-0.038648	-0.033369	0.080873	0.154093
3	tcab0003.b.08	pd_CG277645;sp_Q9LJL8_ARATH_Q9LJL8; (9) FLJ32675 AT3G19120/MVI11_3 AT5G12010/F14F18_180 F57G4.9 F14D2.9 CAB43653.1	-0.016498	0.126801	-0.042888	-0.045002	-0.013999	-0.001163	-0.001511	-0.033973	0.316216	0.321738	0.432334	0.415259	0.37528	0.376003	0.001229	-0.031912	-0.008851	-0.019208	0	-0.009753	0.126367	0.197252	0.07506	0.199219	0.161561	-0.004287	-0.038019	-0.017195	0.000464	0.013344	0.017222	-0.028861	-0.021757	-0.005536	-0.00091	0.006549	0.001109	0.042077	-0.010333
3	tcab0003.b.04		-0.01381		0.087277	0.017863	-0.061657	0.030717	-0.007391	0.040045	0.214065	0.134915	0.354517	0.574744	0.393317	0.462019	0.037704	-0.040973	-0.067597	-0.041354	-0.020657	0.03167	-0.011434	-0.00084	-0.038903	-0.00647	0.052452	-0.061483	-0.046929	-0.080825	-0.036083	0.030872	-0.039334	0.00084	-0.048669	0.15499	0.033706	0.01159	-0.105026	0.163797	-0.013618
3	tcab0002.p.21	CPNS1_RABIT (P06813) Calpain small subunit 1 (CSS1) (Calcium-dependent protease small subunit 1) (Calcium-dependent protease small subunit) (CDPS) (Calpain regulatory subunit) (Calcium-activated neutral proteinase small subunit) (CANP small subunit)	0.018258	-0.288564	0.116536	-0.165042	-0.102453	0.121687	-0.099889	0.029827	0.283972	0.240212	0.304562	0.245177	0.144146	0.448519	-0.022831	-0.083714	0.059503	0.010682	0	-0.042698	0.034626	-0.066705	-0.088181	-0.066851	0.318447	-0.228151	-0.071268	-0.09623	0.236768	-0.067247	-0.048467	0.099544	0.047639	-0.134254	-0.119992	-0.125655	-0.031812	0.002139	0.056649
3	tcab0002.m.24	MSRA_BOVIN (P54149) Peptide methionine sulfoxide reductase (EC 1.8.4.6) (Protein-methionine-S-oxide reductase) (Peptide Met(O) reductase)	0.034443	0.056939	-0.062367	-0.020925	0.046231	-0.004734	-0.025359	-0.051062	0.27575	0.371375	0.473217	0.448769	0.340184	0.425471	-0.062345	-0.01308	-0.044534		-0.078322	-0.059405	0.003661	0.017019	0.017963	0.058794	0.009882	0.068387	0.007459	-0.003661	0.007253	-0.042088	-0.014006	-0.015599	-0.068295	0.004924	-0.073574	-0.044982	-0.060692	0.041207	-0.073467
3	tcab0002.m.17	HOW_DROME (O01367) Held out wings protein (KH-domain protein KH93F) (Putative RNA-binding protein) (Muscle-specific protein) (Wings held out protein) (Struthio protein) (Quaking-related 93F)	-0.034566	-0.01847	0.010788	-0.036733	0.074807	0.058368	0.037229	-0.05966	0.176295	0.304249	0.395997	0.358052	0.528486	0.420936	-0.074244	0	-0.007909	0.028492	-0.114139	-0.052532	0.020797	0.091796	-0.023731	0.105744	0.047578	-0.03319	-0.145055	-0.019819	0.000375	-0.080058	-0.111548	-0.106432	-0.05201	0.069634	-0.04952	-0.097896	-0.00459	0.017325	0.015333
3	tcab0002.m.08		-0.006778	-0.028922	-0.204398	-0.000406	0.105018	0.029823	0.056754	-0.015001	0.273666	0.280107	0.33781	0.298368	0.497015	0.449142	0.022993	0.012948	-0.055185		-0.135874	-0.162775	-0.028233	-0.06253	-0.064254	0.111683	-0.116244	0.012421	-0.08863	0.009205	0.000406	-0.002492	0.043214	-0.084041	-0.042816	0.001069	0.000473	-0.110682	-0.032257	0.026544	-0.142643
3	tcab0002.m.05		0.016218	0.039953	0.115746	-0.068158	0.025662	-0.015715	-0.048293	-0.211581	0.190511	0.340063	0.463058	0.246206	0.429298	0.423059	-0.123897	0.022488	-0.029358		-0.101622	-0.03043	0.024172	0.061249	0.006222	-0.043875	-0.060661	0.033658	0.017342	-0.128491	-0.04201	0.037305	-0.117198	-0.018656	-0.135234	-0.006222	-0.105602	-0.098464	0.049284	0.164198	-0.012001
3	tcab0002.l.22	pd_CG691741;sp_Q9Y652_HUMAN_Q9Y652; (3) REPEAT WD RECEPTOR THYROID HORMONE RECEPTOR-ASSOCIATED SIMILAR SUBUNIT COMPONENT 95-KD	-0.031325	-0.043366	0.014547	-0.028044	0.090461	-0.025588	-0.04169	-0.0896	0.140457	0.208815	0.344362	0.495084	0.351038	0.579096	-0.058414	0.011653	0.040168	0.031566	-0.021414	-0.082726	-0.14364	0.057361	-0.07691	0.070815	0.010763	-0.107739	-0.063844	0.057388	-0.068614	-0.010629	-0.033365	0.004281	-0.061843	0	-0.086772	0.000444	0.047482	-0.045922	0.053436
3	tcab0002.l.20		-0.117511	-0.039922	0	0.045571	-0.085224	-0.029447	-0.034305	-0.042373	0.369017	0.410277	0.427531	0.440925	0.299825	0.357544	0.084373	0.088879	0.010284	0.07482	0.029319	-0.049134	0.130747	0.095469	-0.091732	-0.014196	0.008061	-0.031353	-0.040829	-0.060596	-0.037886	-0.039252	0.00217	-0.000366	-0.016399	0.053762	-0.018336	-0.000533	-0.000924	0.000623	0.01737
3	tcab0002.l.07	ZN167_HUMAN (Q9P0L1) Zinc finger protein 167 (Zinc finger protein 448) (ZFP)	-0.163401	-0.096335	0.225788	-0.020596	0.043947	0.027618	-0.047365	-0.107777	0.087072	0.12739	0.36773	0.26491	0.436545	0.526815	-0.145439	-0.15669	0	-0.038128	-0.012039	0.039056	-0.031166	0.087638	0.054237	-0.21319	-0.080774	-0.083095	-0.085777	0.078587	0.007929	-0.099602	0.068435	0.01503	-0.099511	0.046044	-0.028954	-0.124982	0.148753	-0.009898	0.017603
3	tcab0002.l.05	pd_CG001977;sp_VPP2_HUMAN_Q9Y487; (55) SUBUNIT I V-TYPE PROTEOME COMPLETE ATPASE ATP SYNTHASE ION HYDROGEN	-0.007547	-0.091462	0.138517	0.06114	-0.161852	0.071708	0.037491	-0.107438	0.333879	0.41118	0.379449	0.270645	0.287676	0.371093	-0.003513	-0.116812	0.01586	-0.105052	-0.028635	-0.104478	0.029234	0.032202	-0.101734	0.016513	0.03609	-0.205129	-0.101189	0	-0.220105	-0.032386	-0.089574	0.04674	0.033945	-0.099371	0.051477	0.010193	-0.103461	-0.040573	-0.132198
3	tcab0002.l.03	PDCL3_HUMAN (Q9H2J4) Phosducin-like protein 3 (Viral IAP-associated factor 1) (VIAF-1) (HTPHLP)	-0.038203	-0.041402	-0.031087	-0.010154	-0.007982	-0.006194	-0.000893	-0.044541	0.320711	0.369421	0.431856	0.368093	0.423727	0.392475	0.004972	-0.031188	0.00147	0.005408	-0.038079	-0.023351	0.106228	0.139564	0.04124	0.181778	0.154428	-0.04299	-0.023665	-0.008888	-0.004291	-0.028744	-0.007733	0	0.005968	0.005158	0.001085	-0.049789	0.009643	-0.016768	0.009091
3	tcab0002.l.02		-0.079256	-0.104526	0.072377	-0.119918	-0.005567	0.027301	-0.045863	0.067543	0.294181	0.224999	0.443082	0.37643	0.500678	0.304094	-0.08306	0.0338	0.022978	0.018297	-0.011882	0.03596	-0.05696	-0.070632	0.039193	-0.082056	0.00109	-0.119454	-0.047125	-0.005916	0.098024	-0.066076	-0.125313	0.108126	-0.148477	0	0.154062	-0.00092	-0.040185	-0.040628	0.060067
3	tcab0002.k.21	SND1_RAT (Q66X93) Staphylococcal nuclease domain-containing protein 1 (p100 co-activator) (100 kDa coactivator) (SND p102) (p105 coactivator)	-0.051153	-0.16153	0.066927	0.004056	0.115652	-0.097128	-0.122433	-0.040501	0.335179	0.42509	0.405227	0.334286	0.292046	0.323716	-0.021586	-0.252621	0.009866	0.009549	0.048123	-0.057342	-0.029153	0.156861	-0.047166	0.116477	-0.069175	0	-0.05063	-0.022179	-0.030103	-0.038605	-0.011587	-0.100643	-0.08657	0.095042	0.052724	0.085218	0.068964	0.039754	-0.059519
3	tcab0002.k.20		0.051002	-0.007343	0.039973	-0.014854	0.014645	-0.034232	0.007672	0.093993	0.396322	0.350246	0.477133	0.394407	0.28735	0.398124	-0.015423	0	0.078151	0.04159	-0.094128	-0.011386	-0.064784	0.082384	-0.078236	0.010305	0.001077	0.051215	-0.005396	0.009601	0.03684	-0.008432	-0.023027	-0.066826	-0.052381	-0.123366	-0.075619	-0.04436	-0.061958	-0.014509	-0.08985
3	tcab0002.j.06		0.005264	-0.068397	0.049297	0.004245	0.004534	0.022915	-0.032548	0.019551	0.2971	0.357573	0.514341	0.408439	0.407343	0.361916	0.009664	-0.026148	0.063456	-0.058982	-0.025602	-0.029001	-0.009606	-0.02314	0.045653	0.03114	0.000634	-0.000809	-0.065042	0.048279	-0.080135	-0.035417	0.037571	-0.035929	-0.0233	-0.000159	-0.037022	-0.091587	0	-0.045964	-0.060288
3	tcab0002.j.03		-0.068255	0.087887	-0.265168	-0.129278	-0.05614	-0.01843	-0.005172	0.01528	0.20689	0.257565	0.411094	0.2788	0.364275	0.360681	-0.206795	-0.005537	0.030981	-0.132896	0.046396	0.130609	0.067045	-0.12386	0	0.201193	0.064083	-0.09429	0.092827	0.071902	0.024915	-0.002382	0.040307	0.109862	-0.063491	-0.012396	-0.113196	-0.090645	-0.023829	-0.175795	-0.198614
3	tcab0002.j.01	4EBP2_HUMAN (Q13542) Eukaryotic translation initiation factor 4E-binding protein 2 (4E-BP2) (eIF4E-binding protein 2)	-0.031151		-0.033397	-0.04302	-0.00596	-0.011433	-0.017822	-0.030988	0.260757	0.360675	0.451713	0.397856	0.388336	0.40294	-7.8e-05	0.017301	-0.022525	0.100119	-0.004446	0.001276	0.031572	0.063444	-0.047803	0.030216	0.053452	-0.11692	-0.072572	-0.020485	0.034083	7.8e-05	-0.014756	0.045037	-0.098341	0.166644	0.040825	-0.027988	-0.145533	0.122074	-0.019304
3	tcab0002.h.23		0	0.01709	-0.014432	-0.055787	-0.03462	0.089513	0.004026	-0.00706	0.385463	0.400166	0.378583	0.395063	0.431213	0.369034	0.000297	-0.057905	-0.003176	-0.039822	-0.03548	-0.00318	0.087724	0.058799	0.065113	0.058233	0.097867	-0.021302	-0.043605	0.012385	-0.018009	0.052732	-0.039388	-0.017263	-0.044247	-0.07087	-0.024197	0.027016	-0.074305	0.01518	-0.02783
3	tcab0002.h.19	SPS1_HUMAN (P49903) Selenide, water dikinase 1 (EC 2.7.9.3) (Selenophosphate synthetase 1) (Selenium donor protein 1)	0.012269	0.163501	-0.020095	0.093436	-0.02117	-0.035449	-0.019515	-0.073629	0.312559	0.274224	0.280754	0.446564	0.437307	0.304889	-0.28123	-0.144906	-0.098797	-0.035053	0.108052	-0.075386	0.032772	0	-0.038962	0.087709	-0.047969	-0.118582	-0.110406	-0.083827	0.039527	-0.013062	0.100788	0.027197	-0.040321	0.06193	-0.082567	0.062336	-0.000844	0.104735	0.084147
3	tcab0002.g.12	pd_CG006906;sp_FOL1_MOUSE_P35846; (9) RECEPTOR FOLATE FOLATE-BINDING SIGNAL PRECURSOR GLYCOPROTEIN MULTIGENE FAMILY PLACENTA GPI-ANCHOR	-0.06091	0.03794	-0.003684	0.004	-0.030503	0.002195	0.013013	0.090195	0.201381	0.218627	0.370874	0.701909	0.261119	0.259841	0.018945	0.042351	-0.061714	0.007089	-0.148579	-0.069286	0	0.120946	0.087988	0.115897	-0.011499	0.023847	-0.031181	0.010249	-0.017503	-0.063049	-0.011017	-0.055632	-0.025514	-0.120119	-0.105199	-0.091863	-0.066307	-0.056249	-0.105802
3	tcab0002.g.06	BHMT_HUMAN (Q93088) Betaine--homocysteine S-methyltransferase (EC 2.1.1.5)	0.034891	-0.116117	-0.166178	0.035687	0.008279	-0.027817	-0.032168	0.052812	0.252057	0.305441	0.169705	0.416708	0.40686	0.506478	0.035591	-0.085285	-0.009643	0.004147	0.082353	-0.035917	-0.102336	0.104283	0.070941	0.077055	-0.086437	-0.031457	-0.092717	-0.014832	0.050741	-0.15231	-0.007052	-0.116175	0.128957	-0.053029	0	-0.152558	-0.019634	0.146722	-0.012323
3	tcab0002.f.18	LHX61_HUMAN (Q9UPM6) LIM/homeobox protein Lhx6.1 (Lhx6)	0.001115	0.021347	-0.068692	-0.047543	-0.006544	0.01104	-0.016239	-0.004436	0.145071	0.185718	0.506203	0.370661	0.505716	0.47343	-0.055707	-0.029477	0.017751	0.009319	-0.012321	-0.031137	0.053979	0.035089	-0.080285	0.05684	-0.136229	0.060393	-0.006074	0.017244	0.03787	0.024999	-0.001115	-0.033798		-0.041792	-0.069093	-0.080318	-0.032652	-0.010811	0.062052
3	tcab0002.f.01		-0.039119	0.006193	-0.168583	-0.170365	0.085509	-0.002981	-0.135002	-0.14153	0.09742	0.245097	0.098708	0.313137	0.35009	0.461215	-0.047753	-0.22524	0.048065	-0.057067	-0.012782	-0.161351	0.23629	0.250643	-0.024973	0.015753	0.061118	0.12927	-0.018962	-0.211877	0.029381	0.082451	-0.217626	0	-0.125286	-0.084609	0.103532	-0.060231	-0.121226	0.074499	0.01715
3	tcab0002.e.20		-0.252699	-0.017675	-0.060106	0.080933	-0.13375	-0.052405	0.040113	-0.129875	0.201091	0.278266	0.362014	0.276365	0.369788	0.425063	0.000588	0.069	-0.000588		-0.090137	-0.085187	0.050328	0.161693	0.114593	0.216573	0.155638	-0.127222	-0.123643	0.033723	-0.105442	-0.120444	-0.043057	-0.027984	0.017278	-0.169151	0.052521	-0.044701	-0.027419	0.111374	-0.055304
3	tcab0002.e.16	pd_CG399767;sp_Q9BWG6_HUMAN_Q9BWG6; (2) FLJ31760 3110001I17RIK	-0.167369	-0.098918	-0.005744	-0.038711	0.053382	-0.024397	-0.100446	-0.155517	0.227655	0.295962	0.206692	0.35099	0.353638	0.337802	-0.0081	-0.107933	0.222108		-0.170161	0.188481	-0.089567	0.148709	-0.224524	0.027983	-0.120831	0.001507	-0.055256	0.047293	0.128468	-0.060106	-0.001507	0.084795	0.065545	0.096443	-0.094457	-0.011191	0.165404	0.211986	-0.171598
3	tcab0002.e.12	pd_CG328693;sp_Q8WUN7_HUMAN_Q8WUN7; (8) FLJ11807 SIMILAR CHROMOSOME I CLONE:MRA19 DNA CG1172 5 F12M16.29 P1	-0.276341	-0.108952	-0.04554	-0.038141	-0.040548	0.04497	-0.004873	-0.071636	0.322942	0.341069	0.380334	0.319679	0.37175	0.390407	0.05302	-0.030971	0.101839		-0.077501	0.004873	-0.045734	0.062226	0.101375	-0.021752	-0.068542	-0.119267	-0.201773	-0.026638	0.013353	0.026543	-0.023707	0.029328	0.059447	-0.149352	0.023344	0.11148	-0.013616	-0.051477	0.012114
3	tcab0002.e.08	pd_CG002827;sp_Q8VCT5_MOUSE_Q8VCT5; (31) CALPAIN SUBUNIT CALCIUM-ACTIVATED NEUTRAL CALCIUM-BINDING PROTEINASE LARGE CANP HYDROLASE PROTEASE	-0.060573	-0.017766	-0.10217	-0.077497	-0.012634	-0.011003	0.032376	-0.017581	0.355264	0.384692	0.428359	0.38715	0.386164	0.411574	0.078129	0.077454	0.080108		-0.014675	-0.007028	0.113259	0.066921	0.004919	0.103753	0.030006	-0.006747	-0.018594	-0.009841	0.027379	-0.0274	0.000889	0.018943	-0.002723	-0.016602	0.024439	-0.005793	-0.000889	-0.018996	-0.020865
3	tcab0002.e.04		0.092396	0.018512	-0.073243	-0.09066	0.007454	-0.126334	-0.085317	-0.059895	0.234216	0.314291	0.336513	0.509721	0.360001	0.365659	0.030404	0.039321	0.077631		-0.098007	0.02216	0.097809	-0.015159	-0.084202	0.024957	0.04269	-0.087924	-0.101158	-0.123105	-0.23238	-0.038269	-0.082678	0.007179	-0.046956	-0.007179	-0.053126	-0.019231	0.101775	0.022376	-0.10465
3	tcab0002.d.03		-0.017704	0	0.012139	-0.034236	0.012573	-0.000736	-0.058563	-0.038701	0.349418	0.417652	0.403231	0.33718	0.428866	0.412658	0.011747	-0.074118	-0.003092	-0.005195	-0.036838	0.022719	0.095112	0.075492	0.02769	0.058395	0.072737	-0.114599	-0.042742	0.022446	-0.041238	-0.008673	-0.070928	-0.043678	-0.030629	0.018924	-0.045157	-0.011885	0.064166	-0.052232	0.001637
3	tcab0002.c.07	MYL6_RAT (Q64119) Myosin light polypeptide 6 (Myosin light chain alkali 3) (Myosin light chain 3) (MLC-3) (LC17)	0.013322	0	-0.063891	-0.076419	-0.0259	-0.055919	-0.019438	-0.061211	0.364938	0.396176	0.429912	0.339701	0.421197	0.400522	0.041256	-0.005772	-0.091874	0.033186	-0.044101	0.02097	0.056728	0.116501	-0.027185	0.024726	0.070457	-0.034896	0.03387	-0.030803	-0.019966	-0.007472	-0.004984	-0.036569	-0.05022	0.027598	0.057376	-0.036992	0.060786	-0.011484	0.011349
3	tcab0002.c.03	pd_CG276207;sp_P93298_ARATH_P93298; (64) A ATP SYNTHASE COMPLETE PROTEOME CHAIN ION TRANSMEMBRANE CF0 HYDROGEN	0.146793		0.063475	-0.002707	-0.042921	-0.087853	-0.096475	-0.065917	0.105318	0.282036	0.252819	0.500715	0.280865	0.504816	0.050947	0.039545	-0.067809	0.02797	0.002494	-0.063953	-0.13539	-0.012552	0.228065	0.106737	-0.070218	-0.026848	0.084652	-0.066135	0.061793	0.066063	0.02364	-0.034811	-0.004357	-0.035532	-0.054149	-0.00595	0.270058	-0.111119	-0.002494
[truncated: 1,598 more rows]
