# Supplementary material for: Androgen-induced masculinization in rainbow trout results in a marked dysregulation of early gonadal gene expression profiles
Source: BMC Genomics. 2007 Oct 4;8:357. doi: 10.1186/1471-2164-8-357 (PMC2099445; doi:10.1186/1471-2164-8-357)
Supplement: Additional file 2 — Clone names and annotations of the 2,474 genes differentially expressed in androgen-treated masculinized rainbow trout females. Annotation of 2,474 genes differentially expressed in females, males and androgen-treated masculinized rainbow trout females. Information provided for each clones (or for each accession number of the sequence if the data has been obtained by RT-PCR): the corresponding contig (that can be found at the following website ), the best blast hit description along with the corresponding database (Prodom or Swissprot), the score, the e-value and the percentage of identity. [file 1471-2164-8-357-S2.xls]

## Sheet: Ensembl Data
KM	Clone Name	Contig Name	Database	Description	Evalue	Score	% identity
1	AB050835	tcbk0010c.i.21_5.1.s.om.8	swissprot	GTHB1_ONCMA (P48252) Gonadotropin beta-1 subunit precursor (Gonadotropin beta-I chain) (GTH-I-beta)	4e-79	749	97
1	AF027130	tcaa0001c.e.20_3.1.s.om.8	swissprot	G3P_ONCMY (O42259) Glyceraldehyde-3-phosphate dehydrogenase (EC 1.2.1.12) (GAPDH)	0	1672	95.5
1	BX077744	tcad0006a.i.09_3.1.s.om.8	swissprot	CADH1_HUMAN (P12830) Epithelial-cadherin precursor (E-cadherin) (Uvomorulin) (Cadherin-1) (CAM 120/80) (CD324 antigen)	4e-70	676	47.3
1	tcab0001.h.05	tcab0001c.h.05_5.1.s.om.8	swissprot	CDC7_HUMAN (O00311) Cell division cycle 7-related protein kinase (EC 2.7.1.-) (CDC7-related kinase) (HsCdc7) (huCdc7)	6e-57	558	60.1
1	tcab0001.h.13	tcab0001c.h.13_5.1.s.om.8	swissprot	ZN184_HUMAN (Q99676) Zinc finger protein 184	2e-49	499	31.6
1	tcab0001.o.09	tcab0001c.o.09_5.1.s.om.8	swissprot	NHEB_ONCMY (Q01345) Na(+)/H(+) exchanger beta (Na(+)/H(+) antiporter) (Beta-NHE)	0	2689	84
1	tcab0001.o.13	tcab0001c.o.13_5.1.s.om.8	prodom	pd_CG077205;sp_Q9CQ71_MOUSE_Q9CQ71; (2) REPLICATION A RIKEN FACTOR-A RP-A DNA SUBUNIT NUCLEAR RF-A CDNA	3e-27	299	48.6
1	tcab0001.p.05	tcab0001c.p.05_5.1.s.om.8	swissprot	RUFY1_HUMAN (Q96T51) RUN and FYVE domain containing protein 1 (FYVE-finger protein EIP1) (Zinc finger FYVE domain containing protein 12)	5e-14	188	31
1	tcab0001.p.08	tcaa0001c.l.17_5.1.s.om.8	swissprot	GCSH_CHICK (P11183) Glycine cleavage system H protein, mitochondrial precursor	2e-53	533	74
1	tcab0001.p.24	tcab0001c.p.24_5.1.s.om.8	prodom	pd_CG011338;sp_Q9NVT0_HUMAN_Q9NVT0; (13) RIBOSOME BIOGENESIS NUCLEAR ATP-BINDING BMS1 FLJ10534 HOMOLOG SIMILAR CG7728 ORF	1e-67	647	72
1	tcab0002.g.02	tcab0002c.g.02_5.1.s.om.8	prodom	pd_CG340089;sp_Q9D456_MOUSE_Q9D456; (8) RIKEN CDNA KIAA0009 GENE 1700080D04RIK 1300002C08RIK 2410166I05 2410166I05RIK 2610016C23RIK 4933412C16RIK	1e-18	224	37
1	tcab0002.k.12	tcab0002c.k.12_5.1.s.om.8	prodom	pd_CG135840;sp_Q8N9T0_HUMAN_Q8N9T0; (63) LIPID OXYSTEROL-BINDING BINDING OXYSTEROL PROTEIN-RELATED OSBP-RELATED HOMOLOG REPEAT PROTEIN-LIKE BIOSYNTHESIS	2e-20	240	44.5
1	tcab0002.m.13	tcab0002c.m.13_5.1.s.om.8	prodom	pd_CG470985;sp_Q9H4L6_HUMAN_Q9H4L6; (2) TRANSCRIPTION TERMINATION FACTOR REPEAT MITOCHONDRIAL MTERF MITOCHONDRION PEPTIDE TRANSIT PRECURSOR	1e-20	242	53.4
1	tcab0002.n.12	tcab0002c.n.12_5.1.s.om.8	swissprot	WDFY2_MOUSE (Q8BUB4) WD repeat and FYVE domain containing protein 2 (WD40- and FYVE-domain containing protein 2)	2e-72	692	71.9
1	tcab0002.o.02	tcab0002c.o.02_5.1.s.om.8	swissprot	TISD_HUMAN (P47974) Butyrate response factor 2 (TIS11D protein) (EGF-response factor 2) (ERF-2)	3e-31	341	51.4
1	tcab0003.b.16	tcab0003c.b.16_5.1.s.om.8	swissprot	CLH_RAT (P11442) Clathrin heavy chain	7e-69	525	77.7
1	tcab0004.d.14	tcab0004h.d.14_5.1.s.om.8	prodom	pd_CG024034;sp_O81776_ARATH_O81776; (15) LIGAND-GATED ION CHANNEL RECEPTOR SUBUNIT GLUTAMATE A_TM021B04.3 YUP8H12.19 CHANNEL	0.009	88	32.8
1	tcac0001.a.07	tcaa0001c.h.06_3.1.s.om.8	swissprot	TRY1_SALSA (P35031) Trypsin I precursor (EC 3.4.21.4)	1e-137	1255	95.4
1	tcac0001.g.08	tcac0001c.g.08_5.1.s.om.8	swissprot	ZN592_HUMAN (Q92610) Zinc finger protein 592	8e-41	420	31.4
1	tcac0001.g.13	tcac0001c.g.13_3.1.s.om.8	swissprot	CO1A2_ONCMY (O93484) Collagen alpha 2(I) chain precursor	0.006	93	34.4
1	tcac0001.g.20	tcac0001c.g.20_3.1.s.om.8	swissprot	LRP6_MOUSE (O88572) Low-density lipoprotein receptor-related protein 6 precursor	3e-31	333	75.9
1	tcac0001.h.17	tcab0002c.d.22_5.1.s.om.8	swissprot	RCC2_BRARE (Q6NYE2) Protein RCC2 homolog	1e-146	1336	87.9
1	tcac0001.m.03	tcac0001c.m.03_3.1.s.om.8	swissprot	IF3I_HUMAN (Q9Y262) Eukaryotic translation initiation factor 3 subunit 6 interacting protein	0	2560	86.2
1	tcac0001.n.09	tcac0001c.n.09_5.1.s.om.8	swissprot	HA1F_CHICK (P15979) Class I histocompatibility antigen, F10 alpha chain precursor (B-F histocompatibility F10 antigen) (B-F-beta-IV) (B12)	3e-51	516	41.1
1	tcac0001.o.06	tcac0001c.o.06_3.1.s.om.8	swissprot	YO1J_CAEEL (P91408) Probable aminotransferase T01B11.2 (EC 2.6.1.-)	1e-109	1016	47.4
1	tcac0001.o.16	tcac0001c.o.16_3.1.s.om.8	prodom	pd_CG112566;sp_O15484_HUMAN_O15484; (4) PROTEASE CALPAIN CALPAIN-LIKE CALPM X-LINKED CALPAMODULIN	8e-16	200	46.9
1	tcac0001.o.24	tcac0001c.o.24_3.1.s.om.8	swissprot	CHD4_MOUSE (Q6PDQ2) Chromodomain helicase-DNA-binding protein 4 (CHD-4)	1e-120	1111	60.7
1	tcac0002.h.22	tcaa0001c.a.12_3.1.s.om.8	swissprot	ELA2A_HUMAN (P08217) Elastase-2A precursor (EC 3.4.21.71)	1e-105	973	66
1	tcac0002.p.02	tcaa0001c.c.04_5.1.s.om.8	swissprot	CBPA2_RAT (P19222) Carboxypeptidase A2 precursor (EC 3.4.17.15)	1e-142	1298	60.1
1	tcac0003.d.17	tcac0003c.d.17_5.1.s.om.8	swissprot	CL002_HUMAN (Q8NHQ8) Protein C12orf2 (Carcinoma-associated protein HOJ-1)	3e-06	121	29.3
1	tcac0003.h.02	tcac0003c.h.02_3.1.s.om.8	swissprot	PP1G_RAT (P63088) Serine/threonine protein phosphatase PP1-gamma catalytic subunit (EC 3.1.3.16) (PP-1G) (Protein phosphatase 1C catalytic subunit)	0	1706	97.2
1	tcac0003.h.07	tcaa0002c.h.06_3.1.s.om.8	swissprot	ZP3_RAT (P97708) Zona pellucida sperm-binding protein 3 precursor (Zona pellucida glycoprotein ZP3) (Zona pellucida glycoprotein 3)	1e-17	223	25.1
1	tcac0003.j.17	tcab0002c.j.15_5.1.s.om.8	swissprot	MLRN_CHICK (P24032) Myosin regulatory light chain 2, smooth muscle minor isoform (G1) (DTNB) (MLC-2) (Isoform L20-B1)	3e-84	798	93.2
1	tcac0004.a.22	tcac0004c.a.22_3.1.s.om.8	swissprot	ZNF93_HUMAN (P35789) Zinc finger protein 93 (Zinc finger protein HTF34) (Fragment)	6e-48	484	28.5
1	tcac0004.d.16	tcac0004c.d.16_3.1.s.om.8	prodom	pd_CG334147;sp_Q13948_HUMAN_Q13948; (5) CASP SIMILAR CDNA CUX MUSCULUS PROTEIN-LIKE MNCB-2844 MCASP RPL17A-STE3 CCAAT	9e-62	597	86.2
1	tcac0004.e.12	tcaa0002c.f.13_3.1.s.om.8	swissprot	HCE23_ORYLA (P31580) High choriolytic enzyme 1 precursor (EC 3.4.24.67) (Hatching enzyme zinc-protease HCE 1 subunit) (Choriolysin H 1)	1e-74	713	58.7
1	tcac0004.e.14	tcac0004c.e.14_3.1.s.om.8	swissprot	RPA12_RAT (Q6MFY5) DNA-directed RNA polymerase I subunit 12 (EC 2.7.7.6) (Nuclear RNA polymerase I small specific subunit Rpa12) (Zinc ribbon domain containing protein 1)	5e-38	396	61.2
1	tcac0004.f.02	tcaa0002c.g.20_5.1.s.om.8	swissprot	GLNA_CANFA (Q8HZM5) Glutamine synthetase (EC 6.3.1.2) (Glutamate--ammonia ligase) (GS)	0	1677	81.3
1	tcac0004.f.14	tcaa0001c.g.24_3.1.s.om.8	swissprot	CTRL_HUMAN (P40313) Chymotrypsin-like protease CTRL-1 precursor (EC 3.4.21.-)	1e-92	868	61.5
1	tcac0004.f.24	tcac0004c.f.24_3.1.s.om.8	swissprot	CD97_HUMAN (P48960) CD97 antigen precursor (Leukocyte antigen CD97)	8e-17	217	23.3
1	tcac0004.g.24	tcac0004c.g.24_5.1.s.om.8	prodom	pd_CG009315;sp_Q19700_CAEEL_Q19700; (61) RNA-DIRECTED DNA TRANSFERASE POLYMERASE REVERSE TRANSCRIPTASE NON-LTR RETROELEMENT ELEMENT III	0.01	87	44.7
1	tcac0004.i.02	tcac0004c.i.02_5.1.s.om.8	swissprot	CCNE2_HUMAN (O96020) G1/S-specific cyclin-E2	1e-126	1156	57.1
1	tcac0004.i.19	tcac0004c.i.19_3.1.s.om.8	swissprot	HEXB_HUMAN (P07686) Beta-hexosaminidase beta chain precursor (EC 3.2.1.52) (N-acetyl-beta-glucosaminidase) (Beta-N-acetylhexosaminidase) (Hexosaminidase B) (Cervical cancer proto-oncogene 7) (HCC-7) [Contains: Beta-hexosaminidase beta-B chain; Beta-hexos	5e-22	261	43.2
1	tcac0004.j.09	tcac0004c.j.09_5.1.s.om.8	swissprot	RAB5A_MOUSE (Q9CQD1) Ras-related protein Rab-5A	1e-108	1004	92
1	tcac0004.j.10	tcac0004c.j.10_5.1.s.om.8	swissprot	AT233_ANGAN (Q9I9C3) Sodium/potassium-transporting ATPase beta-233 chain (Sodium/potassium-dependent ATPase beta-233 subunit)	1e-140	1284	76
1	tcac0004.p.11	tcac0004c.p.11_3.1.s.om.8	prodom	pd_CG115042;sp_Q9VI65_DROME_Q9VI65; (11) FLJ21977 SIMILAR T12J13.11 CG10068 EXPRESSED LD01482P III CHROMOSOME C56G7.3 F1N21.22	5e-34	357	68.4
1	tcac0004.p.23	tcac0004c.p.23_3.1.s.om.8	swissprot	S10AG_HUMAN (Q96FQ6) S100 calcium-binding protein A16 (S100F)	2e-05	116	28.2
1	tcac0005.c.18	tcac0005c.c.18_3.1.s.om.8	swissprot	TAF13_MOUSE (P61216) Transcription initiation factor TFIID subunit 13 (Transcription initiation factor TFIID 18 kDa subunit) (TAF(II)18) (TAFII-18) (TAFII18)	2e-52	523	96.1
1	tcac0005.j.07	tcac0005c.j.07_3.1.s.om.8	swissprot	ZN135_HUMAN (P52742) Zinc finger protein 135	2e-15	202	59.6
1	tcac0005.j.08	tcac0005c.j.08_5.1.s.om.8	swissprot	RER1_HUMAN (O15258) RER1 protein	2e-98	917	83.6
1	tcac0005.k.13	tcaa0001c.m.11_5.1.s.om.8	swissprot	ACT3_PODCA (P41113) Actin-3	0	1893	94.9
1	tcac0006.a.16	tcaa0001c.e.08_5.1.s.om.8	swissprot	ELA2A_HUMAN (P08217) Elastase-2A precursor (EC 3.4.21.71)	3e-99	924	60.9
1	tcac0006.a.18	tcac0006c.a.18_3.1.s.om.8	swissprot	SODC_BRARE (O73872) Superoxide dismutase [Cu-Zn] (EC 1.15.1.1)	1e-70	679	81.8
1	tcac0006.c.08	tcac0006c.c.08_3.1.s.om.8	prodom	pd_CG296126;sp_Q9H840_HUMAN_Q9H840; (2) RIKEN GEMIN CDNA 2400008I04 FLJ13956 2400008I04RIK GENE	1e-27	303	54.9
1	tcac0006.c.12	tcac0005c.a.10_3.1.s.om.8	prodom	pd_CG000288;sp_O70130_MOUSE_O70130; (438) PROTEOME COMPLETE OXIDOREDUCTASE REDUCTASE ALDO/KETO FAMILY CHANNEL DEHYDROGENASE 1.1.1.- ALDO-KETO	2e-66	436	49.7
1	tcac0006.f.01	tcac0006c.f.01_3.1.s.om.8	prodom	pd_CG336695;sp_Q9NRR8_HUMAN_Q9NRR8; (4) EFFECTOR CDC42 SMALL LD24607P SPEC2 KINASE NON-KINASE SIMILAR CG14672	6e-13	175	68
1	tcac0006.g.04	tcac0006c.g.04_3.1.s.om.8	swissprot	COF2_MOUSE (P45591) Cofilin-2 (Cofilin, muscle isoform)	3e-70	676	77.2
1	tcac0006.i.21	tcac0006c.i.21_3.1.s.om.8	prodom	pd_CG008565;sp_Q8N7R7_HUMAN_Q8N7R7; (24) CELL CYCLIN CYCLE DIVISION G1/S-SPECIFIC CHROMOSOME ORF NEGATIVE FOLD PHOSPHORYLATION	5e-91	849	82.4
1	tcac0006.n.11	tcac0006c.n.11_3.1.s.om.8	swissprot	TXN4A_MOUSE (P83877) Thioredoxin-like protein 4A (Thioredoxin-like U5 snRNP protein U5-15kD) (Spliceosomal U5 snRNP-specific 15 kDa protein) (DIM1 protein homolog)	2e-79	754	96.4
1	tcad0001.f.16	tcaa0002c.e.20_5.1.s.om.8	prodom	pd_CG568829;sp_Q96BM1_HUMAN_Q96BM1; (1) PHOSPHOLIPASE REPEAT A2 SIMILAR GVI PLA2 CAI-PLA2 GROUP ANK IPLA2	2e-70	671	52.2
1	tcad0001.j.22	tcad0001a.j.22_5.1.s.om.8	swissprot	RTXE_DROME (Q9NBX4) Probable RNA-directed DNA polymerase from transposon X-element (EC 2.7.7.49) (Reverse transcriptase)	4e-07	95	30.6
1	tcad0001.m.13	tcad0001a.m.13_3.1.s.om.8	swissprot	MK1I1_HUMAN (Q9UHA4) Mitogen-activated protein kinase kinase 1 interacting protein 1 (MEK binding partner 1) (Mp1)	3e-59	578	90.3
1	tcad0001.m.20	tcad0001a.m.20_3.1.s.om.8	swissprot	GSTA_PLEPL (P30568) Glutathione S-transferase A (EC 2.5.1.18) (GST-A) (GST class-theta)	4e-94	882	71.1
1	tcad0001.n.08	tcbi0030c.g.09_5.1.s.om.8	prodom	pd_CG001093;sp_Q9D1I6_MOUSE_Q9D1I6; (94) RIBOSOMAL COMPLETE PROTEOME L14 50S RRNA-BINDING L14P 60S L23 SUBUNIT	3e-39	402	67.2
1	tcad0001.p.04	tcad0001a.p.04_3.1.s.om.8	swissprot	TCB1_CAEBR (P35072) Transposable element Tcb1 transposase (Transposable element Barney transposase)	1e-18	176	56.6
1	tcad0003.c.07	tcad0003a.c.07_3.1.s.om.8	prodom	pd_CG526763;sp_Q8QZT4_MOUSE_Q8QZT4; (2) SIMILAR CRUMBS FOR IMAGE:3610257	0.0001	103	57.5
1	tcad0003.d.13	tcad0003a.d.13_3.1.s.om.8	prodom	pd_CG558861;sp_OIP5_HUMAN_O43482; (1) OPA-INTERACTING	9e-18	217	30.9
1	tcad0003.j.22	tcab0002c.e.09_5.1.s.om.8	prodom	pd_CG085491;sp_Q920S3_MOUSE_Q920S3; (5) EG:115C2.8 RG083M05.2 ODAG WUGSC:H_RG083M05.2	3e-62	600	83.2
1	tcad0003.k.23	tcad0003a.e.07_5.1.s.om.8	swissprot	AP3S1_MOUSE (Q9DCR2) Adapter-related protein complex 3 sigma 1 subunit (Sigma-adaptin 3a) (AP-3 complex sigma-3A subunit) (Sigma-3A-adaptin)	1e-103	962	94.8
1	tcad0004.f.08	tcbi0022c.f.10_5.1.s.om.8	swissprot	ZPR1_MOUSE (Q62384) Zinc-finger protein ZPR1 (Zinc finger protein 259)	1e-178	1609	69.5
1	tcad0004.f.22	tcad0004a.f.22_3.1.s.om.8	prodom	pd_CG008634;sp_Q9NS00_HUMAN_Q9NS00; (73) TRANSFERASE GLYCOSYLTRANSFERASE BETA 2.4.1.- BETA-13-GALACTOSYLTRANSFERASE BETA-13-N-ACETYLGLUCOSAMINYLTRANSFERASE BETA-13-GALTASE 13-GALACTOSYLTRANSFERASE GALACTOSYLTRANSFERASE TRANSMEMBRANE	9e-31	329	60
1	tcad0004.i.03	tcad0002a.h.21_3.1.s.om.8	swissprot	PDCL3_MOUSE (Q8BVF2) Phosducin-like protein 3 (Viral IAP-associated factor 1) (VIAF-1)	8e-96	896	69.2
1	tcad0004.j.10	tcad0004a.j.10_3.1.s.om.8	swissprot	SYCN_RAT (O35775) Syncollin (SIP9)	5e-26	291	44
1	tcad0004.n.10	tcab0002c.o.13_5.1.s.om.8	swissprot	TC1A_CAEEL (P03934) Transposable element Tc1 transposase	4e-20	178	40.4
1	tcad0004.p.18	tcab0003c.a.03_5.1.s.om.8	prodom	pd_CG331499;sp_UCRQ_MOUSE_Q9CQ69; (8) COMPLEX REDUCTASE UBIQUINOL-CYTOCHROME C MITOCHONDRION INNER ELECTRON III MEMBRANE QP-C	1e-25	285	64.1
1	tcad0005.e.03	tcaa0001c.h.08_5.1.s.om.8	swissprot	CTRB_GADMO (P80646) Chymotrypsin B (EC 3.4.21.1) [Contains: Chymotrypsin B chain A; Chymotrypsin B chain B]	1e-121	1111	82.6
1	tcad0005.f.03	tcad0005a.f.03_5.1.s.om.8	swissprot	JUNB_CYPCA (P79703) Transcription factor jun-B	3e-74	709	78.1
1	tcad0005.g.06	tcad0005a.g.06_3.1.s.om.8	prodom	pd_CG020858;sp_Q9ZW36_ARATH_Q9ZW36; (1305) RNA-BINDING NUCLEAR REPEAT BINDING SPLICING RIBONUCLEOPROTEIN FACTOR RNA MRNA ALTERNATIVE	2e-06	119	35.4
1	tcad0005.j.08	tcad0005a.j.08_3.1.s.om.8	prodom	pd_CG002336;sp_O54807_MOUSE_O54807; (82) REPEAT WD HYDROLASE ZINC-FINGER FYVE RECEPTOR PHOSPHATASE DOMAIN-CONTAINING DYSPLASIA FACTOR	1e-14	190	91.8
1	tcad0005.n.08	tcaa0002c.n.01_5.1.s.om.8	swissprot	TPIS_CHICK (P00940) Triosephosphate isomerase (EC 5.3.1.1) (TIM) (Triose-phosphate isomerase)	1e-114	1053	82.7
1	tcad0005.p.07	tcad0005a.p.07_5.1.s.om.8	swissprot	MS3L1_MOUSE (Q9WVG9) Male-specific lethal 3-like 1 (MSL3-like 1) (Male-specific lethal-3 homolog 1)	9e-08	136	71.8
1	tcad0005.p.18	tcad0005a.p.18_3.1.s.om.8	swissprot	ERN1_HUMAN (O75460) Serine/threonine-protein kinase/endoribonuclease IRE1 precursor (Inositol-requiring 1) (hIRE1p) (IRE1a) (Ire1-alpha) (Endoplasmic reticulum-to-nucleus signaling 1) [Includes: Serine/threonine-protein kinase (EC 2.7.1.37); Endoribonucl	2e-37	395	29.6
1	tcad0005.p.24	tcad0005a.p.24_3.1.s.om.8	prodom	pd_CG543875;sp_SNXC_HUMAN_Q9UMY4; (6) NEXIN SORTING SDP3 RE52028P SDP8 CG6359 W06D4.5 ALTERNATIVE SPLICING	2e-17	214	86.3
1	tcad0006.a.23	tcad0006a.a.23_3.1.s.om.8	swissprot	RHOA_RAT (P61589) Transforming protein RhoA	1e-105	978	95.8
1	tcad0006.n.12	tcad0006a.n.12_5.1.s.om.8	swissprot	GBB1_XENLA (P79959) Guanine nucleotide-binding protein G(I)/G(S)/G(T) beta subunit 1 (Transducin beta chain 1) (XGbeta1)	9e-35	365	100
1	tcad0007.a.08	tcab0003c.i.10_5.1.s.om.8	swissprot	TLE1_MOUSE (Q62440) Transducin-like enhancer protein 1 (Groucho-related protein 1) (Grg-1)	0	2032	88.8
1	tcad0007.a.16	tcad0007a.a.16_5.1.s.om.8	prodom	pd_CG091707;sp_Q9BWC9_HUMAN_Q9BWC9; (3) CDNA PREDICTED MNCB-2071 BY BRAIN	7e-15	192	40.9
1	tcad0007.d.21	tcac0004c.l.09_5.1.s.om.8	swissprot	PCBP2_MOUSE (Q61990) Poly(rC)-binding protein 2 (Alpha-CP2) (Putative heterogeneous nuclear ribonucleoprotein X) (hnRNP X) (CTBP) (CBP)	1e-153	1397	79.2
1	tcad0007.e.12	tcad0007a.e.12_3.1.s.om.8	swissprot	SEP15_ONCMY (Q6X4M2) 15 kDa selenoprotein precursor	1e-85	808	98.7
1	tcad0007.f.01	tcad0007a.f.01_5.1.s.om.8	prodom	pd_CG152580;sp_Q9H4F0_HUMAN_Q9H4F0; (5) INITIATION FACTOR TRANSCRIPTION LD10456P AT2G39240 IA AT2G34750 CG16938 T5I8.4	1e-66	583	54.6
1	tcad0007.f.06	tcad0007a.a.22_5.1.s.om.8	swissprot	NATTE_THANI (Q66S03) Nattectin precursor	8e-27	298	40.3
1	tcad0007.f.07	tcac0001c.b.21_3.1.s.om.8	swissprot	TISB_RAT (P17431) Butyrate response factor 1 (TIS11B protein) (EGF-inducible protein CMG1)	1e-25	293	50.4
1	tcad0007.g.06	tcab0001c.d.22_5.1.s.om.8	swissprot	MP2K2_CYPCA (Q90321) Dual specificity mitogen-activated protein kinase kinase 2 (EC 2.7.1.-) (MAP kinase kinase 2) (MAPKK 2) (ERK activator kinase 2) (MAPK/ERK kinase 2) (MEK2)	1e-112	1042	78.1
1	tcad0007.g.23	tcad0007a.g.23_3.1.s.om.8	swissprot	FA11L_BRARE (Q7SYC7) Protein FAM11-like	0	1660	87.7
1	tcad0007.h.14	tcad0007a.h.14_3.1.s.om.8	swissprot	TCB2_CAEBR (Q04202) Transposable element Tcb2 transposase	2e-10	161	31.8
1	tcad0007.i.04	tcab0001c.d.22_5.1.s.om.8	swissprot	MP2K2_CYPCA (Q90321) Dual specificity mitogen-activated protein kinase kinase 2 (EC 2.7.1.-) (MAP kinase kinase 2) (MAPKK 2) (ERK activator kinase 2) (MAPK/ERK kinase 2) (MEK2)	1e-112	1042	78.1
1	tcad0007.j.05	tcad0007a.f.21_3.1.s.om.8	swissprot	KCRM_RABIT (P00563) Creatine kinase M-type (EC 2.7.3.2) (Creatine kinase, M chain) (M-CK)	1e-110	1018	83
1	tcad0007.k.02	tcab0001c.d.22_5.1.s.om.8	swissprot	MP2K2_CYPCA (Q90321) Dual specificity mitogen-activated protein kinase kinase 2 (EC 2.7.1.-) (MAP kinase kinase 2) (MAPKK 2) (ERK activator kinase 2) (MAPK/ERK kinase 2) (MEK2)	1e-112	1042	78.1
1	tcad0007.k.24	tcab0001c.d.22_5.1.s.om.8	swissprot	MP2K2_CYPCA (Q90321) Dual specificity mitogen-activated protein kinase kinase 2 (EC 2.7.1.-) (MAP kinase kinase 2) (MAPKK 2) (ERK activator kinase 2) (MAPK/ERK kinase 2) (MEK2)	1e-112	1042	78.1
1	tcad0007.o.15	tcad0007a.c.03_3.1.s.om.8	swissprot	VATL_HUMAN (P27449) Vacuolar ATP synthase 16 kDa proteolipid subunit (EC 3.6.3.14)	1e-57	568	78.9
1	tcad0007.o.17	tcad0007a.e.21_5.1.s.om.8	swissprot	CALM_XENLA (P62155) Calmodulin (CaM)	2e-79	754	100
1	tcad0007.o.19	tcad0007a.c.07_5.1.s.om.8	prodom	pd_CG326809;sp_CAN2_MOUSE_O08529; (55) CALPAIN PROTEASE SUBUNIT LARGE NEUTRAL CALCIUM-ACTIVATED HYDROLASE PROTEINASE CANP THIOL	4e-65	625	69
1	tcad0008.a.10	tcad0008a.a.10_5.1.s.om.8	swissprot	YG41_SCHPO (O60176) Hypothetical RNA-binding protein C23E6.01c in chromosome II	1e-34	366	43.8
1	tcad0008.a.12	tcac0003c.c.15_3.1.s.om.8	swissprot	VIT_ONCMY (Q92093) Vitellogenin precursor (VTG) [Contains: Lipovitellin I (LVI); Phosvitin (PV); Lipovitellin II (LVII)]	0	3574	91.1
1	tcad0008.a.18	tcad0002a.i.21_3.1.s.om.8	swissprot	TRA2A_MOUSE (Q6PFR5) Transformer-2 protein homolog (TRA-2 alpha)	1e-55	552	75.8
1	tcad0008.a.22	tcad0008a.a.22_3.1.s.om.8	swissprot	FTCD_RAT (O88618) Formimidoyltransferase-cyclodeaminase (Formiminotransferase-cyclodeaminase) (FTCD) (58 kDa microtubule-binding protein) [Includes: Glutamate formimidoyltransferase (EC 2.1.2.5) (Glutamate formiminotransferase) (Glutamate formyltransfera	0	1815	63.8
1	tcad0008.d.24	tcad0008a.d.24_3.1.s.om.8	prodom	pd_CG334145;sp_Q9NRQ5_HUMAN_Q9NRQ5; (4) FN5 SIMILAR CG8244	9e-08	131	89.6
1	tcad0008.g.24	tcab0002c.c.22_5.1.s.om.8	prodom	pd_CG291529;sp_Q9NW68_HUMAN_Q9NW68; (1)	3e-30	324	80.2
1	tcad0008.m.17	tcac0006c.g.23_3.1.s.om.8	swissprot	KCRB_HUMAN (P12277) Creatine kinase B-type (EC 2.7.3.2) (Creatine kinase, B chain) (B-CK)	0	1645	78.4
1	tcad0009.c.22	tcad0005a.n.19_3.1.s.om.8	swissprot	RANB3_MACFA (Q4R4T9) Ran-binding protein 3 (RanBP3)	1e-116	1078	50
1	tcad0009.e.23	tcad0009a.e.23_5.1.s.om.8	prodom	pd_CG192706;sp_Q9ZUC3_ARATH_Q9ZUC3; (1) F5O8.27	8e-05	105	37.3
1	tcad0009.f.15	tcad0001a.b.16_5.1.s.om.8	prodom	pd_CG685221;sp_Q9BRT9_HUMAN_Q9BRT9; (4) 4933405K01 RIKEN SIMILAR 4933405K01RIK CDNA CG14549 GENE	3e-52	514	78
1	tcad0009.g.17	tcad0009a.g.17_3.1.s.om.8	prodom	pd_CG303568;sp_NUPL_HUMAN_P52594; (3) REV/REX ACTIVATION REPEAT REV RAB-R RIP HIV-1 SIMILAR BINDING NUCLEAR	8e-38	390	43.7
1	tcad0009.h.02	tcad0009a.h.02_5.1.s.om.8	prodom	pd_CG034359;sp_SEPL_MOUSE_Q62170; (3) LIGAND GLYCOPROTEIN CELL ADHESION REPEAT P PSGL-1 SELECTIN TRANSMEMBRANE P-SELECTIN	2e-11	163	40
1	tcad0009.h.18	tcad0009a.h.18_3.1.s.om.8	swissprot	SURF4_FUGRU (O57590) Surfeit locus protein 4	1e-124	1143	81
1	tcad0009.k.16	tcad0009a.k.16_5.1.s.om.8	swissprot	UN84A_HUMAN (O94901) Sad1/unc-84 protein-like 1 (Unc-84 homolog A)	4e-66	638	49.4
1	tcad0009.m.11	tcad0009a.m.11_3.1.s.om.8	swissprot	IC1_HUMAN (P05155) Plasma protease C1 inhibitor precursor (C1 Inh) (C1Inh)	2e-63	619	36.3
1	tcad0009.n.02	tcad0009a.n.02_5.1.s.om.8	prodom	pd_CG605909;sp_Q8N9L6_HUMAN_Q8N9L6; (1) FLJ36928	0.0005	98	26.2
1	tcad0009.n.17	tcad0009a.n.17_3.1.s.om.8	swissprot	ZN180_HUMAN (Q9UJW8) Zinc finger protein 180 (HHZ168)	2e-40	418	72.8
1	tcad0009.p.21	tcad0004a.h.02_3.1.s.om.8	prodom	pd_CG007736;sp_Q9VK81_DROME_Q9VK81; (65) HYDROLASE PROTEOME COMPLETE NUCLEOSIDE INOSINE-URIDINE PREFERRING GLYCOSIDASE PURINE MW2201 PROBABLE	1e-31	337	49
1	tcav0001.c.01	tcav0001c.c.01_3.1.s.om.8	swissprot	GLPK_MOUSE (Q64516) Glycerol kinase (EC 2.7.1.30) (ATP:glycerol 3-phosphotransferase) (Glycerokinase) (GK)	0	2079	78.9
1	tcav0001.c.20	tcav0001c.c.20_3.1.s.om.8	prodom	pd_CG111496;sp_Q9LDF6_ARATH_Q9LDF6; (3) ADAGIO KELCH LKP2/ADO2 ZTL CLOCK-ASSOCIATED F-BOX PAS LOV FKF1-LIKE ATFBX2C	0.002	94	31.4
1	tcav0001.f.14	tcav0001c.f.14_3.1.s.om.8	swissprot	RANB3_MACFA (Q4R4T9) Ran-binding protein 3 (RanBP3)	1e-129	1185	54
1	tcav0001.g.15	tcav0001c.g.15_3.1.s.om.8	prodom	pd_CG261029;sp_Q9HB66_HUMAN_Q9HB66; (1) PNAS-117	5e-08	133	52.1
1	tcav0001.g.24	tcav0001c.g.24_5.1.s.om.8	swissprot	ITM2C_RAT (Q5PQL7) Integral membrane protein 2C	7e-89	839	62.3
1	tcav0001.l.14	tcav0001c.l.14_3.1.s.om.8	swissprot	BMP7_MOUSE (P23359) Bone morphogenetic protein 7 precursor (BMP-7) (Osteogenic protein 1) (OP-1)	1e-125	1154	77.1
1	tcav0001.p.12	tcav0001c.p.12_3.1.s.om.8	swissprot	UBE2H_MOUSE (P62257) Ubiquitin-conjugating enzyme E2 H (EC 6.3.2.19) (Ubiquitin-protein ligase H) (Ubiquitin carrier protein H) (UBCH2) (E2-20K)	2e-69	664	97.6
1	tcav0002.h.20	tcav0002c.h.20_3.1.s.om.8	swissprot	U3IP2_HUMAN (O43818) U3 small nucleolar RNA-interacting protein 2 (U3 small nucleolar ribonucleoproptein-associated 55-kDa protein) (U3 snoRNP-associated 55-kDa protein) (U3-55K)	1e-171	1552	65.2
1	tcav0003.e.20	tcac0005c.l.23_3.1.s.om.8	swissprot	DCNL1_HUMAN (Q96GG9) DCN1-like protein 1 (Defective in cullin neddylation protein 1-like protein 1) (DCUN1 domain-containing protein 1) (Squamous cell carcinoma-related oncogene)	1e-133	1220	88.4
1	tcav0005.a.10	tcav0003c.h.17_3.1.s.om.8	swissprot	CT172_MOUSE (Q9CYC5) Protein C20orf172 homolog	4e-17	220	27.2
1	tcav0005.j.03	tcav0005c.j.03_3.1.s.om.8	swissprot	LAS1L_HUMAN (Q9Y4W2) LAS1-like protein	1e-100	937	34
1	tcav0005.j.21	tcav0005c.j.21_3.1.s.om.8	prodom	pd_CG129765;sp_Q9BW08_HUMAN_Q9BW08; (5) GROWTH FACTOR EPITHELIUM-DERIVED LENS HEPATOMA-DERIVED SIMILAR RELATED FACTOR ANTIGEN KW-7	3e-25	281	44.9
2	AB032566	tcay0017b.a.02_3.1.s.om.8	swissprot	DDX4_HUMAN (Q9NQI0) Probable ATP-dependent RNA helicase DDX4 (EC 3.6.1.-) (DEAD box protein 4) (VASA homolog)	0	1758	72.2
2	BX072707	tcaa0002c.c.22_5.1.s.om.8	swissprot	HS90B_CHICK (Q04619) Heat shock cognate protein HSP 90-beta	1e-172	1551	85.7
2	BX075992	tcad0006a.c.19_5.1.s.om.8	swissprot	MSH2_HUMAN (P43246) DNA mismatch repair protein Msh2 (MutS protein homolog 2)	1e-101	945	65.7
2	BX312194	tcay0025b.h.13_3.1.s.om.8	swissprot	BCLX_CHICK (Q07816) Apoptosis regulator Bcl-X (Bcl-2-like 1 protein)	1e-57	545	60.9
2	tcab0001.a.14	tcab0001c.a.14_5.1.s.om.8	prodom	pd_CG566723;sp_CCT1_MOUSE_Q9QWV9; (1) CYCLIN CELL DIVISION T TRANSCRIPTION CYCLE CYCT1 NUCLEAR REGULATION COIL	2e-07	127	56.1
2	tcab0001.b.12	tcab0001c.b.12_5.1.s.om.8	swissprot	MED21_HUMAN (Q13503) Mediator of RNA polymerase II transcription subunit 21 (RNA polymerase II holoenzyme component SRB7) (RNAPII complex component SRB7)	5e-62	602	90.9
2	tcab0001.d.02	tcab0001c.d.01_5.1.s.om.8	swissprot	CUL1_PONPY (Q5R4G6) Cullin-1 (CUL-1)	0	2275	92.7
2	tcab0001.d.14	tcab0001c.d.14_5.1.s.om.8	prodom	pd_CG002273;sp_Q9H3J6_HUMAN_Q9H3J6; (140) PEPTIDE FACTOR RELEASE CHAIN PROTEOME COMPLETE BIOSYNTHESIS RF-1 RF-2 FRAMESHIFT	3e-22	255	72.7
2	tcab0001.e.17	tcab0001c.e.17_5.1.s.om.8	prodom	pd_CG622197;sp_Q8K3D3_MOUSE_Q8K3D3; (1)	7e-15	192	59.6
2	tcab0001.g.04	tcab0001c.g.04_5.1.s.om.8	swissprot	PCNA_HAPBU (Q6B6N4) Proliferating cell nuclear antigen (PCNA)	1e-140	1282	97.6
2	tcab0001.g.23	tcab0001c.g.23_5.1.s.om.8	swissprot	CN004_MOUSE (Q8K3X4) Protein C14orf4 homolog	2e-79	758	63.1
2	tcab0001.i.08	tcab0001c.i.08_5.1.s.om.8	swissprot	RS18_ICTPU (Q90YQ5) 40S ribosomal protein S18	2e-72	693	99.2
2	tcab0001.i.14	tcab0001c.i.14_5.1.s.om.8	swissprot	NRAM2_HUMAN (P49281) Natural resistance-associated macrophage protein 2 (NRAMP 2) (Divalent metal transporter 1) (DMT1)	1e-156	1421	73.5
2	tcab0001.j.21	tcaa0001c.c.03_5.1.s.om.8	swissprot	G3P_PIG (P00355) Glyceraldehyde-3-phosphate dehydrogenase (EC 1.2.1.12) (GAPDH)	1e-165	1493	84.9
2	tcab0001.j.22	tcaa0001c.h.19_5.1.s.om.8	swissprot	EF1A2_XENLA (P17507) Elongation factor 1-alpha, oocyte form (EF-1-alpha-O) (EF-1AO) (42S p48)	0	2141	88
2	tcab0001.k.01	tcab0001c.k.01_5.1.s.om.8	prodom	pd_CG000617;sp_Q9NUX3_HUMAN_Q9NUX3; (459) REPEAT KELCH-LIKE ACTIN-BINDING CYTOSKELETON CHROMOSOME SIMILAR COMPLETE PROTEOME DOMAIN EGF-LIKE	6e-40	408	83.5
2	tcab0001.p.14	tcab0001c.p.14_5.1.s.om.8	prodom	pd_CG194304;sp_SEP3_MOUSE_Q9Z1S5; (1) DIVISION GTP-BINDING SEPTIN NEURONAL-SPECIFIC CELL	0.0001	104	53.3
2	tcab0001.p.18	tcab0001c.p.18_5.1.s.om.8	swissprot	TDRD1_MOUSE (Q99MV1) Tudor domain-containing protein 1	2e-07	130	34.9
2	tcab0002.c.06	tcab0002c.c.06_5.1.s.om.8	swissprot	MLP3C_HUMAN (Q9BXW4) Microtubule-associated proteins 1A/1B light chain 3C (MAP1A/MAP1B LC3 C) (MAP1A/1B light chain 3 C) (MAP1 light chain 3-like protein 3) (Autophagy-related protein LC3 C) (Autophagy-related ubiquitin-like modifier LC3 C)	8e-47	470	62.8
2	tcab0002.e.01	tcab0002c.e.01_5.1.s.om.8	swissprot	U520_HUMAN (O75643) U5 small nuclear ribonucleoprotein 200 kDa helicase (EC 3.6.1.-) (U5 snRNP-specific 200 kDa protein) (U5-200KD) (Activating signal cointegrator 1 complex subunit 3-like 1)	1e-121	1119	84.1
2	tcab0002.e.24	tcab0002c.e.24_5.1.s.om.8	swissprot	CFC1_CHICK (Q9I8Q3) Cryptic protein precursor (Cripto-related factor 1)	7e-34	363	39.6
2	tcab0002.f.08	tcab0002c.e.08_5.1.s.om.8	prodom	pd_CG002827;sp_Q8VCT5_MOUSE_Q8VCT5; (31) CALPAIN SUBUNIT CALCIUM-ACTIVATED NEUTRAL CALCIUM-BINDING PROTEINASE LARGE CANP HYDROLASE PROTEASE	8e-35	364	67.3
2	tcab0002.g.10	tcaa0002c.e.05_5.1.s.om.8	swissprot	ILF2_BRARE (Q6NZ06) Interleukin enhancer-binding factor 2 homolog	1e-150	1366	74.7
2	tcab0002.h.11	tcab0002c.h.11_5.1.s.om.8	swissprot	ILEU_HUMAN (P30740) Leukocyte elastase inhibitor (LEI) (Serpin B1) (Monocyte/neutrophil elastase inhibitor) (M/NEI) (EI)	2e-93	876	46.8
2	tcab0002.j.02	tcab0002c.j.02_5.1.s.om.8	prodom	pd_CG339863;sp_Q8NEW0_HUMAN_Q8NEW0; (156) COMPLETE PROTEOME CATION EFFLUX SYSTEM ZINC TRANSMEMBRANE TRANSPORTER FAMILY RESISTANCE	4e-07	125	85.1
2	tcab0002.o.11	tcab0002c.o.11_5.1.s.om.8	swissprot	CATC_HUMAN (P53634) Dipeptidyl-peptidase I precursor (EC 3.4.14.1) (DPP-I) (DPPI) (Cathepsin C) (Cathepsin J) (Dipeptidyl transferase) [Contains: Dipeptidyl-peptidase I exclusion domain chain; Dipeptidyl-peptidase I heavy chain; Dipeptidyl-peptidase I li	1e-176	1592	62
2	tcab0002.p.11	tcab0002c.p.11_5.1.s.om.8	swissprot	ECM29_PONPY (Q5R6J0) Proteasome-associated protein ECM29 homolog (Ecm29) (Fragment)	5e-62	608	53.3
2	tcab0003.a.03	tcab0003c.a.03_5.1.s.om.8	prodom	pd_CG331499;sp_UCRQ_MOUSE_Q9CQ69; (8) COMPLEX REDUCTASE UBIQUINOL-CYTOCHROME C MITOCHONDRION INNER ELECTRON III MEMBRANE QP-C	1e-25	285	64.1
2	tcab0003.f.11	tcab0003c.f.11_5.1.s.om.8	swissprot	KIF22_HUMAN (Q14807) Kinesin-like protein KIF22 (Kinesin-like DNA-binding protein) (Kinesin-like protein 4)	2e-29	325	29.5
2	tcab0003.j.02	tcab0003c.j.02_5.1.s.om.8	swissprot	CAN2_RAT (Q07009) Calpain-2 catalytic subunit (EC 3.4.22.53) (Calpain-2 large subunit) (Calcium-activated neutral proteinase 2) (CANP 2) (Calpain M-type) (M-calpain) (Millimolar-calpain)	1e-36	383	51.1
2	tcab0003.j.14	tcab0003c.j.14_5.1.s.om.8	swissprot	H33_SPISO (P84248) Histone H3.3	1e-69	671	100
2	tcab0003.j.24	tcab0003c.j.24_5.1.s.om.8	prodom	pd_CG314487;sp_Q9H6F5_HUMAN_Q9H6F5; (1) FLJ22321	1e-05	113	54.1
2	tcab0003.k.04	tcab0003c.k.01_5.1.s.om.8	swissprot	YOJ9_CAEEL (Q95ZI6) Hypothetical protein ZK353.9 in chromosome III	6e-44	450	46.5
2	tcab0003.n.04	tcab0003c.n.04_5.1.s.om.8	swissprot	TNR5_HUMAN (P25942) Tumor necrosis factor receptor superfamily member 5 precursor (CD40L receptor) (B-cell surface antigen CD40) (CDw40) (Bp50)	1e-20	244	33.3
2	tcab0004.d.09	tcad0007a.n.12_3.1.s.om.8	swissprot	BSCL2_MOUSE (Q9Z2E9) Seipin (Bernardinelli-Seip congenital lipodystrophy type 2 protein homolog)	7e-78	743	44.4
2	tcac0001.a.06	tcac0001c.a.06_3.1.s.om.8	swissprot	DECR_HUMAN (Q16698) 2,4-dienoyl-CoA reductase, mitochondrial precursor (EC 1.3.1.34) (2,4-dienoyl-CoA reductase [NADPH]) (4-enoyl-CoA reductase [NADPH])	3e-24	278	70.8
2	tcac0001.e.20	tcaa0002c.d.15_3.1.s.om.8	swissprot	TRY1_SALSA (P35031) Trypsin I precursor (EC 3.4.21.4)	1e-140	1275	96.6
2	tcac0001.k.03	tcac0001c.k.03_3.1.s.om.8	swissprot	LRRC4_HUMAN (Q9HBW1) Leucine-rich repeat-containing protein 4 precursor (Brain tumor associated protein LRRC4) (NAG14)	2e-26	298	29.2
2	tcac0001.m.12	tcac0001c.m.12_3.1.s.om.8	swissprot	TCB2_CAEBR (Q04202) Transposable element Tcb2 transposase	3e-19	238	34.2
2	tcac0001.m.24	tcaa0002c.i.04_5.1.s.om.8	swissprot	POL_MLVAV (P03356) Pol polyprotein [Contains: Protease (EC 3.4.23.-); Reverse transcriptase/ribonuclease H (EC 2.7.7.49) (EC 3.1.26.4) (RT); Integrase (IN)]	5e-12	179	30.4
2	tcac0001.p.10	tcaa0001c.f.03_5.1.s.om.8	swissprot	TBB2C_MOUSE (P68372) Tubulin beta-2C chain	0	2149	93.9
2	tcac0002.f.11	tcac0002c.f.11_3.1.s.om.8	swissprot	RNPC2_HUMAN (Q14498) RNA-binding region containing protein 2 (Hepatocellular carcinoma protein 1) (Splicing factor HCC1)	0	1708	76.9
2	tcac0002.f.24	tcac0002c.f.24_3.1.s.om.8	prodom	pd_CG002289;sp_A2M1_HUMAN_P20172; (43) SUBUNIT COMPLEX CLATHRIN ASSEMBLY ADAPTOR COAT MU CHAIN MEDIUM GOLGI	1e-111	1027	95.2
2	tcac0002.g.18	tcaa0001c.i.05_3.1.s.om.8	swissprot	EF1G_BRARE (Q6PE25) Elongation factor 1-gamma (EF-1-gamma) (eEF-1B gamma)	0	1848	76.8
2	tcac0003.g.20	tcac0003c.g.20_5.1.s.om.8	swissprot	NFYB_RAT (P63140) Nuclear transcription factor Y subunit beta (Nuclear transcription factor Y subunit B) (NF-YB) (CAAT-box DNA-binding protein subunit B) (CCAAT-binding transcription factor subunit A) (CBF-A)	2e-95	895	83.9
2	tcac0003.m.05	tcaa0001c.a.09_5.1.s.om.8	swissprot	RLA0_RANSY (Q9DG68) 60S acidic ribosomal protein P0 (L10E)	1e-137	1257	90.3
2	tcac0003.n.05	tcac0003c.n.05_3.1.s.om.8	swissprot	STMN1_CHICK (P31395) Stathmin	6e-35	370	60.1
2	tcac0003.o.10	tcaa0001c.f.18_3.1.s.om.8	swissprot	MYH9_HUMAN (P35579) Myosin-9 (Myosin heavy chain, nonmuscle IIa) (Nonmuscle myosin heavy chain IIa) (NMMHC II-a) (NMMHC-IIA) (Cellular myosin heavy chain, type A) (Nonmuscle myosin heavy chain-A) (NMMHC-A)	5e-98	839	64.9
2	tcac0004.b.01	tcac0004c.b.01_3.1.s.om.8	swissprot	PSB7_MOUSE (P70195) Proteasome subunit beta type 7 precursor (EC 3.4.25.1) (Proteasome subunit Z) (Macropain chain Z) (Multicatalytic endopeptidase complex chain Z)	1e-106	985	66.9
2	tcac0004.c.03	tcac0004c.c.03_3.1.s.om.8	prodom	pd_CG043605;sp_Q8QZW3_MOUSE_Q8QZW3; (6) SIMILAR CDNA 2010309H15 GENE RIKEN W01F3.1A W01F3.1B SAPIENS H. CG7231	2e-41	422	42.5
2	tcac0004.d.08	tcaa0001c.f.16_5.1.s.om.8	swissprot	NACA_BRARE (Q8JIU7) Nascent polypeptide-associated complex alpha subunit (NAC-alpha) (Alpha-NAC)	2e-87	822	81.3
2	tcac0004.e.01	tcaa0001c.e.12_5.1.s.om.8	swissprot	MDHC_PIG (P11708) Malate dehydrogenase, cytoplasmic (EC 1.1.1.37)	1e-149	1360	77.7
2	tcac0004.e.18	tcac0004c.e.18_3.1.s.om.8	prodom	pd_CG128096;sp_Q96SN7_HUMAN_Q96SN7; (8) SIMILAR FLJ14466 CAP-BINDING COMPLEX INTERACTING C09F5.2 TRANSMEMBRANE CG11430-PA CG11430 OLF186-F	3e-89	834	77.5
2	tcac0004.e.22	tcac0004c.e.22_3.1.s.om.8	prodom	pd_CG490391;sp_ST19_HUMAN_P49842; (2) KINASE SERINE/THREONINE-PROTEIN TRANSFERASE MANGANESE ATP-BINDING RP1 NUCLEAR ALTERNATIVE G11 SPLICING	1e-68	655	52.3
2	tcac0004.h.11	tcac0004c.h.11_3.1.s.om.8	swissprot	STMN1_CHICK (P31395) Stathmin	3e-46	470	69.3
2	tcac0004.h.17	tcaa0001c.k.06_5.1.s.om.8	swissprot	STMN1_CHICK (P31395) Stathmin	1e-46	473	71.2
2	tcac0004.i.05	tcab0001c.b.02_5.1.s.om.8	swissprot	ERF1_XENLA (P35615) Eukaryotic peptide chain release factor subunit 1 (eRF1) (Eukaryotic release factor 1) (Omnipotent suppressor protein 1 homolog) (SUP1 homolog)	5e-53	529	83.6
2	tcac0004.i.08	tcac0004c.i.08_3.1.s.om.8	swissprot	RU1C_XENLA (Q03369) U1 small nuclear ribonucleoprotein C (U1 snRNP protein C) (U1C protein) (U1-C)	2e-30	333	100
2	tcac0004.j.22	tcac0004c.j.22_5.1.s.om.8	prodom	pd_CG353518;sp_Q9BPZ3_HUMAN_Q9BPZ3; (4) CG12358 RIKEN SIMILAR BINDING 2310050K10RIK CDNA 2310050K10 PROTEIN-INTERACTING LD15606P POLYADENYLATE	5e-21	245	41.9
2	tcac0004.k.01	tcaa0002c.f.13_5.1.s.om.8	swissprot	HCE23_ORYLA (P31580) High choriolytic enzyme 1 precursor (EC 3.4.24.67) (Hatching enzyme zinc-protease HCE 1 subunit) (Choriolysin H 1)	2e-75	720	53.9
2	tcac0004.l.21	tcac0004c.l.21_3.1.s.om.8	swissprot	AT5G3_MOUSE (P56384) ATP synthase lipid-binding protein, mitochondrial precursor (EC 3.6.3.14) (ATP synthase proteolipid P3) (ATPase protein 9) (ATPase subunit C)	2e-44	453	68
2	tcac0004.m.05	tcac0004c.m.05_3.1.s.om.8	swissprot	ARL1_RAT (P61212) ADP-ribosylation factor-like protein 1	4e-94	882	93.9
2	tcac0004.n.02	tcac0004c.h.24_3.1.s.om.8	swissprot	ATPB_CYPCA (Q9PTY0) ATP synthase beta chain, mitochondrial precursor (EC 3.6.3.14)	1e-118	1088	93.4
2	tcac0004.n.03	tcac0004c.n.03_5.1.s.om.8	swissprot	ENL_HUMAN (Q03111) ENL protein	0.008	97	21.2
2	tcac0005.a.15	tcac0005c.a.15_3.1.s.om.8	swissprot	NHPX_RAT (P55770) NHP2-like protein 1 (High mobility group-like nuclear protein 2 homolog 1) ([U4/U6.U5] tri-snRNP 15.5 kDa protein) (OTK27)	2e-49	495	81.1
2	tcac0005.c.08	tcaa0001c.b.20_3.1.s.om.8	swissprot	CY1_BOVIN (P00125) Cytochrome c1, heme protein, mitochondrial (Cytochrome c-1)	1e-122	1126	82.9
2	tcac0005.c.10	tcac0005c.c.10_5.1.s.om.8	swissprot	RT18A_HUMAN (Q9NVS2) 28S ribosomal protein S18a, mitochondrial precursor (MRP-S18-a) (Mrps18a) (MRP-S18-3)	2e-57	566	62.5
2	tcac0005.d.02	tcac0005c.d.02_3.1.s.om.8	swissprot	H2AZ_XENTR (Q5BJ65) Histone H2A.z (H2A/z)	1e-55	551	100
2	tcac0005.e.15	tcab0003c.i.06_5.1.s.om.8	swissprot	CDC2_CARAU (P51958) Cell division control protein 2 homolog (EC 2.7.1.37) (p34 protein kinase) (Cyclin-dependent kinase 1) (CDK1)	1e-164	1486	93
2	tcac0005.f.16	tcaa0001c.k.16_3.1.s.om.8	swissprot	GBLP_BRARE (O42248) Guanine nucleotide-binding protein beta subunit 2-like 1 (Receptor of activated protein kinase C) (RACK)	0	1675	96.8
2	tcac0005.g.24	tcac0005c.g.24_3.1.s.om.8	swissprot	RNF4_RAT (O88846) RING finger protein 4 (SNURF)	6e-39	407	43.7
2	tcac0005.h.24	tcab0003c.k.01_5.1.s.om.8	swissprot	YOJ9_CAEEL (Q95ZI6) Hypothetical protein ZK353.9 in chromosome III	6e-44	450	46.5
2	tcac0005.i.15	tcac0004c.h.11_3.1.s.om.8	swissprot	STMN1_CHICK (P31395) Stathmin	3e-46	470	69.3
2	tcac0005.k.01	tcac0005c.k.01_3.1.s.om.8	swissprot	LITAF_BRARE (Q6GMG8) Lipopolysaccharide-induced tumor necrosis factor-alpha factor homolog (LPS-induced TNF-alpha factor homolog)	2e-54	543	62.6
2	tcac0005.k.02	tcac0005c.k.02_3.1.s.om.8	swissprot	ECHM_MOUSE (Q8BH95) Enoyl-CoA hydratase, mitochondrial precursor (EC 4.2.1.17) (Short chain enoyl-CoA hydratase) (SCEH) (Enoyl-CoA hydratase 1)	1e-118	1094	74.9
2	tcac0005.l.03	tcab0002c.d.18_5.1.s.om.8	swissprot	IF2_BRAJA (Q89WA9) Translation initiation factor IF-2	5e-08	141	34.9
2	tcac0005.n.20	tcac0005c.n.20_3.1.s.om.8	swissprot	RM28_HUMAN (Q13084) 39S ribosomal protein L28, mitochondrial precursor (L28mt) (MRP-L28) (Melanoma antigen p15) (Melanoma-associated antigen recognized by T lymphocytes)	1e-90	851	61
2	tcac0005.o.08	tcac0004c.i.08_3.1.s.om.8	swissprot	RU1C_XENLA (Q03369) U1 small nuclear ribonucleoprotein C (U1 snRNP protein C) (U1C protein) (U1-C)	2e-30	333	100
2	tcac0005.o.19	tcac0005c.o.19_5.1.s.om.8	swissprot	U082_MOUSE (Q8K0Z7) UPF0082 protein	4e-37	388	53.4
2	tcac0005.p.04	tcab0002c.k.10_5.1.s.om.8	swissprot	BINCA_BOVIN (Q58D91) Bcl10-interacting CARD protein (BinCARD)	7e-27	301	45.7
2	tcac0006.i.15	tcac0003c.g.24_3.1.s.om.8	swissprot	HS90B_BRARE (O57521) Heat shock protein HSP 90-beta	0	2838	80.4
2	tcac0006.j.10	tcac0005c.o.18_5.1.s.om.8	swissprot	SPCS2_BRARE (Q5BJI9) Probable signal peptidase complex subunit 2 (EC 3.4.-.-) (Microsomal signal peptidase 25 kDa subunit) (SPase 25 kDa subunit)	8e-98	912	85
2	tcac0006.o.13	tcac0006c.o.13_3.1.s.om.8	swissprot	NUAM_PONPY (Q5R911) NADH-ubiquinone oxidoreductase 75 kDa subunit, mitochondrial precursor (EC 1.6.5.3) (EC 1.6.99.3) (Complex I-75Kd) (CI-75Kd)	4e-68	655	81.6
2	tcac0006.p.02	tcac0006c.p.02_5.1.s.om.8	swissprot	DUT_HUMAN (P33316) Deoxyuridine 5'-triphosphate nucleotidohydrolase, mitochondrial precursor (EC 3.6.1.23) (dUTPase) (dUTP pyrophosphatase)	3e-66	641	75.3
2	tcad0001.b.22	tcad0001a.b.22_3.1.s.om.8	prodom	pd_CG296126;sp_Q9H840_HUMAN_Q9H840; (2) RIKEN GEMIN CDNA 2400008I04 FLJ13956 2400008I04RIK GENE	8e-27	295	52.4
2	tcad0001.k.24	tcaa0001c.f.16_5.1.s.om.8	swissprot	NACA_BRARE (Q8JIU7) Nascent polypeptide-associated complex alpha subunit (NAC-alpha) (Alpha-NAC)	2e-87	822	81.3
2	tcad0001.o.08	tcad0001a.o.08_5.1.s.om.8	prodom	pd_CG039708;sp_Q9P288_HUMAN_Q9P288; (7) 1110013J05RIK AT2G44510/F4I1.32 EXPRESSED TOK-1BETA TOK-1ALPHA CAB85503.1	4e-44	444	63
2	tcad0001.o.22	tcaa0001c.k.09_3.1.s.om.8	swissprot	NCB5R_BOVIN (P07514) NADH-cytochrome b5 reductase (EC 1.6.2.2) (B5R) (Diaphorase-1) (Cytochrome b5 reductase 3) [Contains: NADH-cytochrome b5 reductase membrane-bound form; NADH-cytochrome b5 reductase soluble form]	1e-123	1131	73.2
2	tcad0002.f.23	tcaa0001c.h.18_5.1.s.om.8	swissprot	HS90B_BRARE (O57521) Heat shock protein HSP 90-beta	0	2038	77.3
2	tcad0002.j.13	tcaa0001c.c.03_5.1.s.om.8	swissprot	G3P_PIG (P00355) Glyceraldehyde-3-phosphate dehydrogenase (EC 1.2.1.12) (GAPDH)	1e-165	1493	84.9
2	tcad0002.l.03	tcaa0001c.d.18_5.1.s.om.8	swissprot	IF4E_HUMAN (P06730) Eukaryotic translation initiation factor 4E (eIF4E) (eIF-4E) (mRNA cap-binding protein) (eIF-4F 25 kDa subunit)	3e-78	747	62.4
2	tcad0002.l.11	tcad0002a.l.11_3.1.s.om.8	prodom	pd_CG070133;sp_Q9QY93_MOUSE_Q9QY93; (10) PROTEOME COMPLETE FLJ21190 BH3997 RIKEN RS21-C6 PA4789 RS21C6 CDA03 SCO5969	3e-30	325	65.5
2	tcad0002.l.20	tcab0003c.l.17_5.1.s.om.8	swissprot	NOLA3_BRARE (Q6DRH5) H/ACA ribonucleoprotein complex subunit 3 (Nucleolar protein family A member 3)	7e-29	317	93.7
2	tcad0002.n.14	tcad0002a.n.14_3.1.s.om.8	prodom	pd_CG339594;sp_Q9BRV8_HUMAN_Q9BRV8; (8) RIKEN CDNA 1500031J01RIK GENE HSPC123 1500031J01 CG10158 2810005O12RIK 5730470L24RIK FLJ10672	4e-50	496	65.9
2	tcad0003.c.14	tcad0003a.c.14_3.1.s.om.8	swissprot	PRS6B_RAT (Q63570) 26S protease regulatory subunit 6B (TAT-binding protein 7) (TBP-7)	1e-127	1170	93.1
2	tcad0003.j.10	tcad0003a.j.10_3.1.s.om.8	prodom	pd_CG183840;sp_ORC3_HUMAN_Q9UBD5; (2) SUBUNIT RECOGNITION ORIGIN COMPLEX LATHEO DNA NUCLEAR REPLICATION DNA-BINDING POLYMORPHISM	2e-85	706	48.1
2	tcad0004.b.17	tcac0006c.p.02_5.1.s.om.8	swissprot	DUT_HUMAN (P33316) Deoxyuridine 5'-triphosphate nucleotidohydrolase, mitochondrial precursor (EC 3.6.1.23) (dUTPase) (dUTP pyrophosphatase)	3e-66	641	75.3
2	tcad0004.c.24	tcab0002c.b.08_5.1.s.om.8	swissprot	IDH3A_MOUSE (Q9D6R2) Isocitrate dehydrogenase [NAD] subunit alpha, mitochondrial precursor (EC 1.1.1.41) (Isocitric dehydrogenase) (NAD(+)-specific ICDH)	1e-173	1569	83.7
2	tcad0004.f.04	tcaa0001c.p.10_5.1.s.om.8	swissprot	HSP70_ONCMY (P08108) Heat shock cognate 70 kDa protein (HSP70)	0	2933	94.2
2	tcad0004.f.19	tcac0003c.p.05_5.1.s.om.8	swissprot	NIFUN_HUMAN (Q9H1K1) NifU-like N-terminal domain containing protein, mitochondrial precursor (NifU-like protein) (Iron-sulfur cluster assembly enzyme ISCU)	1e-61	603	78.8
2	tcad0004.i.17	tcad0001a.g.13_3.1.s.om.8	swissprot	ZG3_XENLA (P18718) Gastrula zinc finger protein XLCGF3.1 (Fragment)	2e-23	275	59.4
2	tcad0004.o.03	tcad0004a.o.03_3.1.s.om.8	swissprot	MCM4_XENLA (P30664) DNA replication licensing factor MCM4 (CDC21 homolog) (P1-CDC21) (x.MCM4)	1e-131	1203	92.2
2	tcad0005.a.18	tcac0004c.b.01_3.1.s.om.8	swissprot	PSB7_MOUSE (P70195) Proteasome subunit beta type 7 precursor (EC 3.4.25.1) (Proteasome subunit Z) (Macropain chain Z) (Multicatalytic endopeptidase complex chain Z)	1e-106	985	66.9
2	tcad0005.b.18	tcad0005a.b.18_3.1.s.om.8	swissprot	PP2CG_HUMAN (O15355) Protein phosphatase 2C gamma isoform (EC 3.1.3.16) (PP2C-gamma) (Protein phosphatase magnesium-dependent 1 gamma) (Protein phosphatase 1C)	3e-95	894	75.9
2	tcad0005.d.12	tcad0004a.a.10_3.1.s.om.8	swissprot	FUSIP_MOUSE (Q9R0U0) FUS-interacting serine-arginine-rich protein 1 (TLS-associated protein with Ser-Arg repeats) (TLS-associated protein with SR repeats) (TASR) (TLS-associated serine-arginine protein) (TLS-associated SR protein) (Neural-specific SR pro	3e-47	480	84
2	tcad0005.e.23	tcac0003c.g.24_3.1.s.om.8	swissprot	HS90B_BRARE (O57521) Heat shock protein HSP 90-beta	0	2838	80.4
2	tcad0005.f.04	tcad0005a.f.04_3.1.s.om.8	swissprot	TBB1_GADMO (Q9YHC3) Tubulin beta-1 chain (Beta-1 tubulin)	0	2148	94.6
2	tcad0005.f.11	tcad0005a.f.11_3.1.s.om.8	prodom	pd_CG133458;sp_Q9NWY4_HUMAN_Q9NWY4; (4) 2700029M09RIK CG1218 JC8.7	3e-60	583	77.9
2	tcad0005.f.24	tcad0005a.f.24_3.1.s.om.8	swissprot	SENP3_HUMAN (Q9H4L4) Sentrin-specific protease 3 (EC 3.4.22.-) (Sentrin/SUMO-specific protease SENP3) (SUMO-1-specific protease 3)	1e-22	263	85.7
2	tcad0005.h.01	tcac0001c.f.17_3.1.s.om.8	swissprot	RS4_ICTPU (Q90YS0) 40S ribosomal protein S4	1e-139	1272	91.6
2	tcad0005.h.08	tcad0005a.h.08_3.1.s.om.8	swissprot	ORC5_HUMAN (O43913) Origin recognition complex subunit 5	1e-170	1542	69.7
2	tcad0005.h.17	tcad0003a.d.11_3.1.s.om.8	swissprot	IF35_HUMAN (O00303) Eukaryotic translation initiation factor 3 subunit 5 (eIF-3 epsilon) (eIF3 p47 subunit) (eIF3f)	1e-119	1100	77.6
2	tcad0005.k.08	tcac0004c.p.02_3.1.s.om.8	swissprot	EI2BB_FUGRU (Q90511) Translation initiation factor eIF-2B beta subunit (eIF-2B GDP-GTP exchange factor) (S20I15)	0	1713	93.5
2	tcad0005.o.22	tcad0005a.o.22_5.1.s.om.8	prodom	pd_CG311539;sp_Q8WV99_HUMAN_Q8WV99; (12) ZINC FINGER RNA RIKEN SIMILAR ASSOCIATED INDUCIBLE 2310008M20RIK CDNA ARSENITE	1e-40	414	66.6
2	tcad0006.g.03	tcad0006a.g.03_3.1.s.om.8	swissprot	HUWE1_MOUSE (Q7TMY8) HECT, UBA and WWE domain containing protein 1 (EC 6.3.2.-) (E3 ubiquitin protein ligase URE-B1) (E3Histone)	0	1446	95.1
2	tcad0006.i.11	tcad0006a.i.11_3.1.s.om.8	swissprot	RAN_SALSA (Q9YGC0) GTP-binding nuclear protein Ran (GTPase Ran)	1e-106	850	100
2	tcad0006.l.16	tcac0003c.g.24_3.1.s.om.8	swissprot	HS90B_BRARE (O57521) Heat shock protein HSP 90-beta	0	2838	80.4
2	tcad0006.o.07	tcaa0001c.i.01_3.1.s.om.8	swissprot	IDHP_HUMAN (P48735) Isocitrate dehydrogenase [NADP], mitochondrial precursor (EC 1.1.1.42) (Oxalosuccinate decarboxylase) (IDH) (NADP(+)-specific ICDH) (IDP) (ICD-M)	0	1970	81.8
2	tcad0007.a.04	tcad0007a.a.04_3.1.s.om.8	prodom	pd_CG332875;sp_Q96K72_HUMAN_Q96K72; (10) B MIB006 ISOFORM FLJ40597 OPEN FLJ12480 FLJ14464 LYMPHOMA FLJ90769 CHROMOSOME	1e-46	466	55.4
2	tcad0007.a.19	tcad0005a.m.16_5.1.s.om.8	swissprot	RAC1_RAT (Q6RUV5) Ras-related C3 botulinum toxin substrate 1 (p21-Rac1)	1e-105	975	96.3
2	tcad0007.c.08	tcad0007a.c.08_3.1.s.om.8	swissprot	ARD1H_HUMAN (P41227) N-terminal acetyltransferase complex ARD1 subunit homolog (EC 2.3.1.88) (EC 2.3.1.-)	2e-92	868	77.7
2	tcad0007.d.06	tcac0002c.f.10_5.1.s.om.8	prodom	pd_CG069030;sp_AMY1_HUMAN_Q99417; (4) BINDING C-MYC TRANSCRIPTION REGULATION NUCLEAR AMY-1 MYC ASSOCIATE HOMOLOG CG4546	7e-34	356	65
2	tcad0007.d.18	tcad0007a.d.18_3.1.s.om.8	prodom	pd_CG000817;sp_Q9Y2R9_HUMAN_Q9Y2R9; (96) RIBOSOMAL 30S RRNA-BINDING RNA-BINDING PROTEOME COMPLETE S7 TRNA-BINDING S7P 40S	1e-44	449	64.6
2	tcad0007.h.06	tcac0002c.f.10_5.1.s.om.8	prodom	pd_CG069030;sp_AMY1_HUMAN_Q99417; (4) BINDING C-MYC TRANSCRIPTION REGULATION NUCLEAR AMY-1 MYC ASSOCIATE HOMOLOG CG4546	7e-34	356	65
2	tcad0007.j.10	tcad0007a.d.20_3.1.s.om.8	prodom	pd_CG332431;sp_Q8TBL3_HUMAN_Q8TBL3; (9) 2010011I20RIK LD29159P CG15403 Y56A3A.22 CG17508-PA CG14613 AT2G27290	1e-39	406	67.9
2	tcad0007.j.19	tcac0002c.f.11_3.1.s.om.8	swissprot	RNPC2_HUMAN (Q14498) RNA-binding region containing protein 2 (Hepatocellular carcinoma protein 1) (Splicing factor HCC1)	0	1708	76.9
2	tcad0007.l.11	tcad0007a.l.11_3.1.s.om.8	swissprot	HNRPG_HUMAN (P38159) Heterogeneous nuclear ribonucleoprotein G (hnRNP G) (RNA-binding motif protein, X chromosome) (Glycoprotein p43)	2e-55	550	40.4
2	tcad0007.l.19	tcaa0001c.h.09_5.1.s.om.8	swissprot	CN37_RAT (P13233) 2',3'-cyclic-nucleotide 3'-phosphodiesterase (EC 3.1.4.37) (CNP) (CNPase)	6e-25	286	45.1
2	tcad0007.o.07	tcad0005a.m.16_5.1.s.om.8	swissprot	RAC1_RAT (Q6RUV5) Ras-related C3 botulinum toxin substrate 1 (p21-Rac1)	1e-105	975	96.3
2	tcad0007.o.09	tcad0007a.a.21_3.1.s.om.8	swissprot	TBA_NOTVI (Q91060) Tubulin alpha chain	0	2080	85.7
2	tcad0008.a.06	tcad0008a.a.06_3.1.s.om.8	prodom	pd_CG020858;sp_Q8TBF4_HUMAN_Q8TBF4; (1305) RNA-BINDING NUCLEAR REPEAT BINDING SPLICING RIBONUCLEOPROTEIN FACTOR RNA MRNA ALTERNATIVE	1e-32	345	80
2	tcad0008.b.05	tcad0008a.b.05_3.1.s.om.8	swissprot	CSN3_BRARE (Q6P2U9) COP9 signalosome complex subunit 3 (Signalosome subunit 3)	0	2156	97.8
2	tcad0008.d.22	tcac0005c.a.10_3.1.s.om.8	prodom	pd_CG000288;sp_O70130_MOUSE_O70130; (438) PROTEOME COMPLETE OXIDOREDUCTASE REDUCTASE ALDO/KETO FAMILY CHANNEL DEHYDROGENASE 1.1.1.- ALDO-KETO	2e-66	436	49.7
2	tcad0008.k.06	tcad0008a.k.06_5.1.s.om.8	swissprot	SCRB1_HUMAN (Q8WTV0) Scavenger receptor class B member 1 (SRB1) (SR-BI) (CD36 antigen-like 1) (CD36 and LIMPII analogous 1) (CLA-1) (Collagen type I receptor, thrombospondin receptor-like 1)	1e-81	774	56.3
2	tcad0009.d.22	tcad0009a.d.22_3.1.s.om.8	swissprot	8ODP_RAT (P53369) 7,8-dihydro-8-oxoguanine triphosphatase (EC 3.1.6.-) (8-oxo-dGTPase) (Nucleoside diphosphate-linked moiety X motif 1) (Nudix motif 1)	3e-37	331	59.1
2	tcad0009.f.07	tcad0003a.f.12_3.1.s.om.8	swissprot	CBX3_PONPY (Q5R6X7) Chromobox protein homolog 3 (Heterochromatin protein 1 homolog gamma) (HP1 gamma)	9e-66	639	74
2	tcad0009.g.13	tcac0004c.h.11_3.1.s.om.8	swissprot	STMN1_CHICK (P31395) Stathmin	3e-46	470	69.3
2	tcad0009.h.01	tcab0003c.j.03_5.1.s.om.8	swissprot	IPYR2_HUMAN (Q9H2U2) Inorganic pyrophosphatase 2, mitochondrial precursor (EC 3.6.1.1) (PPase 2) (Pyrophosphatase SID6-306)	1e-114	1057	62.7
2	tcad0009.i.02	tcad0008a.n.18_3.1.s.om.8	swissprot	TCPD_FUGRU (P53451) T-complex protein 1, delta subunit (TCP-1-delta) (CCT-delta)	0	2398	91.9
2	tcad0009.j.08	tcad0009a.j.08_3.1.s.om.8	swissprot	DDX39_MOUSE (Q8VDW0) ATP-dependent RNA helicase DDX39 (EC 3.6.1.-) (DEAD box protein 39)	0	1986	93.3
2	tcad0009.j.19	tcad0009a.j.19_3.1.s.om.8	prodom	pd_CG061539;sp_Q9W1I6_DROME_Q9W1I6; (4) ACID DNA BINDING 5 CLONE:MSF19 NUCLEIC CG18426 LD12035P P1 CHROMOSOME	9e-12	165	53
2	tcad0009.j.22	tcac0003c.m.06_3.1.s.om.8	swissprot	CY1_MOUSE (Q9D0M3) Cytochrome c1, heme protein, mitochondrial precursor (Cytochrome c-1)	1e-127	1168	75.4
2	tcad0009.j.23	tcad0009a.j.23_3.1.s.om.8	swissprot	K0776_CHICK (Q5ZMG1) Protein KIAA0776 homolog	1e-150	1364	52.9
2	tcad0009.l.09	tcad0003a.h.21_3.1.s.om.8	swissprot	GBB1_RAT (P54311) Guanine nucleotide-binding protein G(I)/G(S)/G(T) beta subunit 1 (Transducin beta chain 1)	6e-29	322	96.6
2	tcav0001.c.18	tcav0001c.c.18_3.1.s.om.8	swissprot	CYC_BRARE (Q6IQM2) Cytochrome c	5e-53	526	94.1
2	tcav0001.d.10	tcav0001c.d.10_3.1.s.om.8	prodom	pd_CG337862;sp_Q96AH0_HUMAN_Q96AH0; (7) SIMILAR 4930434H03 RIKEN CDNA CG5181 MGC2731 4930434H03RIK FLJ22833 GENE	8e-45	450	90.2
2	tcav0001.d.24	tcav0001c.d.24_3.1.s.om.8	prodom	pd_CG298138;sp_Q9BRX5_HUMAN_Q9BRX5; (4) 2700085M18RIK	5e-29	314	72.2
2	tcav0001.m.16	tcav0001c.m.16_3.1.s.om.8	swissprot	ANM1_MOUSE (Q9JIF0) Protein arginine N-methyltransferase 1 (EC 2.1.1.-)	1e-180	1623	87.5
2	tcav0001.p.18	tcav0001c.p.18_3.1.s.om.8	swissprot	CF166_HUMAN (Q53H80) Protein C6orf166	1e-62	611	60.5
2	tcav0001.p.19	tcav0001c.p.19_5.1.s.om.8	swissprot	BAT3_MOUSE (Q9Z1R2) Large proline-rich protein BAT3 (HLA-B-associated transcript 3)	2e-92	871	49.8
2	tcav0002.a.03	tcav0002c.a.03_3.1.s.om.8	swissprot	IPO7_MOUSE (Q9EPL8) Importin-7 (Imp7) (Ran-binding protein 7) (RanBP7)	1e-107	996	69.9
2	tcav0002.a.20	tcav0002c.a.20_3.1.s.om.8	swissprot	IF5A_RABIT (P10160) Eukaryotic translation initiation factor 5A (eIF-5A) (eIF-4D)	1e-64	627	77.8
2	tcav0002.b.08	tcav0002c.b.08_3.1.s.om.8	swissprot	CIZ1_HUMAN (Q9ULV3) Cip1-interacting zinc finger protein (Nuclear protein NP94)	9e-07	131	26.5
2	tcav0002.b.22	tcav0002c.b.22_3.1.s.om.8	swissprot	PRG4_MOUSE (Q9JM99) Proteoglycan-4 precursor (Lubricin) (Megakaryocyte stimulating factor) (Superficial zone proteoglycan) [Contains: Proteoglycan-4 C-terminal part]	3e-09	151	28.2
2	tcav0002.b.23	tcav0001c.c.05_3.1.s.om.8	prodom	pd_CG216124;sp_Q9DAF0_MOUSE_Q9DAF0; (16) EXPRESSED MZE19 3 T10B11.5 DNA P1 CLONE: CHROMOSOME AT3G19970/MZE19_2 GENOMIC	1e-50	454	43.5
2	tcav0002.c.11	tcac0003c.n.15_3.1.s.om.8	swissprot	ROA0_HUMAN (Q13151) Heterogeneous nuclear ribonucleoprotein A0 (hnRNP A0)	6e-62	606	62.3
2	tcav0002.c.12	tcav0002c.c.12_3.1.s.om.8	swissprot	PAIRB_HUMAN (Q8NC51) Plasminogen activator inhibitor 1 RNA-binding protein (PAI1 RNA-binding protein 1) (PAI-RBP1) (SERPINE1 mRNA-binding protein 1)	2e-36	385	28.8
2	tcav0002.c.24	tcav0002c.c.24_3.1.s.om.8	swissprot	PJA1_HUMAN (Q8NG27) Ubiquitin protein ligase Praja1 (EC 6.3.2.-) (RING finger protein 70)	4e-61	600	28.4
2	tcav0002.d.10	tcav0002c.d.10_3.1.s.om.8	swissprot	NUDM_BOVIN (P34942) NADH-ubiquinone oxidoreductase 42 kDa subunit, mitochondrial precursor (EC 1.6.5.3) (EC 1.6.99.3) (Complex I-42KD) (CI-42KD)	1e-115	1063	54.9
2	tcav0002.e.06	tcav0002c.e.06_3.1.s.om.8	swissprot	PPIF_RAT (P29117) Peptidyl-prolyl cis-trans isomerase, mitochondrial precursor (EC 5.2.1.8) (PPIase) (Rotamase) (Cyclophilin F)	2e-75	721	67.1
2	tcav0002.e.18	tcav0002c.e.18_3.1.s.om.8	swissprot	IF2B_HUMAN (P20042) Eukaryotic translation initiation factor 2 subunit 2 (Eukaryotic translation initiation factor 2 beta subunit) (eIF-2-beta)	1e-119	1096	68.7
2	tcav0002.f.19	tcav0002c.f.19_3.1.s.om.8	swissprot	RADI_CHICK (Q9PU45) Radixin	6e-79	753	64.8
2	tcav0002.j.11	tcav0002c.j.11_3.1.s.om.8	swissprot	ABCF2_HUMAN (Q9UG63) ATP-binding cassette sub-family F member 2 (Iron-inhibited ABC transporter 2)	0	2553	84.1
2	tcav0002.m.02	tcav0002c.m.02_3.1.s.om.8	prodom	pd_CG320833;sp_Q9H5K3_HUMAN_Q9H5K3; (2) TRANSFERASE ATP-BINDING 4930444A02RIK FLJ23356	1e-107	986	61.9
2	tcav0002.n.04	tcav0002c.n.04_3.1.s.om.8	prodom	pd_CG210493;sp_Q922H4_MOUSE_Q922H4; (146) COMPLETE PROTEOME TRANSFERASE GLUCOSE-1-PHOSPHATE NUCLEOTIDYLTRANSFERASE BIOSYNTHESIS ADENYLYLTRANSFERASE LIPID PYROPHOSPHORYLASE ADP-GLUCOSE	3e-27	299	76.8
2	tcav0002.n.11	tcav0002c.n.11_5.1.s.om.8	prodom	pd_CG025254;sp_Q8R0P2_MOUSE_Q8R0P2; (13) TRANSMEMBRANE PALATE CLEFT LIP ASSOCIATED SIMILAR RESISTANCE CISPLATIN CRR9P RELATED	7e-12	166	76.1
2	tcav0002.o.04	tcav0002c.o.04_3.1.s.om.8	prodom	pd_CG396227;sp_Q8WVK7_HUMAN_Q8WVK7; (2) 1110001A07 RIKEN SIMILAR CDNA 1110001A07RIK GENE	4e-17	211	41.5
2	tcav0002.p.10	tcav0002c.p.10_3.1.s.om.8	swissprot	SF3A2_HUMAN (Q15428) Splicing factor 3A subunit 2 (Spliceosome associated protein 62) (SAP 62) (SF3a66)	2e-92	868	69.1
2	tcav0002.p.17	tcav0002c.e.18_3.1.s.om.8	swissprot	IF2B_HUMAN (P20042) Eukaryotic translation initiation factor 2 subunit 2 (Eukaryotic translation initiation factor 2 beta subunit) (eIF-2-beta)	1e-119	1096	68.7
2	tcav0003.a.18	tcac0005c.l.23_3.1.s.om.8	swissprot	DCNL1_HUMAN (Q96GG9) DCN1-like protein 1 (Defective in cullin neddylation protein 1-like protein 1) (DCUN1 domain-containing protein 1) (Squamous cell carcinoma-related oncogene)	1e-133	1220	88.4
2	tcav0003.c.15	tcav0003c.c.15_3.1.s.om.8	swissprot	EXOS4_HUMAN (Q9NPD3) Exosome complex exonuclease RRP41 (EC 3.1.13.-) (Ribosomal RNA-processing protein 41) (Exosome component 4) (p12A)	3e-24	250	56.1
2	tcav0003.g.16	tcav0003c.g.16_5.1.s.om.8	swissprot	EPHA3_BRARE (O13146) Ephrin type-A receptor 3 precursor (EC 2.7.1.112) (Tyrosine-protein kinase receptor ZEK1) (EPH-like kinase 1)	4e-96	895	87.5
2	tcav0003.h.02	tcav0003c.h.02_3.1.s.om.8	swissprot	SET07_HUMAN (Q9NQR1) Histone-lysine N-methyltransferase, H4 lysine-20 specific (EC 2.1.1.43) (Histone H4-K20 methyltransferase) (H4-K20-HMTase) (SET domain-containing protein 8) (PR/SET domain-containing protein 07) (PR/SET07) (PR-Set7)	4e-76	729	73.7
2	tcav0003.h.22	tcav0003c.h.02_3.1.s.om.8	swissprot	SET07_HUMAN (Q9NQR1) Histone-lysine N-methyltransferase, H4 lysine-20 specific (EC 2.1.1.43) (Histone H4-K20 methyltransferase) (H4-K20-HMTase) (SET domain-containing protein 8) (PR/SET domain-containing protein 07) (PR/SET07) (PR-Set7)	4e-76	729	73.7
2	tcav0003.l.18	tcav0003c.l.18_3.1.s.om.8	swissprot	COX5B_MOUSE (P19536) Cytochrome c oxidase polypeptide Vb, mitochondrial precursor (EC 1.9.3.1)	9e-36	376	53.4
2	tcav0003.l.24	tcav0003c.l.24_3.1.s.om.8	swissprot	PIGH_HUMAN (Q14442) Phosphatidylinositol N-acetylglucosaminyltransferase subunit H (EC 2.4.1.198) (Phosphatidylinositol-glycan biosynthesis, class H protein) (PIG-H)	5e-59	580	61.4
2	tcav0003.n.11	tcav0003c.n.11_3.1.s.om.8	swissprot	ASC_BRARE (Q9I9N6) Apoptosis-associated speck-like protein containing a CARD (PYD and CARD domain containing protein)	1e-29	324	38
2	tcav0003.p.08	tcav0003c.p.08_3.1.s.om.8	swissprot	RAB3D_MOUSE (P35276) Ras-related protein Rab-3D	2e-76	731	88.8
2	tcav0003.p.13	tcav0003c.p.13_3.1.s.om.8	swissprot	PSB11_CARAU (Q9IB84) Proteasome subunit beta type 1-A (EC 3.4.25.1) (20S proteasome beta 6 subunit A) (B6-A)	1e-123	1135	91.4
2	tcav0004.i.19	tcav0001c.c.05_3.1.s.om.8	prodom	pd_CG216124;sp_Q9DAF0_MOUSE_Q9DAF0; (16) EXPRESSED MZE19 3 T10B11.5 DNA P1 CLONE: CHROMOSOME AT3G19970/MZE19_2 GENOMIC	1e-50	454	43.5
2	tcav0004.j.14	tcav0004c.j.14_3.1.s.om.8	prodom	pd_CG000023;sp_Q9CWE3_MOUSE_Q9CWE3; (1991) COILED COIL PROTEOME COMPLETE ATP-BINDING MYOSIN HEAVY REPEAT CHROMOSOME ANTIGEN	7e-06	114	43.7
2	tcav0004.p.14	tcav0004c.p.14_3.1.s.om.8	prodom	pd_CG014556;sp_K685_MOUSE_Q8R3Q2; (17) SIT4-ASSOCIATING CYCLE PHOSPHORYLATION CELL KIAA0685 CHROMOSOME HOMOLOG SAP155 T6D22.8 SAP185	1e-27	302	72.3
2	tcav0004.p.18	tcav0002c.c.15_5.1.s.om.8	swissprot	RAN_SALSA (Q9YGC0) GTP-binding nuclear protein Ran (GTPase Ran)	1e-116	1074	93.9
2	tcav0005.a.18	tcav0005c.a.18_5.1.s.om.8	swissprot	RM34_MOUSE (Q99N91) 39S ribosomal protein L34, mitochondrial precursor (L34mt) (MRP-L34)	6e-15	196	70.5
2	tcav0005.c.09	tcav0005c.c.09_3.1.s.om.8	prodom	pd_CG572948;sp_Q8TCX3_HUMAN_Q8TCX3; (1) LYRIC	2e-05	110	31.1
2	tcav0005.d.02	tcav0005c.d.02_3.1.s.om.8	swissprot	U3IP2_HUMAN (O43818) U3 small nucleolar RNA-interacting protein 2 (U3 small nucleolar ribonucleoproptein-associated 55-kDa protein) (U3 snoRNP-associated 55-kDa protein) (U3-55K)	1e-171	1545	64.4
2	tcav0005.e.09	tcav0005c.e.09_3.1.s.om.8	prodom	pd_CG004294;sp_Q91V06_MOUSE_Q91V06; (10) KINASE INHIBITOR CYCLIN-DEPENDENT CELL CYCLE NUCLEAR P57 P57KIP2 1C MELANOMA	3e-18	221	50
2	tcav0005.e.15	tcav0005c.e.15_3.1.s.om.8	swissprot	MASK_XENLA (Q9PTG8) CPEB-associated factor Maskin (Cytoplasmic polyadenylation element binding protein-associated factor Maskin)	1e-88	835	52.3
2	tcav0005.f.16	tcav0005c.f.16_3.1.s.om.8	swissprot	TCPA_AMBME (P50157) T-complex protein 1, alpha subunit (TCP-1-alpha) (CCT-alpha) (Fragment)	8e-56	549	86.5
2	tcav0005.g.02	tcav0004c.e.19_3.1.s.om.8	swissprot	USE1_BRARE (Q7ZTY7) USE1-like protein	1e-118	1087	82.5
2	tcav0005.g.07	tcav0005c.g.07_3.1.s.om.8	prodom	pd_CG412639;sp_Q96ER5_HUMAN_Q96ER5; (7) RIKEN SIMILAR 2410002O22 EXPRESSED AT2G47960/T9J23.10 CDNA CG4953 2410002O22RIK FLJ13611 GENE	1e-101	935	90
2	tcav0005.g.12	tcav0005c.g.12_3.1.s.om.8	swissprot	NIAM_BOVIN (Q02372) NADH-ubiquinone oxidoreductase ASHI subunit, mitochondrial precursor (EC 1.6.5.3) (EC 1.6.99.3) (Complex I-ASHI) (CI-ASHI)	4e-67	648	69.3
2	tcav0005.g.24	tcav0005c.g.24_3.1.s.om.8	swissprot	AKAP1_MOUSE (O08715) A kinase anchor protein 1, mitochondrial precursor (Protein kinase A anchoring protein 1) (PRKA1) (Dual specificity A-Kinase anchoring protein 1) (D-AKAP-1) (Spermatid A-kinase anchor protein) (S-AKAP)	1e-105	979	64.8
2	tcav0005.h.04	tcav0005c.h.04_3.1.s.om.8	swissprot	TCPA_PALPA (Q9W790) T-complex protein 1, alpha subunit (TCP-1-alpha) (CCT-alpha)	0	2442	85.6
2	tcav0005.h.08	tcav0002c.o.23_3.1.s.om.8	swissprot	CCNB3_CHICK (P39963) G2/mitotic-specific cyclin-B3	1e-108	1005	51.6
2	tcav0005.i.24	tcav0005c.i.24_3.1.s.om.8	swissprot	ULA1_BRARE (Q7SXP2) NEDD8-activating enzyme E1 regulatory subunit (Amyloid protein-binding protein 1) (APP-BP1)	1e-105	977	87.8
2	tcav0005.j.04	tcav0005c.j.04_3.1.s.om.8	swissprot	UBP15_HUMAN (Q9Y4E8) Ubiquitin carboxyl-terminal hydrolase 15 (EC 3.1.2.15) (Ubiquitin thiolesterase 15) (Ubiquitin-specific processing protease 15) (Deubiquitinating enzyme 15) (Unph-2) (Unph4)	1e-137	1259	49.4
2	tcav0005.j.07	tcav0005c.j.07_3.1.s.om.8	swissprot	HIRP5_MOUSE (Q9QZ23) HIRA-interacting protein 5 (mHIRIP5)	1e-80	766	75.2
2	tcav0005.j.08	tcav0005c.j.08_3.1.s.om.8	swissprot	BAP31_PONPY (Q5R8H3) B-cell receptor-associated protein 31 (BCR-associated protein Bap31)	1e-68	664	57
2	tcav0005.j.24	tcav0005c.j.24_3.1.s.om.8	swissprot	VDAC2_MELGA (P82013) Voltage-dependent anion-selective channel protein 2 (VDAC-2) (Outer mitochondrial membrane protein porin 2)	1e-134	1231	86.5
2	tcav0005.k.07	tcav0005c.k.07_3.1.s.om.8	swissprot	ZN250_HUMAN (P15622) Zinc finger protein 250 (Zinc finger protein 647)	3e-45	460	43.2
2	tcav0005.l.11	tcav0001c.j.11_3.1.s.om.8	swissprot	1433Z_CHICK (Q5ZKC9) 14-3-3 protein zeta	1e-113	1048	83.2
2	tcav0005.l.14	tcav0005c.l.14_5.1.s.om.8	swissprot	RED_MOUSE (Q9Z1M8) Red protein (RER protein)	1e-116	1075	64.8
2	tcav0005.l.18	tcav0005c.l.18_5.1.s.om.8	prodom	pd_CG360729;sp_Q9H0H5_HUMAN_Q9H0H5; (3) RAC ACTIVATING GTPASE MGCRACGAP VARIANT FKSG42 GTPASE- BETA ALPHA GTPASE-ACTIVATING	3e-38	393	85
2	tcav0005.m.12	tcav0005c.m.12_3.1.s.om.8	swissprot	YTHD1_HUMAN (Q9BYJ9) YTH domain protein 1 (Dermatomyositis associated with cancer putative autoantigen 1) (DACA-1)	8e-97	905	88.1
2	tcav0005.n.01	tcav0002c.p.19_5.1.s.om.8	swissprot	SMD2_MOUSE (P62317) Small nuclear ribonucleoprotein Sm D2 (snRNP core protein D2) (Sm-D2)	6e-52	515	85.5
2	tcav0005.o.07	tcav0003c.b.05_3.1.s.om.8	swissprot	PSB6_HUMAN (P28072) Proteasome subunit beta type 6 precursor (EC 3.4.25.1) (Proteasome delta chain) (Macropain delta chain) (Multicatalytic endopeptidase complex delta chain) (Proteasome subunit Y)	3e-94	881	75.3
2	tcav0005.o.16	tcav0005c.o.16_3.1.s.om.8	swissprot	NARG1_HUMAN (Q9BXJ9) NMDA receptor regulated protein 1 (N-terminal acetyltransferase) (Tubedown-1 protein) (Tbdn100) (Gastric cancer antigen Ga19)	0	2025	72.5
2	tcav0005.o.21	tcav0005c.o.21_5.1.s.om.8	prodom	pd_CG394212;sp_Q9D1W2_MOUSE_Q9D1W2; (1) C030013D06RIK	7e-06	114	29.4
2	tcav0005.p.08	tcav0005c.p.08_3.1.s.om.8	swissprot	TMM33_HUMAN (P57088) Transmembrane protein 33 (DB83 protein)	1e-106	959	84.3
3	AB008798	tcba0024c.c.01_5.1.s.om.8	swissprot	NUP62_HUMAN (P37198) Nuclear pore glycoprotein p62 (62 kDa nucleoporin)	2e-95	896	39.3
3	AB010741	tcbi0013c.g.04_5.1.s.om.8	swissprot	SOX11_HUMAN (P35716) Transcription factor SOX-11	3e-97	912	51.4
3	BX079301	tcab0002c.f.03_5.1.s.om.8	swissprot	GDF9_HUMAN (O60383) Growth/differentiation factor 9 precursor (GDF-9)	3e-39	409	69.8
3	BX081681	tcac0001c.l.18_3.1.s.om.8	swissprot	ALDOB_SPAAU (P53447) Fructose-bisphosphate aldolase B (EC 4.1.2.13) (Liver-type aldolase)	1e-159	1446	79
3	BX301016	tcav0001c.l.14_3.1.s.om.8	swissprot	BMP7_MOUSE (P23359) Bone morphogenetic protein 7 precursor (BMP-7) (Osteogenic protein 1) (OP-1)	1e-125	1154	77.1
3	CA387077	CA367026.1.s.om.8	swissprot	CASP3_PANTR (Q5IS54) Caspase-3 precursor (EC 3.4.22.-) (CASP-3) [Contains: Caspase-3 p17 subunit; Caspase-3 p12 subunit]	2e-75	722	56.6
3	tcab0001.a.13	tcab0001c.a.13_5.1.s.om.8	swissprot	RER1_HUMAN (O15258) RER1 protein	3e-97	910	82.6
3	tcab0001.b.04	tcab0001c.a.06_5.1.s.om.8	swissprot	RS23_ICTPU (Q90YQ1) 40S ribosomal protein S23	2e-77	738	98.6
3	tcab0001.d.15	tcab0001c.d.15_5.1.s.om.8	swissprot	ARF2_RAT (P84082) ADP-ribosylation factor 2	1e-97	909	96.6
3	tcab0001.d.23	tcab0001c.d.23_5.1.s.om.8	swissprot	RL11_ICTPU (Q90YV7) 60S ribosomal protein L11	7e-96	895	95.4
3	tcab0001.e.24	tcab0001c.e.24_5.1.s.om.8	swissprot	LHR2A_HUMAN (O00534) Loss of heterozygosity 11 chromosomal region 2 gene A protein (Breast cancer suppressor candidate 1) (BCSC-1)	1e-101	945	42.9
3	tcab0001.f.11	tcab0001c.f.11_5.1.s.om.8	swissprot	ICLN_CANFA (P35521) Methylosome subunit pICln (Chloride conductance regulatory protein ICln) (I(Cln)) (Chloride channel, nucleotide sensitive 1A)	1e-74	714	60.5
3	tcab0001.h.07	tcab0001c.h.07_5.1.s.om.8	prodom	pd_CG009481;sp_Q9CQL1_MOUSE_Q9CQL1; (8) MAGO NASHI HOMOLOG NUCLEAR DEVELOPMENTAL RIKEN 2010012C16 CDNA 2010012C16RIK FLJ10292	7e-81	761	100
3	tcab0001.h.09	tcab0001c.h.09_5.1.s.om.8	swissprot	TCB1_CAEBR (P35072) Transposable element Tcb1 transposase (Transposable element Barney transposase)	5e-05	86	50
3	tcab0001.h.18	tcab0001c.h.18_5.1.s.om.8	swissprot	RL5_HUMAN (P46777) 60S ribosomal protein L5	1e-145	1318	84
3	tcab0001.i.11	tcab0001c.i.11_5.1.s.om.8	swissprot	DVR1_BRARE (P35621) DVR-1 protein precursor	1e-73	704	89.3
3	tcab0001.j.04	tcab0001c.j.04_5.1.s.om.8	swissprot	FANK1_MOUSE (Q9DAM9) Fibronectin type 3 and ankyrin repeat domains 1 protein (Germ cell-specific gene 1 protein) (GSG1)	1e-129	1181	64.9
3	tcab0001.j.05	tcab0001c.j.05_5.1.s.om.8	prodom	pd_CG359218;sp_Q9C7D5_ARATH_Q9C7D5; (2) CG2446	3e-06	117	35
3	tcab0001.j.08	tcab0001c.j.08_5.1.s.om.8	swissprot	CATC_HUMAN (P53634) Dipeptidyl-peptidase I precursor (EC 3.4.14.1) (DPP-I) (DPPI) (Cathepsin C) (Cathepsin J) (Dipeptidyl transferase) [Contains: Dipeptidyl-peptidase I exclusion domain chain; Dipeptidyl-peptidase I heavy chain; Dipeptidyl-peptidase I li	1e-41	427	76.2
3	tcab0001.j.09	tcab0001c.j.09_5.1.s.om.8	swissprot	GGH_RAT (Q62867) Gamma-glutamyl hydrolase precursor (EC 3.4.19.9) (Gamma-Glu-X carboxypeptidase) (Conjugase) (GH)	1e-90	854	55.2
3	tcab0001.j.10	tcab0001c.j.10_5.1.s.om.8	swissprot	RS10_ICTPU (Q90YR4) 40S ribosomal protein S10	2e-65	633	91
3	tcab0001.l.14	tcab0001c.l.14_5.1.s.om.8	prodom	pd_CG526763;sp_Q8QZT4_MOUSE_Q8QZT4; (2) SIMILAR CRUMBS FOR IMAGE:3610257	0.0001	103	57.5
3	tcab0001.l.15	tcab0001c.l.15_5.1.s.om.8	swissprot	MCM6_MOUSE (P97311) DNA replication licensing factor MCM6 (Mis5 homolog)	0	1644	77.3
3	tcab0001.m.04	tcab0001c.m.04_5.1.s.om.8	swissprot	CREM_CANFA (P79145) cAMP-responsive element modulator	7e-25	284	44.6
3	tcab0001.m.05	tcab0001c.m.05_5.1.s.om.8	swissprot	VA714_ARATH (Q9FMR5) Vesicle-associated membrane protein 714 (AtVAMP714)	8e-21	249	31.9
3	tcab0001.m.08	tcab0001c.m.08_5.1.s.om.8	swissprot	ELOF1_MOUSE (P60003) Transcription elongation factor 1 homolog	3e-33	357	91.1
3	tcab0001.n.22	tcab0001c.n.22_5.1.s.om.8	swissprot	UB2R1_MOUSE (Q8CFI2) Ubiquitin-conjugating enzyme E2-32 kDa complementing (EC 6.3.2.19) (Ubiquitin-protein ligase) (Ubiquitin carrier protein) (E2-CDC34)	1e-106	984	90.4
3	tcab0002.b.01	tcab0002c.b.01_5.1.s.om.8	swissprot	COMD9_HUMAN (Q9P000) COMM domain containing protein 9	2e-60	590	61.4
3	tcab0002.b.03	tcab0002c.b.03_5.1.s.om.8	prodom	pd_CG004977;sp_CBFC_MOUSE_P70353; (4) FACTOR TRANSCRIPTION SUBUNIT NUCLEAR C YC GAMMA Y NF-Y CBF-C	1e-10	155	82
3	tcab0002.b.08	tcab0002c.b.08_5.1.s.om.8	swissprot	IDH3A_MOUSE (Q9D6R2) Isocitrate dehydrogenase [NAD] subunit alpha, mitochondrial precursor (EC 1.1.1.41) (Isocitric dehydrogenase) (NAD(+)-specific ICDH)	1e-173	1569	83.7
3	tcab0002.b.12	tcaa0001c.e.17_5.1.s.om.8	swissprot	KCRT_ONCMY (P24722) Creatine kinase, testis isozyme (EC 2.7.3.2)	0	1877	92.9
3	tcab0002.c.03	tcab0002c.c.03_5.1.s.om.8	prodom	pd_CG276207;sp_P93298_ARATH_P93298; (64) A ATP SYNTHASE COMPLETE PROTEOME CHAIN ION TRANSMEMBRANE CF0 HYDROGEN	0.006	89	34.4
3	tcab0002.c.07	tcab0002c.c.07_5.1.s.om.8	swissprot	MYL6_RAT (Q64119) Myosin light polypeptide 6 (Myosin light chain alkali 3) (Myosin light chain 3) (MLC-3) (LC17)	4e-70	674	84.5
3	tcab0002.e.08	tcab0002c.e.08_5.1.s.om.8	prodom	pd_CG002827;sp_Q8VCT5_MOUSE_Q8VCT5; (31) CALPAIN SUBUNIT CALCIUM-ACTIVATED NEUTRAL CALCIUM-BINDING PROTEINASE LARGE CANP HYDROLASE PROTEASE	8e-35	364	67.3
3	tcab0002.e.12	tcab0002c.e.12_5.1.s.om.8	prodom	pd_CG328693;sp_Q8WUN7_HUMAN_Q8WUN7; (8) FLJ11807 SIMILAR CHROMOSOME I CLONE:MRA19 DNA CG1172 5 F12M16.29 P1	3e-40	411	88
3	tcab0002.e.16	tcab0002c.e.16_5.1.s.om.8	prodom	pd_CG399767;sp_Q9BWG6_HUMAN_Q9BWG6; (2) FLJ31760 3110001I17RIK	1e-35	370	53.4
3	tcab0002.f.18	tcab0002c.f.18_5.1.s.om.8	swissprot	LHX61_HUMAN (Q9UPM6) LIM/homeobox protein Lhx6.1 (Lhx6)	7e-88	828	77.6
3	tcab0002.g.06	tcab0002c.g.06_5.1.s.om.8	swissprot	BHMT_HUMAN (Q93088) Betaine--homocysteine S-methyltransferase (EC 2.1.1.5)	0	1699	77.3
3	tcab0002.g.12	tcab0002c.g.12_5.1.s.om.8	prodom	pd_CG006906;sp_FOL1_MOUSE_P35846; (9) RECEPTOR FOLATE FOLATE-BINDING SIGNAL PRECURSOR GLYCOPROTEIN MULTIGENE FAMILY PLACENTA GPI-ANCHOR	1e-85	803	64.6
3	tcab0002.h.19	tcab0002c.h.19_5.1.s.om.8	swissprot	SPS1_HUMAN (P49903) Selenide, water dikinase 1 (EC 2.7.9.3) (Selenophosphate synthetase 1) (Selenium donor protein 1)	0	1992	95.6
3	tcab0002.j.01	tcab0002c.j.01_5.1.s.om.8	swissprot	4EBP2_HUMAN (Q13542) Eukaryotic translation initiation factor 4E-binding protein 2 (4E-BP2) (eIF4E-binding protein 2)	2e-18	228	44.7
3	tcab0002.k.21	tcaa0002c.l.03_3.1.s.om.8	swissprot	SND1_RAT (Q66X93) Staphylococcal nuclease domain-containing protein 1 (p100 co-activator) (100 kDa coactivator) (SND p102) (p105 coactivator)	1e-121	1115	73
3	tcab0002.l.03	tcab0002c.l.03_5.1.s.om.8	swissprot	PDCL3_HUMAN (Q9H2J4) Phosducin-like protein 3 (Viral IAP-associated factor 1) (VIAF-1) (HTPHLP)	4e-27	305	47.1
3	tcab0002.l.05	tcab0002c.l.05_5.1.s.om.8	prodom	pd_CG001977;sp_VPP2_HUMAN_Q9Y487; (55) SUBUNIT I V-TYPE PROTEOME COMPLETE ATPASE ATP SYNTHASE ION HYDROGEN	1e-60	586	66.2
3	tcab0002.l.07	tcaa0002c.h.24_3.1.s.om.8	swissprot	ZN167_HUMAN (Q9P0L1) Zinc finger protein 167 (Zinc finger protein 448) (ZFP)	2e-05	117	50
3	tcab0002.l.22	tcab0002c.l.22_5.1.s.om.8	prodom	pd_CG691741;sp_Q9Y652_HUMAN_Q9Y652; (3) REPEAT WD RECEPTOR THYROID HORMONE RECEPTOR-ASSOCIATED SIMILAR SUBUNIT COMPONENT 95-KD	2e-22	257	82
3	tcab0002.m.17	tcab0002c.m.17_5.1.s.om.8	swissprot	HOW_DROME (O01367) Held out wings protein (KH-domain protein KH93F) (Putative RNA-binding protein) (Muscle-specific protein) (Wings held out protein) (Struthio protein) (Quaking-related 93F)	4e-70	673	65.3
3	tcab0002.m.24	tcab0002c.m.24_5.1.s.om.8	swissprot	MSRA_BOVIN (P54149) Peptide methionine sulfoxide reductase (EC 1.8.4.6) (Protein-methionine-S-oxide reductase) (Peptide Met(O) reductase)	4e-90	847	67.8
3	tcab0002.p.21	tcab0002c.p.21_5.1.s.om.8	swissprot	CPNS1_RABIT (P06813) Calpain small subunit 1 (CSS1) (Calcium-dependent protease small subunit 1) (Calcium-dependent protease small subunit) (CDPS) (Calpain regulatory subunit) (Calcium-activated neutral proteinase small subunit) (CANP small subunit)	4e-71	683	61.5
3	tcab0003.b.08	tcab0003c.b.08_5.1.s.om.8	prodom	pd_CG277645;sp_Q9LJL8_ARATH_Q9LJL8; (9) FLJ32675 AT3G19120/MVI11_3 AT5G12010/F14F18_180 F57G4.9 F14D2.9 CAB43653.1	5e-07	124	36.8
3	tcab0003.b.12	tcab0001c.d.23_5.1.s.om.8	swissprot	RL11_ICTPU (Q90YV7) 60S ribosomal protein L11	7e-96	895	95.4
3	tcab0003.b.22	tcab0003c.a.10_5.1.s.om.8	swissprot	RL12_MOUSE (P35979) 60S ribosomal protein L12	2e-80	762	89
3	tcab0003.b.24	tcaa0002c.l.19_3.1.s.om.8	swissprot	ZP2_FELCA (P47984) Zona pellucida sperm-binding protein 2 precursor (Zona pellucida glycoprotein ZP2) (Zona pellucida protein A)	6e-40	418	36.7
3	tcab0003.c.01	tcab0003c.c.01_5.1.s.om.8	prodom	pd_CG107455;sp_Q9CQJ7_MOUSE_Q9CQJ7; (7) PITUITARY TRANSFORMING TUMOR GENE TUMOR-TRANSFORMING HPTTG	1e-09	147	29.5
3	tcab0003.d.11	tcab0003c.d.11_5.1.s.om.8	swissprot	ZN442_HUMAN (Q9H7R0) Zinc finger protein 442	5e-14	189	49.2
3	tcab0003.d.17	tcab0003c.d.17_5.1.s.om.8	swissprot	DEFM_HUMAN (Q9HBH1) Peptide deformylase, mitochondrial precursor (EC 3.5.1.88) (PDF) (Polypeptide deformylase)	7e-56	552	52
3	tcab0003.f.09	tcab0003c.f.09_5.1.s.om.8	swissprot	B2MG_ICTPU (O42197) Beta-2-microglobulin precursor	1e-43	446	68.9
3	tcab0003.f.17	tcab0003c.f.17_5.1.s.om.8	prodom	pd_CG329321;sp_Q8SYJ9_DROME_Q8SYJ9; (126) COMPLETE PROTEOME SUA5 HYDROGENASE HYPF MATURATION FACTOR REGULATORY TRANSLATION TRANSCRIPTIONAL	3e-43	437	49.2
3	tcab0003.h.10	tcab0003c.h.10_5.1.s.om.8	swissprot	SELT_MOUSE (P62342) Selenoprotein T precursor	4e-74	709	76.8
3	tcab0003.j.11	tcab0003c.j.11_5.1.s.om.8	swissprot	KS6A2_MOUSE (Q9WUT3) Ribosomal protein S6 kinase alpha 2 (EC 2.7.1.37) (S6K-alpha 2) (90 kDa ribosomal protein S6 kinase 2) (p90-RSK 2) (Ribosomal S6 kinase 3) (RSK-3) (pp90RSK3) (Protein-tyrosine kinase Mpk-9) (MAP kinase-activated protein kinase 1c) (M	1e-152	938	86.4
3	tcab0003.j.15	tcab0003c.j.15_5.1.s.om.8	swissprot	BFSP1_CHICK (Q06637) Filensin (Beaded filament structural protein 1) (Lens fiber cell beaded-filament structural protein CP 95) (CP95)	5e-11	164	75.5
3	tcab0003.j.18	tcab0003c.j.18_5.1.s.om.8	swissprot	BTBD7_HUMAN (Q9P203) BTB/POZ domain containing protein 7	2e-11	169	30.7
3	tcab0003.k.01	tcab0003c.k.01_5.1.s.om.8	swissprot	YOJ9_CAEEL (Q95ZI6) Hypothetical protein ZK353.9 in chromosome III	6e-44	450	46.5
3	tcab0003.l.01	tcab0003c.l.01_5.1.s.om.8	swissprot	FRM4B_HUMAN (Q9Y2L6) FERM domain containing protein 4B (Fragment)	2e-29	324	38.9
3	tcab0003.n.03	tcab0003c.n.03_5.1.s.om.8	swissprot	TPX2_HUMAN (Q9ULW0) Targeting protein for Xklp2 (Restricted expression proliferation associated protein 100) (p100) (Differentially expressed in cancerous and noncancerous lung cells 2) (DIL-2) (Protein FLS353) (Hepatocellular carcinoma-associated antige	7e-55	543	43.9
3	tcab0003.n.14	tcab0003c.n.14_5.1.s.om.8	swissprot	SFRS9_MOUSE (Q9D0B0) Splicing factor, arginine/serine-rich 9	7e-67	647	57.4
3	tcab0003.p.02	tcab0003c.p.02_5.1.s.om.8	swissprot	YTHD2_HUMAN (Q9Y5A9) YTH domain protein 2 (High-glucose-regulated protein 8) (NY-REN-2 antigen) (CLL-associated antigen KW-14)	0	1919	65.9
3	tcab0003.p.10	tcab0003c.p.10_5.1.s.om.8	swissprot	RL30_ICTPU (P58372) 60S ribosomal protein L30	6e-56	555	93.9
3	tcab0003.p.14	tcab0003c.p.14_5.1.s.om.8	swissprot	CCNB1_ANGJA (Q60FY0) G2/mitotic-specific cyclin-B1	1e-174	1572	77.5
3	tcab0003.p.15	tcab0003c.b.16_5.1.s.om.8	swissprot	CLH_RAT (P11442) Clathrin heavy chain	7e-69	525	77.7
3	tcab0004.d.05	tcba0006c.i.10_5.1.s.om.8	swissprot	JUND_RAT (P52909) Transcription factor jun-D	1e-81	775	60.1
3	tcab0004.g.07	CA344376.1.s.om.8	swissprot	VPS35_HUMAN (Q96QK1) Vacuolar protein sorting 35 (Vesicle protein sorting 35) (hVPS35) (Maternal-embryonic 3)	1e-131	1203	93.5
3	tcab0004.g.11	tcab0004h.g.11_5.1.s.om.8	prodom	pd_CG316472;sp_Q9VVG2_DROME_Q9VVG2; (1) CG13731	0.001	96	28.5
3	tcab0004.l.07	tcab0002c.j.23_5.1.s.om.8	swissprot	VLDLR_RABIT (P35953) Very low-density lipoprotein receptor precursor (VLDL receptor)	0	2335	68
3	tcac0001.b.08	tcac0001c.b.08_3.1.s.om.8	prodom	pd_CG026993;sp_Q9CPX8_MOUSE_Q9CPX8; (2) COMPLEX INNER ELECTRON C RIKEN RESPIRATORY REDUCTASE MITOCHONDRION SUBUNIT TRANSMEMBRANE	8e-16	200	58.9
3	tcac0001.g.06	tcaa0001c.g.24_3.1.s.om.8	swissprot	CTRL_HUMAN (P40313) Chymotrypsin-like protease CTRL-1 precursor (EC 3.4.21.-)	1e-92	868	61.5
3	tcac0001.g.10	tcac0001c.g.10_5.1.s.om.8	swissprot	CLIC6_HUMAN (Q96NY7) Chloride intracellular channel 6	5e-23	266	71.6
3	tcac0001.g.14	tcac0001c.g.14_3.1.s.om.8	swissprot	HBAD_APUAP (P15164) Hemoglobin alpha-D subunit (Hemoglobin alpha-D chain) (Alpha-D-globin)	4e-38	396	52.4
3	tcac0001.h.06	tcac0001c.h.06_3.1.s.om.8	swissprot	RETB1_ONCMY (P24774) Plasma retinol-binding protein I (PRBP-I)	1e-103	961	99.4
3	tcac0001.o.09	tcac0001c.o.09_3.1.s.om.8	swissprot	CP2J2_HUMAN (P51589) Cytochrome P450 2J2 (EC 1.14.14.1) (CYPIIJ2) (Arachidonic acid epoxygenase)	2e-87	539	38.5
3	tcac0001.o.11	tcac0001c.o.09_3.1.s.om.8	swissprot	CP2J2_HUMAN (P51589) Cytochrome P450 2J2 (EC 1.14.14.1) (CYPIIJ2) (Arachidonic acid epoxygenase)	2e-87	539	38.5
3	tcac0001.o.20	tcac0001c.o.20_3.1.s.om.8	prodom	pd_CG008687;sp_PLC_LISMO_P34024; (11) PHOSPHODIESTERASE PROTEOME 1-PHOSPHATIDYLINOSITOL COMPLETE PRECUROSR DEGRADATION C LIPID PHOSPHOLIPASE SIGNAL	8e-20	235	26.6
3	tcac0001.p.13	tcac0001c.p.13_3.1.s.om.8	swissprot	NUML_MOUSE (Q62425) NADH-ubiquinone oxidoreductase MLRQ subunit (EC 1.6.5.3) (EC 1.6.99.3) (Complex I-MLRQ) (CI-MLRQ)	9e-11	162	43.9
3	tcac0002.a.14	tcac0002c.a.14_3.1.s.om.8	swissprot	PTBP1_PIG (Q29099) Polypyrimidine tract-binding protein 1 (PTB) (Heterogeneous nuclear ribonucleoprotein I) (hnRNP I)	1e-104	971	59.7
3	tcac0002.a.18	tcaa0001c.c.11_3.1.s.om.8	swissprot	TAGL_HUMAN (Q01995) Transgelin (Smooth muscle protein 22-alpha) (SM22-alpha) (WS3-10) (22 kDa actin-binding protein)	3e-78	745	70
3	tcac0002.a.19	tcac0002c.a.19_5.1.s.om.8	prodom	pd_CG581406;sp_ROK_MOUSE_Q60577; (3) NUCLEAR K RIBONUCLEOPROTEIN HETEROGENEOUS REPEAT RNA-BINDING HNRNP DNA-BINDING PHOSPHOPROTEIN DC-STRETCH	5e-07	124	69.2
3	tcac0002.c.02	tcac0002c.c.02_3.1.s.om.8	swissprot	TCB1_CAEBR (P35072) Transposable element Tcb1 transposase (Transposable element Barney transposase)	6e-26	294	40.8
3	tcac0002.f.03	tcac0002c.f.03_3.1.s.om.8	swissprot	IF5_MOUSE (P59325) Eukaryotic translation initiation factor 5 (eIF-5)	1e-145	1322	66.6
3	tcac0002.f.08	tcac0001c.g.02_5.1.s.om.8	swissprot	NUCM_BOVIN (P17694) NADH-ubiquinone oxidoreductase 49 kDa subunit (EC 1.6.5.3) (EC 1.6.99.3) (Complex I-49KD) (CI-49KD)	1e-115	1059	86.3
3	tcac0002.j.24	tcac0002c.j.24_3.1.s.om.8	swissprot	TPP1_CANFA (Q9XSB8) Tripeptidyl-peptidase I precursor (EC 3.4.14.9) (TPP-I) (Tripeptidyl aminopeptidase) (Lysosomal pepstatin insensitive protease) (LPIC)	3e-61	599	73.4
3	tcac0002.l.06	tcaa0001c.k.07_3.1.s.om.8	swissprot	UCP2_CYPCA (Q9W725) Mitochondrial uncoupling protein 2 (UCP 2)	1e-150	1366	84.8
3	tcac0002.l.10	tcac0002c.l.10_5.1.s.om.8	swissprot	RM49_MOUSE (Q9CQ40) Mitochondrial 39S ribosomal protein L49 (L49mt) (MRP-L49)	8e-48	480	60.6
3	tcac0002.m.23	tcac0002c.m.23_5.1.s.om.8	prodom	pd_CG559548;sp_Q8XXB7_RALSO_Q8XXB7; (15) PROTEOME COMPLETE PLASMID RSC2199 MACROPHAGE SP0409 MLR4105 RB0268 DR1765 YPO2360	2e-37	387	52
3	tcac0002.n.01	tcac0002c.n.01_5.1.s.om.8	prodom	pd_CG005145;sp_Q9D0M5_MOUSE_Q9D0M5; (21) DYNEIN LIGHT CHAIN MICROTUBULES MOTOR CYTOPLASMIC 1 AXONEMAL CDNA PIN	2e-47	472	98.8
3	tcac0002.p.17	tcac0002c.p.17_5.1.s.om.8	swissprot	ANRA2_HUMAN (Q9H9E1) Ankyrin repeat family A protein 2 (RFXANK-like 2)	9e-93	868	81.6
3	tcac0002.p.21	tcab0002c.d.02_5.1.s.om.8	swissprot	MLP3C_HUMAN (Q9BXW4) Microtubule-associated proteins 1A/1B light chain 3C (MAP1A/MAP1B LC3 C) (MAP1A/1B light chain 3 C) (MAP1 light chain 3-like protein 3) (Autophagy-related protein LC3 C) (Autophagy-related ubiquitin-like modifier LC3 C)	8e-47	472	62.8
3	tcac0003.b.23	tcac0003c.b.23_5.1.s.om.8	prodom	pd_CG044122;sp_Q9VKK2_DROME_Q9VKK2; (12) REPEAT WD SIMILAR CHROMOSOME CG4705 FBAN0007609 LD45056P C12G12.01C CG7074 ORF	6e-35	365	28
3	tcac0003.e.11	tcac0003c.e.11_3.1.s.om.8	prodom	pd_CG022742;sp_Q96QR8_HUMAN_Q96QR8; (6) DNA-BINDING ACTIVATOR SINGLE- PUR-ALPHA ALPHA TRANSCRIPTION PUR-GAMMA PURINE-RICH NUCLEAR REGULATION	7e-17	209	88
3	tcac0003.g.07	tcac0003c.g.07_5.1.s.om.8	swissprot	UGPA2_HUMAN (Q16851) UTP--glucose-1-phosphate uridylyltransferase 2 (EC 2.7.7.9) (UDP-glucose pyrophosphorylase 2) (UDPGP 2) (UGPase 2)	0	1524	86.5
3	tcac0003.g.11	tcac0003c.g.11_3.1.s.om.8	swissprot	NOLA2_BRARE (Q6PBV6) H/ACA ribonucleoprotein complex subunit 2-like protein (Nucleolar protein family A member 2-like protein)	2e-52	523	75.7
3	tcac0003.h.17	tcaa0001c.f.22_5.1.s.om.8	swissprot	K0258_HUMAN (Q92546) Protein KIAA0258	1e-136	1243	63.1
3	tcac0003.h.19	tcac0003c.h.19_5.1.s.om.8	swissprot	GRHPR_HUMAN (Q9UBQ7) Glyoxylate reductase/hydroxypyruvate reductase (EC 1.1.1.79)	3e-43	440	53.8
3	tcac0003.n.18	tcac0003c.n.18_3.1.s.om.8	swissprot	CRP_PIG (O19062) C-reactive protein precursor	8e-36	377	36.5
3	tcac0003.o.07	tcac0002c.p.03_5.1.s.om.8	swissprot	LCB1_MACFA (Q60HD1) Serine palmitoyltransferase 1 (EC 2.3.1.50) (Long chain base biosynthesis protein 1) (LCB 1) (Serine-palmitoyl-CoA transferase 1) (SPT 1) (SPT1)	0	2018	80.9
3	tcac0003.o.11	tcaa0001c.l.04_5.1.s.om.8	swissprot	PRDX1_HUMAN (Q06830) Peroxiredoxin 1 (EC 1.11.1.15) (Thioredoxin peroxidase 2) (Thioredoxin-dependent peroxide reductase 2) (Proliferation-associated protein PAG) (Natural killer cell-enhancing factor A) (NKEF-A)	3e-95	891	82.3
3	tcac0003.p.19	tcab0002c.k.08_5.1.s.om.8	swissprot	AIP_MOUSE (O08915) AH receptor-interacting protein (AIP) (Aryl-hydrocarbon receptor-interacting protein)	1e-124	1146	63
3	tcac0004.b.08	tcaa0001c.j.18_5.1.s.om.8	prodom	pd_CG292997;sp_Q8WWH5_HUMAN_Q8WWH5; (66) SYNTHASE TRNA PSEUDOURIDINE COMPLETE PROTEOME B LYASE PSEUDOURIDYLATE PSI55 HYDROLYASE	3e-48	480	73.8
3	tcac0004.b.14	tcac0004c.b.14_3.1.s.om.8	swissprot	YIQ9_YEAST (P40442) Hypothetical 99.7 kDa protein in SDL1 5'region precursor	2e-09	151	29.4
3	tcac0004.c.01	tcac0004c.c.01_3.1.s.om.8	swissprot	COX42_THUOB (P80971) Cytochrome c oxidase subunit IV isoform 2, mitochondrial precursor (EC 1.9.3.1) (COX IV-2)	5e-63	612	66.6
3	tcac0004.c.16	tcab0002c.e.07_5.1.s.om.8	swissprot	TIMP2_BOVIN (P16368) Metalloproteinase inhibitor 2 precursor (TIMP-2) (Tissue inhibitor of metalloproteinases-2) (Collagenase inhibitor)	8e-52	517	52.8
3	tcac0004.c.24	tcab0003c.j.14_5.1.s.om.8	swissprot	H33_SPISO (P84248) Histone H3.3	1e-69	671	100
3	tcac0004.d.24	tcab0002c.e.19_5.1.s.om.8	swissprot	UB2EC_XENLA (P56616) Ubiquitin-conjugating enzyme X (EC 6.3.2.19) (Ubiquitin-protein ligase) (Ubiquitin carrier protein) (UBC-X)	3e-76	724	81.2
3	tcac0004.e.03	tcac0004c.e.03_3.1.s.om.8	swissprot	ADFP_HUMAN (Q99541) Adipophilin (Adipose differentiation-related protein) (ADRP)	1e-65	637	38.9
3	tcac0004.e.07	tcac0004c.e.07_3.1.s.om.8	swissprot	TBCC_HUMAN (Q15814) Tubulin-specific chaperone C (Tubulin-folding cofactor C) (CFC)	2e-89	843	49.5
3	tcac0004.e.08	tcaa0001c.h.23_3.1.s.om.8	swissprot	FRIM_SALSA (P49947) Ferritin, middle subunit (EC 1.16.3.1) (Ferritin M)	4e-99	923	98.8
3	tcac0004.e.11	tcac0004c.e.11_3.1.s.om.8	swissprot	A2MG_PONPY (Q5R4N8) Alpha-2-macroglobulin precursor (Alpha-2-M)	1e-144	1314	42.4
3	tcac0004.f.07	tcaa0001c.c.03_5.1.s.om.8	swissprot	G3P_PIG (P00355) Glyceraldehyde-3-phosphate dehydrogenase (EC 1.2.1.12) (GAPDH)	1e-165	1493	84.9
3	tcac0004.g.20	tcac0004c.g.20_5.1.s.om.8	swissprot	TRIP6_HUMAN (Q15654) Thyroid receptor interacting protein 6 (TRIP6) (OPA-interacting protein 1) (Zyxin-related protein 1) (ZRP-1)	9e-66	637	59.1
3	tcac0004.g.22	tcaa0002c.h.06_3.1.s.om.8	swissprot	ZP3_RAT (P97708) Zona pellucida sperm-binding protein 3 precursor (Zona pellucida glycoprotein ZP3) (Zona pellucida glycoprotein 3)	1e-17	223	25.1
3	tcac0004.h.16	tcac0004c.h.16_3.1.s.om.8	prodom	pd_CG149500;sp_Q9R0L6_MOUSE_Q9R0L6; (7) FLJ34087 MATERIAL-1 PERICENTRIOL PERICENTRIOLAR MATERIAL ENRICHED FULL-LENGTH FULL INSERT LIBRARY	1e-09	146	38.4
3	tcac0004.h.20	tcac0004c.h.20_3.1.s.om.8	swissprot	FRIM_SALSA (P49947) Ferritin, middle subunit (EC 1.16.3.1) (Ferritin M)	7e-97	905	97.1
3	tcac0004.j.18	tcac0004c.j.18_3.1.s.om.8	swissprot	COX42_THUOB (P80971) Cytochrome c oxidase subunit IV isoform 2, mitochondrial precursor (EC 1.9.3.1) (COX IV-2)	7e-64	618	66.1
3	tcac0004.k.03	tcac0004c.k.03_3.1.s.om.8	swissprot	GPX4_PONPY (Q4AEH2) Phospholipid hydroperoxide glutathione peroxidase, mitochondrial precursor (EC 1.11.1.12) (PHGPx) (Glutathione peroxidase 4) (GPx-4)	2e-67	650	71
3	tcac0004.k.05	tcaa0001c.n.08_5.1.s.om.8	swissprot	H33_SPISO (P84248) Histone H3.3	1e-69	671	100
3	tcac0004.k.24	tcac0004c.k.24_3.1.s.om.8	swissprot	ATRAP_XENTR (Q5EBF8) Type-1 angiotensin II receptor-associated protein-like	3e-43	442	60.4
3	tcac0004.l.12	tcac0004c.l.12_3.1.s.om.8	swissprot	CCNB2_ANGJA (Q60FX9) G2/mitotic-specific cyclin-B2	1e-145	1322	68.1
3	tcac0004.m.14	tcac0004c.m.14_3.1.s.om.8	swissprot	NDKB_RAT (P19804) Nucleoside diphosphate kinase B (EC 2.7.4.6) (NDK B) (NDP kinase B) (P18)	4e-70	672	80.2
3	tcac0004.o.05	tcac0004c.o.05_5.1.s.om.8	swissprot	ZN135_HUMAN (P52742) Zinc finger protein 135	9e-64	617	51.6
3	tcac0004.o.20	tcac0004c.o.20_3.1.s.om.8	swissprot	NU214_HUMAN (P35658) Nuclear pore complex protein Nup214 (Nucleoporin Nup214) (214 kDa nucleoporin) (CAN protein)	8e-07	131	24.6
3	tcac0004.o.22	tcac0004c.o.22_3.1.s.om.8	swissprot	CIR1A_HUMAN (Q969X6) Cirhin	3e-48	484	50.2
3	tcac0004.p.02	tcac0004c.p.02_3.1.s.om.8	swissprot	EI2BB_FUGRU (Q90511) Translation initiation factor eIF-2B beta subunit (eIF-2B GDP-GTP exchange factor) (S20I15)	0	1713	93.5
3	tcac0005.a.08	tcac0003c.h.20_3.1.s.om.8	swissprot	ZP3_PIG (P42098) Zona pellucida sperm-binding protein 3 precursor (Zona pellucida sperm-binding protein C) (Zona pellucida 3-beta) (Zona pellucida glycoprotein ZP3-beta) (Sperm receptor)	5e-48	486	35.8
3	tcac0005.b.04	tcab0001c.d.10_5.1.s.om.8	swissprot	KRA54_HUMAN (Q6L8H1) Keratin-associated protein 5-4 (Keratin-associated protein 5.4) (Ultrahigh sulfur keratin-associated protein 5.4)	3e-12	174	31.4
3	tcac0005.b.13	tcac0005c.b.13_3.1.s.om.8	swissprot	PDE6D_CANFA (Q9XT54) Retinal rod rhodopsin-sensitive cGMP 3',5'-cyclic phosphodiesterase delta-subunit (EC 3.1.4.17) (GMP-PDE delta)	6e-76	724	90
3	tcac0005.b.24	tcac0004c.p.02_3.1.s.om.8	swissprot	EI2BB_FUGRU (Q90511) Translation initiation factor eIF-2B beta subunit (eIF-2B GDP-GTP exchange factor) (S20I15)	0	1713	93.5
3	tcac0005.c.09	tcab0001c.g.22_5.1.s.om.8	swissprot	NIFUN_HUMAN (Q9H1K1) NifU-like N-terminal domain containing protein, mitochondrial precursor (NifU-like protein) (Iron-sulfur cluster assembly enzyme ISCU)	4e-63	614	84.1
3	tcac0005.c.14	tcaa0001c.k.23_3.1.s.om.8	swissprot	ZP3_MACRA (P53785) Zona pellucida sperm-binding protein 3 precursor (Zona pellucida glycoprotein ZP3) (Zona pellucida protein C) (Sperm receptor)	4e-58	572	39.5
3	tcac0005.c.24	tcab0003c.a.10_5.1.s.om.8	swissprot	RL12_MOUSE (P35979) 60S ribosomal protein L12	2e-80	762	89
3	tcac0005.e.04	tcac0005c.e.04_3.1.s.om.8	swissprot	ZP2_BOVIN (Q9BH10) Zona pellucida sperm-binding protein 2 precursor (Zona pellucida glycoprotein ZP2) (Zona pellucida protein A)	4e-41	427	34.3
3	tcac0005.e.08	tcac0005c.e.08_3.1.s.om.8	swissprot	TESK1_RAT (Q63572) Dual specificity testis-specific protein kinase 1 (EC 2.7.1.37) (EC 2.7.1.112) (Testicular protein kinase 1)	6e-07	131	31.6
3	tcac0005.g.02	tcac0005c.g.02_5.1.s.om.8	prodom	pd_CG472677;sp_GEMI_HUMAN_O75496; (2) CYCLE GEMININ CELL	4e-31	332	41.9
3	tcac0005.i.22	tcac0005c.i.22_3.1.s.om.8	swissprot	SRY_MUSSI (Q62565) Sex-determining region Y protein (Testis-determining factor)	0.007	96	23
3	tcac0005.j.22	tcac0005c.j.22_3.1.s.om.8	swissprot	ST17A_HUMAN (Q9UEE5) Serine/threonine-protein kinase 17A (EC 2.7.1.37) (DAP kinase-related apoptosis-inducing protein kinase 1)	8e-59	580	53.8
3	tcac0005.l.23	tcac0005c.l.23_3.1.s.om.8	swissprot	DCNL1_HUMAN (Q96GG9) DCN1-like protein 1 (Defective in cullin neddylation protein 1-like protein 1) (DCUN1 domain-containing protein 1) (Squamous cell carcinoma-related oncogene)	1e-133	1220	88.4
3	tcac0005.o.13	tcac0005c.o.13_3.1.s.om.8	swissprot	RTN4_MOUSE (Q99P72) Reticulon-4 (Neurite outgrowth inhibitor) (Nogo protein)	1e-67	656	63.4
3	tcac0006.a.12	tcac0005c.a.08_3.1.s.om.8	swissprot	ZP3_MESAU (P23491) Zona pellucida sperm-binding protein 3 precursor (Zona pellucida glycoprotein ZP3) (Sperm receptor) (Zona pellucida protein C)	4e-05	114	35.7
3	tcac0006.b.02	tcaa0001c.j.06_3.1.s.om.8	swissprot	ZP3_CANFA (P48831) Zona pellucida sperm-binding protein 3 precursor (Zona pellucida glycoprotein ZP3) (Sperm receptor) (Zona pellucida protein C)	3e-14	193	30.5
3	tcac0006.b.06	tcac0006c.b.06_3.1.s.om.8	swissprot	FRIM_SALSA (P49947) Ferritin, middle subunit (EC 1.16.3.1) (Ferritin M)	4e-97	906	97.1
3	tcac0006.c.01	tcac0003c.m.12_3.1.s.om.8	swissprot	G3P_COTJA (Q05025) Glyceraldehyde-3-phosphate dehydrogenase (EC 1.2.1.12) (GAPDH)	1e-157	1429	82.5
3	tcac0006.c.04	tcaa0001c.d.05_5.1.s.om.8	swissprot	FBXW2_HUMAN (Q9UKT8) F-box/WD-repeat protein 2 (F-box and WD-40 domain protein 2) (MD6 protein)	1e-130	1094	75.5
3	tcac0006.c.23	tcaa0001c.p.23_5.1.s.om.8	swissprot	MLRN_CHICK (P24032) Myosin regulatory light chain 2, smooth muscle minor isoform (G1) (DTNB) (MLC-2) (Isoform L20-B1)	1e-90	850	93.5
3	tcac0006.e.23	tcac0001c.h.05_3.1.s.om.8	swissprot	ATPD_MOUSE (Q9D3D9) ATP synthase delta chain, mitochondrial precursor (EC 3.6.3.14)	3e-54	535	68.2
3	tcac0006.f.10	tcac0006c.f.10_3.1.s.om.8	prodom	pd_CG068445;sp_Q9D757_MOUSE_Q9D757; (4) DEATH-ASSOCIATED CG12384 SIMILAR APOPTOSIS 2310032F03RIK DAP-1	0.0004	99	42.6
3	tcac0006.g.23	tcac0006c.g.23_3.1.s.om.8	swissprot	KCRB_HUMAN (P12277) Creatine kinase B-type (EC 2.7.3.2) (Creatine kinase, B chain) (B-CK)	0	1645	78.4
3	tcac0006.j.02	tcac0006c.g.23_3.1.s.om.8	swissprot	KCRB_HUMAN (P12277) Creatine kinase B-type (EC 2.7.3.2) (Creatine kinase, B chain) (B-CK)	0	1645	78.4
3	tcac0006.j.24	tcac0006c.j.24_3.1.s.om.8	prodom	pd_CG472677;sp_GEMI_HUMAN_O75496; (2) CYCLE GEMININ CELL	9e-31	329	42
3	tcac0006.m.18	tcaa0001c.j.06_3.1.s.om.8	swissprot	ZP3_CANFA (P48831) Zona pellucida sperm-binding protein 3 precursor (Zona pellucida glycoprotein ZP3) (Sperm receptor) (Zona pellucida protein C)	3e-14	193	30.5
3	tcac0006.n.17	tcab0003c.j.14_5.1.s.om.8	swissprot	H33_SPISO (P84248) Histone H3.3	1e-69	671	100
3	tcac0006.p.04	tcac0006c.p.04_5.1.s.om.8	swissprot	MYG_AUXRO (Q6I7B0) Myoglobin	9e-51	505	67.8
3	tcad0001.a.04	tcad0001a.a.04_3.1.s.om.8	swissprot	SODC_BRARE (O73872) Superoxide dismutase [Cu-Zn] (EC 1.15.1.1)	4e-62	605	74
3	tcad0001.a.19	tcad0001a.a.19_3.1.s.om.8	swissprot	FIGLA_HUMAN (Q6QHK4) Factor in the germline alpha (Transcription factor FIGa) (FIGalpha)	3e-18	226	38.8
3	tcad0001.e.21	tcaa0001c.h.11_5.1.s.om.8	swissprot	ALDOB_SPAAU (P53447) Fructose-bisphosphate aldolase B (EC 4.1.2.13) (Liver-type aldolase)	1e-163	1481	80.4
3	tcad0001.f.20	tcab0002c.e.07_5.1.s.om.8	swissprot	TIMP2_BOVIN (P16368) Metalloproteinase inhibitor 2 precursor (TIMP-2) (Tissue inhibitor of metalloproteinases-2) (Collagenase inhibitor)	8e-52	517	52.8
3	tcad0001.h.04	tcad0001a.h.04_3.1.s.om.8	swissprot	ZP3_PIG (P42098) Zona pellucida sperm-binding protein 3 precursor (Zona pellucida sperm-binding protein C) (Zona pellucida 3-beta) (Zona pellucida glycoprotein ZP3-beta) (Sperm receptor)	9e-11	164	23.2
3	tcad0001.l.09	tcad0001a.l.09_5.1.s.om.8	swissprot	UROM_RAT (P27590) Uromodulin precursor (Tamm-Horsfall urinary glycoprotein) (THP)	1e-22	266	28.1
3	tcad0001.m.05	tcad0001a.m.05_3.1.s.om.8	swissprot	ZN180_HUMAN (Q9UJW8) Zinc finger protein 180 (HHZ168)	1e-54	541	52.3
3	tcad0002.b.18	tcbl0011b.d.02_5.1.s.om.8	swissprot	CSP_PLAKU (P04922) Circumsporozoite protein precursor (CS)	2e-31	339	51.4
3	tcad0002.d.12	tcab0003c.c.01_5.1.s.om.8	prodom	pd_CG107455;sp_Q9CQJ7_MOUSE_Q9CQJ7; (7) PITUITARY TRANSFORMING TUMOR GENE TUMOR-TRANSFORMING HPTTG	1e-09	147	29.5
3	tcad0002.j.04	tcad0002a.j.04_3.1.s.om.8	swissprot	S39A1_FUGRU (Q6QQT1) Zinc transporter ZIP1 (Solute carrier family 39 member 1)	1e-111	1031	66.7
3	tcad0002.l.24	tcad0002a.l.24_3.1.s.om.8	swissprot	NRK2_HUMAN (Q9NPI5) Nicotinamide riboside kinase 2 (EC 2.7.1.-) (Integrin beta-1 binding protein 3) (Muscle integrin-binding protein) (MIBP)	5e-77	735	63.5
3	tcad0002.p.10	tcad0002a.p.10_5.1.s.om.8	swissprot	VATL_HUMAN (P27449) Vacuolar ATP synthase 16 kDa proteolipid subunit (EC 3.6.3.14)	2e-55	550	78.3
3	tcad0003.a.02	tcad0003a.a.02_3.1.s.om.8	swissprot	CLPX_HUMAN (O76031) ATP-dependent Clp protease ATP-binding subunit ClpX-like, mitochondrial precursor	0	1677	78.6
3	tcad0003.b.13	tcad0003a.b.13_3.1.s.om.8	prodom	pd_CG690694;sp_Q96CW6_HUMAN_Q96CW6; (1)	3e-29	316	40.8
3	tcad0003.c.10	tcad0001a.k.13_3.1.s.om.8	swissprot	RNF4_RAT (O88846) RING finger protein 4 (SNURF)	8e-36	381	41.9
3	tcad0003.d.11	tcad0003a.d.11_3.1.s.om.8	swissprot	IF35_HUMAN (O00303) Eukaryotic translation initiation factor 3 subunit 5 (eIF-3 epsilon) (eIF3 p47 subunit) (eIF3f)	1e-119	1100	77.6
3	tcad0003.e.18	tcaa0001c.j.06_3.1.s.om.8	swissprot	ZP3_CANFA (P48831) Zona pellucida sperm-binding protein 3 precursor (Zona pellucida glycoprotein ZP3) (Sperm receptor) (Zona pellucida protein C)	3e-14	193	30.5
3	tcad0003.g.24	tcad0001a.m.13_3.1.s.om.8	swissprot	MK1I1_HUMAN (Q9UHA4) Mitogen-activated protein kinase kinase 1 interacting protein 1 (MEK binding partner 1) (Mp1)	3e-59	578	90.3
3	tcad0003.i.21	tcad0003a.i.21_3.1.s.om.8	swissprot	SAL_SILAS (Q9PVW8) Rhamnose-binding lectin precursor (SAL) (RBL) (Roe lectin)	2e-40	417	39.7
3	tcad0003.m.07	tcab0002c.d.18_5.1.s.om.8	swissprot	IF2_BRAJA (Q89WA9) Translation initiation factor IF-2	5e-08	141	34.9
3	tcad0003.m.24	tcad0003a.m.24_3.1.s.om.8	swissprot	CD22_PONPY (Q9N1E3) B-cell receptor CD22 precursor (Siglec-2) (Fragment)	0.0007	103	31.3
3	tcad0004.a.09	tcad0004a.a.09_3.1.s.om.8	swissprot	GNL3_BRARE (Q6DRP2) Guanine nucleotide binding protein-like 3 (Nucleostemin-like protein)	7e-23	265	42.1
3	tcad0004.a.19	tcaa0001c.c.03_5.1.s.om.8	swissprot	G3P_PIG (P00355) Glyceraldehyde-3-phosphate dehydrogenase (EC 1.2.1.12) (GAPDH)	1e-165	1493	84.9
3	tcad0004.b.06	tcad0004a.b.06_5.1.s.om.8	prodom	pd_CG444191;sp_Q8WVX3_HUMAN_Q8WVX3; (2) RIKEN SIMILAR 1810037I17 CDNA GENE	3e-06	117	62.9
3	tcad0004.e.24	tcad0004a.e.24_3.1.s.om.8	prodom	pd_CG004294;sp_Q91V06_MOUSE_Q91V06; (10) KINASE INHIBITOR CYCLIN-DEPENDENT CELL CYCLE NUCLEAR P57 P57KIP2 1C MELANOMA	3e-15	195	51.5
3	tcad0004.f.02	tcab0001c.b.12_5.1.s.om.8	swissprot	MED21_HUMAN (Q13503) Mediator of RNA polymerase II transcription subunit 21 (RNA polymerase II holoenzyme component SRB7) (RNAPII complex component SRB7)	5e-62	602	90.9
3	tcad0004.f.20	tcad0004a.f.20_3.1.s.om.8	swissprot	EF1B_HUMAN (P24534) Elongation factor 1-beta (EF-1-beta)	1e-81	773	68.3
3	tcad0004.g.01	tcac0001c.h.05_3.1.s.om.8	swissprot	ATPD_MOUSE (Q9D3D9) ATP synthase delta chain, mitochondrial precursor (EC 3.6.3.14)	3e-54	535	68.2
3	tcad0004.g.06	tcad0004a.g.06_3.1.s.om.8	prodom	pd_CG319433;sp_Q9CQC6_MOUSE_Q9CQC6; (15) KIAA0005 HSPC028 BASIC BZAP45 ZIPPER LEUCINE- 1200015E15RIK LEUCINE-ZIPPER T23K8.13 1110001I24RIK	1e-42	432	79.8
3	tcad0004.g.13	tcad0004a.g.13_3.1.s.om.8	swissprot	SIVA_MOUSE (O54926) Apoptosis regulatory protein Siva (CD27-binding protein) (CD27BP)	3e-14	189	29.2
3	tcad0004.g.18	tcac0006c.j.24_3.1.s.om.8	prodom	pd_CG472677;sp_GEMI_HUMAN_O75496; (2) CYCLE GEMININ CELL	9e-31	329	42
3	tcad0004.i.01	tcad0004a.i.01_3.1.s.om.8	swissprot	ZP3_MACRA (P53785) Zona pellucida sperm-binding protein 3 precursor (Zona pellucida glycoprotein ZP3) (Zona pellucida protein C) (Sperm receptor)	7e-55	545	38.6
3	tcad0004.j.06	tcad0004a.j.06_3.1.s.om.8	swissprot	FRIM_SALSA (P49947) Ferritin, middle subunit (EC 1.16.3.1) (Ferritin M)	9e-99	920	98.2
3	tcad0004.m.24	tcad0004a.m.24_5.1.s.om.8	prodom	pd_CG147023;sp_Q8NCC9_HUMAN_Q8NCC9; (14) TRANSMEMBRANE CHROMOSOME YLL031C O PHOSPHATIDYLINOSITOL-GLYCAN ENDOPLASMIC BIOSYNTHESIS RETICULUM GPI-ANCHOR PIG-O	4e-58	565	80.6
3	tcad0004.n.23	tcaa0001c.m.10_3.1.s.om.8	swissprot	FRIM_SALSA (P49947) Ferritin, middle subunit (EC 1.16.3.1) (Ferritin M)	1e-97	911	97.7
3	tcad0004.p.05	tcaa0001c.c.03_5.1.s.om.8	swissprot	G3P_PIG (P00355) Glyceraldehyde-3-phosphate dehydrogenase (EC 1.2.1.12) (GAPDH)	1e-165	1493	84.9
3	tcad0005.a.22	tcaa0002c.n.18_5.1.s.om.8	swissprot	FA61B_XENTR (Q566L7) Protein FAM61B homolog	1e-63	618	67.5
3	tcad0005.b.01	tcad0005a.b.01_5.1.s.om.8	swissprot	FA8A1_HUMAN (Q9UBU6) Protein FAM8A1 (Autosomal highly conserved protein)	2e-23	267	55.7
3	tcad0005.f.08	tcad0005a.f.08_5.1.s.om.8	swissprot	TIMP2_CANFA (Q9TTY1) Metalloproteinase inhibitor 2 precursor (TIMP-2) (Tissue inhibitor of metalloproteinases-2)	2e-58	572	54.2
3	tcad0005.f.23	tcad0005a.f.23_3.1.s.om.8	swissprot	GALT6_MOUSE (Q8C7U7) Polypeptide N-acetylgalactosaminyltransferase 6 (EC 2.4.1.41) (Protein-UDP acetylgalactosaminyltransferase 6) (UDP-GalNAc:polypeptide N-acetylgalactosaminyltransferase 6) (Polypeptide GalNAc transferase 6) (GalNAc-T6) (pp-GaNTase 6)	1e-150	812	77.9
3	tcad0005.h.15	tcaa0001c.l.17_5.1.s.om.8	swissprot	GCSH_CHICK (P11183) Glycine cleavage system H protein, mitochondrial precursor	2e-53	533	74
3	tcad0005.i.22	tcac0004c.e.11_3.1.s.om.8	swissprot	A2MG_PONPY (Q5R4N8) Alpha-2-macroglobulin precursor (Alpha-2-M)	1e-144	1314	42.4
3	tcad0005.j.04	tcac0006c.j.24_3.1.s.om.8	prodom	pd_CG472677;sp_GEMI_HUMAN_O75496; (2) CYCLE GEMININ CELL	9e-31	329	42
3	tcad0005.j.24	tcad0005a.j.24_3.1.s.om.8	swissprot	NOP56_MOUSE (Q9D6Z1) Nucleolar protein Nop56 (Nucleolar protein 5A)	0	1694	77.9
3	tcad0005.k.12	tcac0003c.p.05_5.1.s.om.8	swissprot	NIFUN_HUMAN (Q9H1K1) NifU-like N-terminal domain containing protein, mitochondrial precursor (NifU-like protein) (Iron-sulfur cluster assembly enzyme ISCU)	1e-61	603	78.8
3	tcad0005.m.10	tcad0005a.m.10_3.1.s.om.8	prodom	pd_CG030031;sp_G0S2_MOUSE_Q61585; (2) G0/G1 LYMPHOCYTE SWITCH CYCLE ONCOGENE CELL G0S2-LIKE	1e-13	181	51.4
3	tcad0005.n.13	tcad0005a.n.13_3.1.s.om.8	swissprot	VLDLR_CHICK (P98165) Very low-density lipoprotein receptor precursor (VLDL receptor) (Vitellogenin receptor) (VTG receptor)	0	2313	69.9
3	tcad0005.o.15	tcad0005a.o.15_3.1.s.om.8	swissprot	ENAH_MOUSE (Q03173) Enabled protein homolog (NPC derived proline-rich protein 1) (NDPP-1)	0.003	96	35.3
3	tcad0006.a.08	tcac0004c.k.03_3.1.s.om.8	swissprot	GPX4_PONPY (Q4AEH2) Phospholipid hydroperoxide glutathione peroxidase, mitochondrial precursor (EC 1.11.1.12) (PHGPx) (Glutathione peroxidase 4) (GPx-4)	2e-67	650	71
3	tcad0006.d.02	tcac0003c.p.05_5.1.s.om.8	swissprot	NIFUN_HUMAN (Q9H1K1) NifU-like N-terminal domain containing protein, mitochondrial precursor (NifU-like protein) (Iron-sulfur cluster assembly enzyme ISCU)	1e-61	603	78.8
3	tcad0006.d.04	tcad0006a.d.04_3.1.s.om.8	swissprot	SANT_PLAFN (P04928) S-antigen protein precursor	6e-09	143	38.4
3	tcad0006.e.21	tcab0002c.n.08_5.1.s.om.8	swissprot	COF2_MOUSE (P45591) Cofilin-2 (Cofilin, muscle isoform)	2e-70	678	77.8
3	tcad0006.e.23	tcac0005c.o.13_3.1.s.om.8	swissprot	RTN4_MOUSE (Q99P72) Reticulon-4 (Neurite outgrowth inhibitor) (Nogo protein)	1e-67	656	63.4
3	tcad0006.i.15	tcac0006c.g.23_3.1.s.om.8	swissprot	KCRB_HUMAN (P12277) Creatine kinase B-type (EC 2.7.3.2) (Creatine kinase, B chain) (B-CK)	0	1645	78.4
3	tcad0006.k.05	tcad0001a.l.09_5.1.s.om.8	swissprot	UROM_RAT (P27590) Uromodulin precursor (Tamm-Horsfall urinary glycoprotein) (THP)	1e-22	266	28.1
3	tcad0006.k.16	tcaa0001c.k.07_3.1.s.om.8	swissprot	UCP2_CYPCA (Q9W725) Mitochondrial uncoupling protein 2 (UCP 2)	1e-150	1366	84.8
3	tcad0006.m.05	tcaa0002c.l.19_3.1.s.om.8	swissprot	ZP2_FELCA (P47984) Zona pellucida sperm-binding protein 2 precursor (Zona pellucida glycoprotein ZP2) (Zona pellucida protein A)	6e-40	418	36.7
3	tcad0006.n.08	tcaa0001c.m.11_5.1.s.om.8	swissprot	ACT3_PODCA (P41113) Actin-3	0	1893	94.9
3	tcad0006.p.21	tcab0002c.c.06_5.1.s.om.8	swissprot	MLP3C_HUMAN (Q9BXW4) Microtubule-associated proteins 1A/1B light chain 3C (MAP1A/MAP1B LC3 C) (MAP1A/1B light chain 3 C) (MAP1 light chain 3-like protein 3) (Autophagy-related protein LC3 C) (Autophagy-related ubiquitin-like modifier LC3 C)	8e-47	470	62.8
3	tcad0007.a.21	tcad0007a.a.21_3.1.s.om.8	swissprot	TBA_NOTVI (Q91060) Tubulin alpha chain	0	2080	85.7
3	tcad0007.b.10	tcad0007a.b.10_3.1.s.om.8	swissprot	CALM_XENLA (P62155) Calmodulin (CaM)	2e-79	754	100
3	tcad0007.c.11	tcad0004a.e.24_3.1.s.om.8	prodom	pd_CG004294;sp_Q91V06_MOUSE_Q91V06; (10) KINASE INHIBITOR CYCLIN-DEPENDENT CELL CYCLE NUCLEAR P57 P57KIP2 1C MELANOMA	3e-15	195	51.5
3	tcad0007.c.12	tcad0007a.c.12_3.1.s.om.8	swissprot	KTNA1_RAT (Q6E0V2) Katanin p60 ATPase-containing subunit A1 (EC 3.6.4.3) (Katanin p60 subunit A1) (p60 katanin)	1e-120	1104	86.2
3	tcad0007.e.21	tcad0007a.e.21_5.1.s.om.8	swissprot	CALM_XENLA (P62155) Calmodulin (CaM)	2e-79	754	100
3	tcad0007.f.05	tcad0007a.f.05_3.1.s.om.8	swissprot	ORCT2_RAT (Q6AY78) Organic cation transporter-like protein 2 (Solute carrier family 22 member 18)	4e-52	518	49.2
3	tcad0007.f.10	tcaa0002c.j.14_3.1.s.om.8	swissprot	CO1A1_CHICK (P02457) Collagen alpha 1(I) chain precursor	1e-122	1134	74.2
3	tcad0007.g.03	tcad0004a.e.24_3.1.s.om.8	prodom	pd_CG004294;sp_Q91V06_MOUSE_Q91V06; (10) KINASE INHIBITOR CYCLIN-DEPENDENT CELL CYCLE NUCLEAR P57 P57KIP2 1C MELANOMA	3e-15	195	51.5
3	tcad0007.h.18	tcab0002c.e.07_5.1.s.om.8	swissprot	TIMP2_BOVIN (P16368) Metalloproteinase inhibitor 2 precursor (TIMP-2) (Tissue inhibitor of metalloproteinases-2) (Collagenase inhibitor)	8e-52	517	52.8
3	tcad0007.k.09	tcad0004a.h.15_3.1.s.om.8	swissprot	DNJC7_HUMAN (Q99615) DnaJ homolog subfamily C member 7 (Tetratricopeptide repeat protein 2) (TPR repeat protein 2)	0	2074	79.7
3	tcad0007.l.08	tcab0003c.a.02_5.1.s.om.8	swissprot	UB2E1_HUMAN (P51965) Ubiquitin-conjugating enzyme E2 E1 (EC 6.3.2.19) (Ubiquitin-protein ligase E1) (Ubiquitin carrier protein E1) (UbcH6)	2e-81	770	82.8
3	tcad0007.l.15	tcab0003c.d.10_5.1.s.om.8	swissprot	DDX39_RAT (Q5U216) ATP-dependent RNA helicase DDX39 (EC 3.6.1.-) (DEAD box protein 39) (Nuclear RNA helicase, DECD variant of DEAD box family)	6e-72	688	96.4
3	tcad0007.l.21	tcad0005a.m.10_3.1.s.om.8	prodom	pd_CG030031;sp_G0S2_MOUSE_Q61585; (2) G0/G1 LYMPHOCYTE SWITCH CYCLE ONCOGENE CELL G0S2-LIKE	1e-13	181	51.4
3	tcad0007.m.05	tcad0001a.m.20_3.1.s.om.8	swissprot	GSTA_PLEPL (P30568) Glutathione S-transferase A (EC 2.5.1.18) (GST-A) (GST class-theta)	4e-94	882	71.1
3	tcad0007.m.18	tcab0002c.b.13_5.1.s.om.8	swissprot	SAP18_HUMAN (O00422) Histone deacetylase complex subunit SAP18 (Sin3-associated polypeptide, 18 kDa) (Sin3 associated polypeptide p18) (2HOR0202)	1e-68	662	81.4
3	tcad0007.n.01	tcaa0002c.a.21_5.1.s.om.8	swissprot	CCN1E_BRARE (P47794) G1/S-specific cyclin-E	1e-170	1544	71.6
3	tcad0007.n.05	tcad0007a.n.05_5.1.s.om.8	swissprot	ZP3_BOVIN (P48830) Zona pellucida sperm-binding protein 3 precursor (Zona pellucida glycoprotein ZP3B) (Sperm receptor) (Zona pellucida protein C)	1e-12	177	29.8
3	tcad0007.n.09	tcad0007a.n.09_3.1.s.om.8	prodom	pd_CG390078;sp_Q9D570_MOUSE_Q9D570; (1) 4930509O20RIK	8e-25	278	71.2
3	tcad0007.n.14	tcad0003a.i.18_3.1.s.om.8	swissprot	ARI2_HUMAN (O95376) Ariadne-2 protein homolog (ARI-2) (Triad1 protein)	0	2011	73.6
3	tcad0007.o.18	tcad0007a.o.18_3.1.s.om.8	prodom	pd_CG000069;sp_Q8N5M4_HUMAN_Q8N5M4; (1231) COMPLETE PROTEOME REPEAT TPR TRANSFERASE TETRATRICOPEPTIDE RECEPTOR CELL NUCLEAR MEMBRANE	5e-24	271	55.6
3	tcad0007.o.22	tcac0004c.b.05_5.1.s.om.8	swissprot	NHPX_RAT (P55770) NHP2-like protein 1 (High mobility group-like nuclear protein 2 homolog 1) ([U4/U6.U5] tri-snRNP 15.5 kDa protein) (OTK27)	2e-49	494	80.3
3	tcad0007.o.23	tcad0004a.e.24_3.1.s.om.8	prodom	pd_CG004294;sp_Q91V06_MOUSE_Q91V06; (10) KINASE INHIBITOR CYCLIN-DEPENDENT CELL CYCLE NUCLEAR P57 P57KIP2 1C MELANOMA	3e-15	195	51.5
3	tcad0007.o.24	tcab0003c.i.23_5.1.s.om.8	prodom	pd_CG006073;sp_Q9H0X6_HUMAN_Q9H0X6; (52) ZINC-FINGER ZINC METAL-BINDING GTP-BINDING REPEAT SIMILAR 9130020G10 CDNA RING ARD-1	4e-07	125	43.7
3	tcad0007.p.09	tcad0007a.p.09_3.1.s.om.8	swissprot	SSA27_MOUSE (P56873) Sjogren's syndrome/scleroderma autoantigen 1 homolog (Autoantigen p27 homolog) (Protein C184L)	5e-59	580	54.3
3	tcad0007.p.10	tcaa0001c.k.14_3.1.s.om.8	swissprot	M1IP1_MOUSE (Q9CQ20) Mid1-interacting protein 1 (Gastrulation-specific G12-like protein) (Mid1-interacting G12-like protein) (Protein STRAIT11499 homolog)	5e-30	330	46.7
3	tcad0007.p.12	tcac0005c.e.12_3.1.s.om.8	prodom	pd_CG010770;sp_Q96IW7_HUMAN_Q96IW7; (26) VESICLE TRAFFICKING SEC22 SNARE SYNAPTOBREVIN-LIKE MULTIGENE HOMOLOG ENDOPLASMIC MEMBRANE GOLGI	3e-35	368	56.9
3	tcad0007.p.14	tcad0007a.p.14_3.1.s.om.8	prodom	pd_CG003461;sp_Q96E22_HUMAN_Q96E22; (107) UNDECAPRENYL COMPLETE SYNTHETASE PROTEOME PYROPHOSPHATE TRANSFERASE SYNTHASE CELL DIPHOSPHATE DI-TRANS-POLY-CIS-DECAPRENYLCISTRANSFERASE	1e-32	346	64.4
3	tcad0007.p.16	tcad0007a.p.14_3.1.s.om.8	prodom	pd_CG003461;sp_Q96E22_HUMAN_Q96E22; (107) UNDECAPRENYL COMPLETE SYNTHETASE PROTEOME PYROPHOSPHATE TRANSFERASE SYNTHASE CELL DIPHOSPHATE DI-TRANS-POLY-CIS-DECAPRENYLCISTRANSFERASE	1e-32	346	64.4
3	tcad0007.p.18	tcaa0001c.n.18_5.1.s.om.8	swissprot	FRIH_SALSA (P49946) Ferritin, heavy subunit (EC 1.16.3.1) (Ferritin H)	2e-97	910	99.4
3	tcad0007.p.22	tcac0006c.p.04_5.1.s.om.8	swissprot	MYG_AUXRO (Q6I7B0) Myoglobin	9e-51	505	67.8
3	tcad0008.a.02	tcab0002c.e.09_5.1.s.om.8	prodom	pd_CG085491;sp_Q920S3_MOUSE_Q920S3; (5) EG:115C2.8 RG083M05.2 ODAG WUGSC:H_RG083M05.2	3e-62	600	83.2
3	tcad0008.a.04	tcad0008a.a.04_3.1.s.om.8	prodom	pd_CG123211;sp_Q9JJ70_MOUSE_Q9JJ70; (5) REPEAT WD CLONE:107T-20 CG5451 SMU-1 MRNA CDS CC4.3 COMPLETE LD41216P	1e-104	963	95.9
3	tcad0008.e.04	tcab0002c.e.09_5.1.s.om.8	prodom	pd_CG085491;sp_Q920S3_MOUSE_Q920S3; (5) EG:115C2.8 RG083M05.2 ODAG WUGSC:H_RG083M05.2	3e-62	600	83.2
3	tcad0008.e.12	tcad0008a.a.10_5.1.s.om.8	swissprot	YG41_SCHPO (O60176) Hypothetical RNA-binding protein C23E6.01c in chromosome II	1e-34	366	43.8
3	tcad0008.g.18	tcad0008a.c.20_3.1.s.om.8	swissprot	LG3BP_HUMAN (Q08380) Galectin-3 binding protein precursor (Lectin galactoside-binding soluble 3 binding protein) (Mac-2 binding protein) (Mac-2 BP) (MAC2BP) (Tumor-associated antigen 90K)	4e-57	564	35.8
3	tcad0008.i.06	tcad0008a.a.06_3.1.s.om.8	prodom	pd_CG020858;sp_Q8TBF4_HUMAN_Q8TBF4; (1305) RNA-BINDING NUCLEAR REPEAT BINDING SPLICING RIBONUCLEOPROTEIN FACTOR RNA MRNA ALTERNATIVE	1e-32	345	80
3	tcad0008.i.10	tcad0008a.a.10_5.1.s.om.8	swissprot	YG41_SCHPO (O60176) Hypothetical RNA-binding protein C23E6.01c in chromosome II	1e-34	366	43.8
3	tcad0008.i.18	tcaa0002c.l.22_5.1.s.om.8	swissprot	PSA5_MOUSE (Q9Z2U1) Proteasome subunit alpha type 5 (EC 3.4.25.1) (Proteasome zeta chain) (Macropain zeta chain) (Multicatalytic endopeptidase complex zeta chain)	1e-128	1175	95.4
3	tcad0008.j.05	tcab0002c.h.04_5.1.s.om.8	prodom	pd_CG356972;sp_Q9JJ93_MOUSE_Q9JJ93; (2) CDNA 1700123O20RIK MY028 BRAIN MNCB-2990	2e-35	369	53.3
3	tcad0008.j.14	tcac0004c.b.05_5.1.s.om.8	swissprot	NHPX_RAT (P55770) NHP2-like protein 1 (High mobility group-like nuclear protein 2 homolog 1) ([U4/U6.U5] tri-snRNP 15.5 kDa protein) (OTK27)	2e-49	494	80.3
3	tcad0008.l.23	tcac0006c.m.06_3.1.s.om.8	swissprot	CALM_XENLA (P62155) Calmodulin (CaM)	4e-79	754	100
3	tcad0008.n.12	tcac0004c.b.05_5.1.s.om.8	swissprot	NHPX_RAT (P55770) NHP2-like protein 1 (High mobility group-like nuclear protein 2 homolog 1) ([U4/U6.U5] tri-snRNP 15.5 kDa protein) (OTK27)	2e-49	494	80.3
3	tcad0008.n.22	tcad0008a.n.22_3.1.s.om.8	swissprot	BHLH3_HUMAN (Q9C0J9) Class B basic helix-loop-helix protein 3 (bHLHB3) (Differentially expressed in chondrocytes protein 2) (hDEC2) (Enhancer-of-split and hairy-related protein 1) (SHARP-1)	1e-101	943	52.5
3	tcad0009.a.13	tcab0003c.j.14_5.1.s.om.8	swissprot	H33_SPISO (P84248) Histone H3.3	1e-69	671	100
3	tcad0009.a.19	tcac0005c.h.11_3.1.s.om.8	swissprot	NPM_XENLA (P07222) Nucleophosmin (NPM) (Nucleolar phosphoprotein B23) (Numatrin) (Nucleolar protein NO38)	5e-46	453	39.4
3	tcad0009.b.14	tcad0009a.b.14_3.1.s.om.8	swissprot	CDC20_HUMAN (Q12834) Cell division cycle protein 20 homolog (p55CDC)	0	1654	61.2
3	tcad0009.c.24	tcad0009a.c.24_5.1.s.om.8	swissprot	AATM_MOUSE (P05202) Aspartate aminotransferase, mitochondrial precursor (EC 2.6.1.1) (Transaminase A) (Glutamate oxaloacetate transaminase 2)	0	1801	79.3
3	tcad0009.d.18	tcad0009a.d.18_3.1.s.om.8	swissprot	KAD2_BOVIN (P08166) Adenylate kinase isoenzyme 2, mitochondrial (EC 2.7.4.3) (ATP-AMP transphosphorylase)	1e-96	902	77.6
3	tcad0009.e.15	tcaa0001c.m.10_3.1.s.om.8	swissprot	FRIM_SALSA (P49947) Ferritin, middle subunit (EC 1.16.3.1) (Ferritin M)	1e-97	911	97.7
3	tcad0009.f.05	tcab0003c.a.23_5.1.s.om.8	swissprot	RAB9A_HUMAN (P51151) Ras-related protein Rab-9A (Rab-9)	6e-89	837	76.6
3	tcad0009.f.16	tcad0009a.f.16_3.1.s.om.8	swissprot	TF3A_ICTPU (P79797) Transcription factor IIIA (Factor A) (TFIIIA)	1e-115	1066	57.3
3	tcad0009.f.17	tcad0009a.f.17_3.1.s.om.8	swissprot	IMA2_HUMAN (P52292) Importin alpha-2 subunit (Karyopherin alpha-2 subunit) (SRP1-alpha) (RAG cohort protein 1)	1e-125	1146	67.1
3	tcad0009.g.03	tcad0004a.c.19_5.1.s.om.8	swissprot	BTG1_BOVIN (P53348) BTG1 protein (B-cell translocation gene 1 protein) (Myocardial vascular inhibition factor) (VIF)	1e-48	488	56.7
3	tcad0009.g.21	tcad0009a.g.21_3.1.s.om.8	swissprot	CYT_ONCKE (Q98967) Cystatin precursor	6e-37	385	60
3	tcad0009.h.13	tcaa0001c.h.08_3.1.s.om.8	swissprot	PSGP_ONCMY (P12027) Polysialoglycoprotein precursor (PSGP) (Apopolysialoglycoprotein) (apoPSGP)	0	2583	95.1
3	tcad0009.h.17	tcad0009a.h.17_3.1.s.om.8	prodom	pd_CG593487;sp_Q91VR8_MOUSE_Q91VR8; (2) CG30173-PA MGC:6981 FOR	3e-33	351	92
3	tcad0009.h.21	tcad0009a.h.21_3.1.s.om.8	swissprot	NDRG3_MOUSE (Q9QYF9) NDRG3 protein (Ndr3 protein)	1e-140	1284	71.1
3	tcad0009.i.16	tcac0003c.k.05_3.1.s.om.8	prodom	pd_CG000482;sp_GLO2_MOUSE_Q99KB8; (173) PROTEOME COMPLETE HYDROLASE II HYDROXYACYLGLUTATHIONE GLYOXALASE ZINC METALLO-BETA-LACTAMASE GLX ZN-DEPENDENT	1e-112	1032	70.7
3	tcad0009.k.20	tcad0003a.h.17_3.1.s.om.8	swissprot	SPCS3_HUMAN (P61009) Signal peptidase complex subunit 3 (EC 3.4.-.-) (Microsomal signal peptidase 23 kDa subunit) (SPase 22 kDa subunit) (SPC22/23)	3e-87	822	85
3	tcad0009.k.22	tcac0006c.m.12_3.1.s.om.8	swissprot	RL5_HUMAN (P46777) 60S ribosomal protein L5	1e-145	1321	84.3
3	tcad0009.l.07	tcad0009a.l.07_3.1.s.om.8	swissprot	IMA2_MOUSE (P52293) Importin alpha-2 subunit (Karyopherin alpha-2 subunit) (SRP1-alpha) (RAG cohort protein 1) (Pendulin) (Pore targeting complex 58 kDa subunit) (PTAC58) (Importin alpha P1)	0	1697	69.2
3	tcad0009.m.15	tcaa0002c.c.06_5.1.s.om.8	swissprot	CBPB1_RAT (P19223) Carboxypeptidase B precursor (EC 3.4.17.2)	1e-138	1262	58.7
3	tcad0009.n.03	tcac0004c.o.20_3.1.s.om.8	swissprot	NU214_HUMAN (P35658) Nuclear pore complex protein Nup214 (Nucleoporin Nup214) (214 kDa nucleoporin) (CAN protein)	8e-07	131	24.6
3	tcad0009.o.13	tcad0009a.o.13_3.1.s.om.8	swissprot	SPTA2_CHICK (P07751) Spectrin alpha chain, brain (Spectrin, non-erythroid alpha chain) (Fodrin alpha chain)	0	1075	85.4
3	tcad0009.o.21	tcad0009a.o.21_3.1.s.om.8	swissprot	UCP2_CYPCA (Q9W725) Mitochondrial uncoupling protein 2 (UCP 2)	1e-150	1364	85.8
3	tcad0009.p.04	tcad0009a.p.04_3.1.s.om.8	swissprot	ITM2C_RAT (Q5PQL7) Integral membrane protein 2C	5e-79	754	56.9
3	tcad0009.p.06	tcaa0002c.h.06_3.1.s.om.8	swissprot	ZP3_RAT (P97708) Zona pellucida sperm-binding protein 3 precursor (Zona pellucida glycoprotein ZP3) (Zona pellucida glycoprotein 3)	1e-17	223	25.1
3	tcad0009.p.08	tcad0009a.p.08_3.1.s.om.8	swissprot	PHB_HUMAN (P35232) Prohibitin	2e-87	826	92.9
3	tcad0009.p.10	tcac0006c.g.23_3.1.s.om.8	swissprot	KCRB_HUMAN (P12277) Creatine kinase B-type (EC 2.7.3.2) (Creatine kinase, B chain) (B-CK)	0	1645	78.4
3	tcad0009.p.13	tcad0009a.p.13_3.1.s.om.8	prodom	pd_CG274304;sp_Q9LP09_ARATH_Q9LP09; (1) F9C16.9	0.01	87	28.5
3	tcav0001.b.06	tcav0001c.b.06_3.1.s.om.8	prodom	pd_CG587283;sp_Q969W3_HUMAN_Q969W3; (2) 99 FLJ14775 EXPRESSED DNA FLJ90274 UNIVERSITY WAYNE STATE 11 SEGMENT	1e-05	113	47.2
3	tcav0001.c.21	tcav0001c.c.21_5.1.s.om.8	prodom	pd_CG138243;sp_Q9Z112_MOUSE_Q9Z112; (5) RECEPTOR TRANSMEMBRANE ORPHAN SEVEN DOMAIN D1046.5 SIMILAR	2e-81	765	79.8
3	tcav0001.d.14	tcad0003a.m.05_3.1.s.om.8	swissprot	ZP3_FELCA (P48832) Zona pellucida sperm-binding protein 3 precursor (Zona pellucida glycoprotein ZP3) (Sperm receptor) (Zona pellucida protein C)	5e-58	573	38.1
3	tcav0001.g.12	tcav0001c.g.12_3.1.s.om.8	swissprot	IDE_RAT (P35559) Insulin-degrading enzyme (EC 3.4.24.56) (Insulysin) (Insulinase) (Insulin protease)	0	2111	86
3	tcav0001.g.22	tcav0001c.g.22_3.1.s.om.8	prodom	pd_CG319000;sp_HCC1_MOUSE_Q9D1J3; (6) TRANSCRIPTION NUCLEAR REGULATION DNA-BINDING TRANSLATION HCC-1 C31H12.03C III CG8149 LD31448P	5e-34	357	43.1
3	tcav0001.h.16	tcav0001c.h.16_3.1.s.om.8	swissprot	ZAN_MOUSE (O88799) Zonadhesin precursor	0.006	96	23.1
3	tcav0001.h.24	tcaj0001a.d.03_5.1.s.om.8	swissprot	DENR_MOUSE (Q9CQJ6) Density-regulated protein (DRP)	7e-69	663	67
3	tcav0001.i.07	tcav0001c.i.07_5.1.s.om.8	swissprot	UCHL1_HUMAN (P09936) Ubiquitin carboxyl-terminal hydrolase isozyme L1 (EC 3.4.19.12) (EC 6.-.-.-) (UCH-L1) (Ubiquitin thiolesterase L1) (Neuron cytoplasmic protein 9.5) (PGP 9.5) (PGP9.5)	1e-74	714	61.9
3	tcav0001.l.12	tcav0001c.l.12_3.1.s.om.8	swissprot	STK6_XENLA (Q91820) Serine/threonine-protein kinase Eg2 (EC 2.7.1.37) (pEg2) (p46Eg265)	1e-131	1204	57.4
3	tcav0001.m.14	tcav0001c.m.14_3.1.s.om.8	prodom	pd_CG352330;sp_DD24_MOUSE_Q9ESV0; (2) HELICASE HYDROLASE RNA RNA-BINDING DDX24 DEAD-BOX ATP-DEPENDENT ATP-BINDING	1e-08	138	50.8
3	tcav0001.p.10	tcac0004c.e.07_3.1.s.om.8	swissprot	TBCC_HUMAN (Q15814) Tubulin-specific chaperone C (Tubulin-folding cofactor C) (CFC)	2e-89	843	49.5
3	tcav0001.p.16	tcav0001c.p.16_3.1.s.om.8	swissprot	THOC4_HUMAN (Q86V81) THO complex subunit 4 (Tho4) (Ally of AML-1 and LEF-1) (Transcriptional coactivator Aly/REF) (bZIP-enhancing factor BEF)	1e-62	610	52.5
3	tcav0001.p.20	tcav0001c.p.20_3.1.s.om.8	swissprot	ZCSL3_HUMAN (Q6P3W2) CSL-type zinc finger-containing protein 3	6e-36	379	49.6
3	tcav0001.p.24	tcav0001c.p.24_3.1.s.om.8	swissprot	NO29_XENLA (O42584) Nucleoplasmin-like protein NO29 (NOVA)	1e-25	292	53.7
3	tcav0002.a.04	tcav0002c.a.04_3.1.s.om.8	swissprot	RDH12_HUMAN (Q96NR8) Retinol dehydrogenase 12 (EC 1.1.1.-) (All-trans and 9-cis retinol dehydrogenase)	9e-87	819	56.3
3	tcav0002.d.18	tcav0002c.d.18_3.1.s.om.8	swissprot	ZN180_HUMAN (Q9UJW8) Zinc finger protein 180 (HHZ168)	8e-72	688	50.5
3	tcav0002.e.17	tcav0001c.p.09_5.1.s.om.8	prodom	pd_CG003917;sp_Q8K4V8_MOUSE_Q8K4V8; (40) RECEPTOR IMMUNOGLOBULIN PRECURSOR SIGNAL GLYCOPROTEIN TRANSMEMBRANE CONTAINS: POLYMERIC-IMMUNOGLOBULIN PIGR SECRETORY	1e-06	120	33.7
3	tcav0002.g.06	tcav0002c.g.06_3.1.s.om.8	swissprot	UBE2I_XENLA (P63282) Ubiquitin-conjugating enzyme E2 I (EC 6.3.2.19) (Ubiquitin-protein ligase I) (Ubiquitin carrier protein I) (SUMO-1-protein ligase) (SUMO-1-conjugating enzyme) (Ubiquitin carrier protein 9)	2e-90	854	99.3
3	tcav0002.h.10	tcav0002c.h.10_3.1.s.om.8	prodom	pd_CG002389;sp_Q9BYC9_HUMAN_Q9BYC9; (68) RIBOSOMAL L20 RRNA-BINDING 50S PROTEOME COMPLETE L20MT CHLOROPLAST MITOCHONDRIAL CG11258	4e-30	323	63.9
3	tcav0002.h.13	tcav0002c.h.13_3.1.s.om.8	prodom	pd_CG416875;sp_Q9D5L4_MOUSE_Q9D5L4; (5) PAT1 YEAST 4930424G05RIK TOPISOMERASE HOMOLOGUE BCDNA:LD27979 FLJ36874 TOPOISOMERASE ISOMERASE II-ASSOCIATED	2e-10	153	35.2
3	tcav0002.h.18	tcav0002c.d.07_3.1.s.om.8	swissprot	CYC_THUAA (P81459) Cytochrome c	7e-53	525	93.2
3	tcav0002.j.16	tcav0002c.j.16_3.1.s.om.8	swissprot	PIGR_RAT (P15083) Polymeric-immunoglobulin receptor precursor (Poly-Ig receptor) (PIGR) [Contains: Secretory component]	6e-11	164	26.3
3	tcav0002.o.10	tcav0002c.o.10_3.1.s.om.8	swissprot	CDC6_HUMAN (Q99741) Cell division control protein 6 homolog (CDC6-related protein) (p62(cdc6)) (HsCDC6) (HsCDC18)	1e-75	722	56.5
3	tcav0003.b.02	tcab0002c.o.06_5.1.s.om.8	prodom	pd_CG000139;sp_Q9BRQ8_HUMAN_Q9BRQ8; (392) PROTEOME COMPLETE OXIDOREDUCTASE FLAVOPROTEIN FAD REDUCTASE DEHYDROGENASE DIHYDROLIPOAMIDE CENTER REDOX-ACTIVE	7e-21	244	51
3	tcav0003.f.07	tcav0003c.f.07_3.1.s.om.8	swissprot	NUPL_XENLA (P05221) Nucleoplasmin	3e-21	250	40.8
3	tcav0003.f.14	tcav0003c.f.14_3.1.s.om.8	swissprot	ZP3_PIG (P42098) Zona pellucida sperm-binding protein 3 precursor (Zona pellucida sperm-binding protein C) (Zona pellucida 3-beta) (Zona pellucida glycoprotein ZP3-beta) (Sperm receptor)	9e-24	276	41.7
3	tcav0003.g.09	tcav0002c.k.11_3.1.s.om.8	swissprot	NUPR1_RAT (O54842) Nuclear protein 1 (Protein p8) (Candidate of metastasis 1)	5e-14	189	57.8
3	tcav0003.i.01	tcav0003c.i.01_3.1.s.om.8	swissprot	ST17A_RABIT (Q9GM70) Serine/threonine-protein kinase 17A (EC 2.7.1.37) (DAP kinase-related apoptosis-inducing protein kinase 1) (rDRAK1)	1e-113	1048	72.2
3	tcav0003.j.08	tcav0003c.j.08_3.1.s.om.8	swissprot	MMTA2_RAT (Q5M9I6) Multiple myeloma tumor-associated protein 2 homolog	2e-39	411	47.2
3	tcav0003.m.01	tcav0002c.h.10_3.1.s.om.8	prodom	pd_CG002389;sp_Q9BYC9_HUMAN_Q9BYC9; (68) RIBOSOMAL L20 RRNA-BINDING 50S PROTEOME COMPLETE L20MT CHLOROPLAST MITOCHONDRIAL CG11258	4e-30	323	63.9
3	tcav0003.p.17	tcav0004c.f.06_3.1.s.om.8	prodom	pd_CG415760;sp_Q9D737_MOUSE_Q9D737; (5) 2310036D22RIK FLJ31570 FLJ11273	1e-19	233	33.3
3	tcav0004.a.04	tcav0004c.a.04_3.1.s.om.8	prodom	pd_CG338688;sp_Q8NE06_HUMAN_Q8NE06; (4) CG8009 5033428A16RIK FLJ38101	1e-26	294	94.6
3	tcav0004.a.12	tcav0004c.a.12_3.1.s.om.8	swissprot	SURF2_FUGRU (O57589) Surfeit locus protein 2 (Surf-2)	2e-65	632	54.2
3	tcav0004.b.20	tcav0004c.b.20_3.1.s.om.8	prodom	pd_CG006370;sp_Q8VCS7_MOUSE_Q8VCS7; (23) TRANSMEMBRANE LYSOSOME CYSTINOSIN GLYCOPROTEIN HOMOLOG CHROMOSOME YOL092W FLJ20320 ORF SIMILAR	2e-41	421	58.7
3	tcav0004.f.06	tcav0004c.f.06_3.1.s.om.8	prodom	pd_CG415760;sp_Q9D737_MOUSE_Q9D737; (5) 2310036D22RIK FLJ31570 FLJ11273	1e-19	233	33.3
3	tcav0004.i.16	tcav0004c.i.16_3.1.s.om.8	swissprot	GLRX2_MOUSE (Q923X4) Glutaredoxin-2, mitochondrial precursor	1e-27	306	55.3
3	tcav0004.j.18	tcav0003c.c.09_5.1.s.om.8	swissprot	IMA1_XENLA (P52170) Importin alpha-1 subunit (Karyopherin alpha-1 subunit)	0	1717	65.1
3	tcav0004.p.19	tcav0004c.p.19_3.1.s.om.8	swissprot	ZAR1_BRARE (Q7T3T8) Zygote arrest 1 (Oocyte-specific maternal effect factor)	1e-114	1058	61.4
3	tcav0004.p.20	tcav0004c.p.20_3.1.s.om.8	swissprot	FA55D_RAT (Q5XI89) Protein FAM55D precursor	6e-47	475	30.7
3	tcav0005.b.03	tcav0005c.b.03_3.1.s.om.8	swissprot	SRP19_PONPY (Q5RBR1) Signal recognition particle 19 kDa protein (SRP19)	2e-48	486	73.2
3	tcav0005.c.05	tcav0005c.c.05_3.1.s.om.8	swissprot	YJ40_YEAST (P47120) Hypothetical 36.2 kDa protein in HAM1-PEM2 intergenic region	1e-68	665	50.3
3	tcav0005.g.06	tcav0005c.g.06_3.1.s.om.8	prodom	pd_CG329497;sp_Q8R4E9_MOUSE_Q8R4E9; (5) LD35784P REPLICATION PARKED DOUBLE CG8171 CDT1 2610318F11RIK	1e-127	1160	61.2
3	tcav0005.h.12	tcav0005c.h.12_3.1.s.om.8	swissprot	EF1A1_XENLA (P17506) Elongation factor 1-alpha (EF-1-alpha) (42Sp50) (Thesaurin A)	1e-143	1305	71.3
3	tcav0005.h.16	tcav0005c.h.16_3.1.s.om.8	swissprot	ACADS_RAT (P15651) Acyl-CoA dehydrogenase, short-chain specific, mitochondrial precursor (EC 1.3.99.2) (SCAD) (Butyryl-CoA dehydrogenase)	1e-55	552	67.2
3	tcav0005.h.17	tcav0005c.h.17_3.1.s.om.8	prodom	pd_CG006965;sp_Q9D2Y9_MOUSE_Q9D2Y9; (43) FATTY TRANSMEMBRANE ELONGATION ACID ACIDS BIOSYNTHESIS LONG CHAIN RETICULUM VERY	2e-15	196	61.6
3	tcav0005.h.20	tcav0005c.h.20_3.1.s.om.8	swissprot	CT045_HUMAN (Q9Y3B1) Protein C20orf45	5e-84	795	78.3
3	tcav0005.i.11	tcav0005c.i.11_3.1.s.om.8	swissprot	ZN227_HUMAN (Q86WZ6) Zinc finger protein 227	5e-30	328	46.2
3	tcav0005.l.21	tcav0005c.l.21_3.1.s.om.8	swissprot	CPVL_HUMAN (Q9H3G5) Probable serine carboxypeptidase CPVL precursor (EC 3.4.16.-) (Carboxypeptidase, vitellogenic-like) (Vitellogenic carboxypeptidase-like protein) (VCP-like protein)	1e-176	1592	63.1
3	tcav0005.m.08	tcav0005c.m.08_3.1.s.om.8	swissprot	TPIS_ORYLA (Q589R5) Triosephosphate isomerase (EC 5.3.1.1) (TIM) (Triose-phosphate isomerase)	1e-117	1086	82.4
3	tcav0005.m.21	tcan0001a.i.15_5.1.s.om.8	swissprot	THOC4_MOUSE (O08583) THO complex subunit 4 (Tho4) (RNA and export factor binding protein 1) (REF1-I) (Ally of AML-1 and LEF-1) (Aly/REF)	2e-63	616	53.1
3	tcav0005.o.03	tcav0005c.o.03_3.1.s.om.8	swissprot	IF4EB_BRARE (Q9PW28) Eukaryotic translation initiation factor 4E-1B (eIF4E-1B) (eIF4E)	7e-99	921	78
3	tcav0005.o.10	tcav0005c.o.10_3.1.s.om.8	swissprot	Y33B_DROME (Q9U1M2) Hypothetical protein CG32795 in chromosome 1	2e-55	552	51.5
3	tcav0005.p.12	tcav0005c.p.12_3.1.s.om.8	swissprot	CRBB1_BOVIN (P07318) Beta crystallin B1	8e-74	706	58.2
4	AF212219	tcbk0025c.b.17_5.1.s.om.8	swissprot	CASP6_HUMAN (P55212) Caspase-6 precursor (EC 3.4.22.-) (CASP-6) (Apoptotic protease Mch-2) [Contains: Caspase-6 subunit p18; Caspase-6 subunit p11]	1e-110	1024	68.4
4	BX080533	tcab0001c.h.07_5.1.s.om.8	prodom	pd_CG009481;sp_Q9CQL1_MOUSE_Q9CQL1; (8) MAGO NASHI HOMOLOG NUCLEAR DEVELOPMENTAL RIKEN 2010012C16 CDNA 2010012C16RIK FLJ10292	7e-81	761	100
4	BX080823	tcab0001c.e.06_5.1.s.om.8	swissprot	FAS_CHICK (P12276) Fatty acid synthase (EC 2.3.1.85) [Includes: [Acyl-carrier-protein] S-acetyltransferase (EC 2.3.1.38); [Acyl-carrier-protein] S-malonyltransferase (EC 2.3.1.39); 3-oxoacyl-[acyl-carrier-protein] synthase (EC 2.3.1.41); 3-oxoacyl-[acyl-	2e-86	819	74.2
4	BX083177	tcac0004c.f.21_5.1.s.om.8	swissprot	CP19A_ORYLA (Q92087) Cytochrome P450 19A1 (EC 1.14.14.1) (Aromatase) (CYPXIX) (Estrogen synthetase) (P-450AROM)	1e-68	660	65.9
4	BX084448	tcac0004c.o.11_5.1.s.om.8	swissprot	MK01_HUMAN (P28482) Mitogen-activated protein kinase 1 (EC 2.7.1.37) (Extracellular signal-regulated kinase 2) (ERK-2) (Mitogen-activated protein kinase 2) (MAP kinase 2) (MAPK 2) (p42-MAPK) (ERT1)	8e-76	722	74.7
4	BX299065	tcay0005b.k.22_3.1.s.om.8	swissprot	MK08B_CYPCA (O42099) Mitogen-activated protein kinase 8B (EC 2.7.1.37) (Stress-activated protein kinase JNKb) (c-Jun N-terminal kinase B)	1e-88	797	91.9
4	BX321449	tcay0024b.m.19_5.1.s.om.8	swissprot	OVOL1_HUMAN (O14753) Putative transcription factor Ovo-like 1 (hOvo1)	8e-54	535	61.2
4	CA370123	CA370123.1.s.om.8	swissprot	DHB4_HUMAN (P51659) Peroxisomal multifunctional enzyme type 2 (MFE-2) (D-bifunctional protein) (DBP) (17-beta-hydroxysteroid dehydrogenase 4) (17-beta-HSD 4) [Includes: D-3-hydroxyacyl-CoA dehydratase (EC 4.2.1.-); 3-hydroxyacyl-CoA dehydrogenase (EC 1.1	1e-103	956	81.4
4	tcab0001.b.21	tcab0001c.b.21_5.1.s.om.8	swissprot	LY10_HUMAN (Q13342) Nuclear body protein SP140 (Nuclear autoantigen Sp-140) (Speckled 140 kDa) (LYSp100 protein) (Lymphoid-restricted homolog of Sp100)	1e-29	326	29.5
4	tcab0001.d.07	tcab0001c.d.07_5.1.s.om.8	swissprot	ITM2B_CHICK (O42204) Integral membrane protein 2B (Transmembrane protein E3-16)	9e-93	872	61.2
4	tcab0001.f.04	tcaa0001c.i.17_3.1.s.om.8	prodom	pd_CG663708;sp_Q8K0M7_MOUSE_Q8K0M7; (1) SIMILAR LOC138752 GENE	3e-09	143	27.6
4	tcab0001.f.13	tcab0001c.f.13_5.1.s.om.8	swissprot	SNP29_HUMAN (O95721) Synaptosomal-associated protein 29 (SNAP-29) (Vesicle-membrane fusion protein SNAP-29) (Soluble 29 kDa NSF attachment protein)	3e-55	547	47.6
4	tcab0001.h.08	tcab0001c.h.08_5.1.s.om.8	swissprot	FRIM_SALSA (P49947) Ferritin, middle subunit (EC 1.16.3.1) (Ferritin M)	6e-98	913	97.7
4	tcab0001.h.11	tcab0001c.h.11_5.1.s.om.8	prodom	pd_CG276649;sp_Q9H6X4_HUMAN_Q9H6X4; (2) FLJ21749 2410001H17RIK	3e-48	480	53.3
4	tcab0001.i.12	tcab0001c.i.12_5.1.s.om.8	swissprot	UB2D2_XENLA (P62840) Ubiquitin-conjugating enzyme E2 D2 (EC 6.3.2.19) (Ubiquitin-protein ligase D2) (Ubiquitin carrier protein D2) (Xubc4)	3e-85	805	100
4	tcab0001.i.21	tcab0001c.i.21_5.1.s.om.8	swissprot	AK1A1_HUMAN (P14550) Alcohol dehydrogenase [NADP+] (EC 1.1.1.2) (Aldehyde reductase) (Aldo-keto reductase family 1 member A1)	1e-137	1254	70.5
4	tcab0001.l.07	tcaa0001c.b.18_3.1.s.om.8	swissprot	RL9_ICTPU (Q90YW0) 60S ribosomal protein L9	2e-94	885	90.5
4	tcab0001.n.24	tcab0001c.n.24_5.1.s.om.8	swissprot	PK1IP_BRARE (Q6TNS2) p21-activated protein kinase-interacting protein 1-like (PAK1-interacting protein 1-like)	1e-128	1181	65.4
4	tcab0001.o.03	tcab0001c.o.03_5.1.s.om.8	swissprot	CCDCL_MOUSE (Q9JIG7) Coiled-coil domain-containing protein 22	2e-94	886	73.3
4	tcab0001.p.07	tcab0001c.p.07_5.1.s.om.8	swissprot	SNPC3_RAT (Q5BK68) snRNA-activating protein complex subunit 3 (SNAPc subunit 3) (snRNA-activating protein complex 50 kDa subunit) (SNAPc 50 kDa subunit) (Small nuclear RNA-activating complex polypeptide 3)	1e-120	1108	52.6
4	tcab0002.c.22	tcab0002c.c.22_5.1.s.om.8	prodom	pd_CG291529;sp_Q9NW68_HUMAN_Q9NW68; (1)	3e-30	324	80.2
4	tcab0002.d.16	tcab0002c.d.16_5.1.s.om.8	prodom	pd_CG000157;sp_Q99ML9_MOUSE_Q99ML9; (669) ZINC ZINC-FINGER METAL-BINDING FINGER RING NUCLEAR TRIPARTITE CHROMOSOME MOTIF SIMILAR	4e-20	237	95.2
4	tcab0002.d.20	tcab0002c.d.20_5.1.s.om.8	swissprot	RN5A_MOUSE (Q05921) 2-5A-dependent ribonuclease (EC 3.1.26.-) (2-5A-dependent RNase) (Ribonuclease L) (RNase L) (Ribonuclease 4)	8e-13	179	28.9
4	tcab0002.d.21	tcab0002c.d.21_5.1.s.om.8	swissprot	BUB1B_HUMAN (O60566) Mitotic checkpoint serine/threonine-protein kinase BUB1 beta (EC 2.7.1.37) (hBUBR1) (MAD3/BUB1-related protein kinase) (Mitotic checkpoint kinase MAD3L) (SSK1)	1e-12	110	36.6
4	tcab0002.d.22	tcab0002c.d.22_5.1.s.om.8	swissprot	RCC2_BRARE (Q6NYE2) Protein RCC2 homolog	1e-146	1336	87.9
4	tcab0002.e.11	tcab0002c.e.11_5.1.s.om.8	swissprot	NP1L1_MOUSE (P28656) Nucleosome assembly protein 1-like 1 (NAP-1 related protein) (Brain protein DN38)	1e-104	973	53.2
4	tcab0002.h.21	tcab0002c.h.21_5.1.s.om.8	swissprot	RL35A_ICTPU (Q90YT3) 60S ribosomal protein L35a	2e-55	544	91.8
4	tcab0002.k.02	tcab0002c.k.02_5.1.s.om.8	swissprot	GPSM2_MOUSE (Q8VDU0) G-protein signalling modulator 2 (Pins homolog)	6e-09	145	65.9
4	tcab0002.o.08	tcab0002c.o.08_5.1.s.om.8	swissprot	TCB2_CAEBR (Q04202) Transposable element Tcb2 transposase	0.007	71	56
4	tcab0002.o.12	tcab0002c.o.12_5.1.s.om.8	swissprot	RL13A_SALTR (Q91487) 60S ribosomal protein L13a (Transplantation antigen P198 homolog) (Fragment)	3e-97	909	96.7
4	tcab0003.b.09	tcab0001c.k.03_5.1.s.om.8	swissprot	FKB1A_BOVIN (P18203) FK506-binding protein 1A (EC 5.2.1.8) (Peptidyl-prolyl cis-trans isomerase) (PPIase) (Rotamase) (12 kDa FKBP) (FKBP-12) (Immunophilin FKBP12)	1e-46	471	79.4
4	tcab0003.e.01	tcab0002c.n.21_5.1.s.om.8	swissprot	RL18_ORENI (P69091) 60S ribosomal protein L18	5e-89	835	86.5
4	tcab0003.l.04	tcaa0001c.o.16_5.1.s.om.8	swissprot	APOEB_BRARE (O42364) Apolipoprotein Eb precursor (Apo-Eb)	6e-85	804	60.2
4	tcab0003.n.22	tcab0003c.n.22_5.1.s.om.8	prodom	pd_CG009969;sp_Q9NV96_HUMAN_Q9NV96; (22) TRANSMEMBRANE FLJ10856 CHROMOSOME SIMILAR EGT2-KRE1 PET494-MSO1 AAD25612.1 C1773.11C NOT1-MATAL2 II	3e-42	428	53.3
4	tcab0004.f.09	tcad0003a.e.15_3.1.s.om.8	swissprot	BTG1_BOVIN (P53348) BTG1 protein (B-cell translocation gene 1 protein) (Myocardial vascular inhibition factor) (VIF)	5e-49	495	57.8
4	tcab0004.g.15	tcad0001a.k.13_3.1.s.om.8	swissprot	RNF4_RAT (O88846) RING finger protein 4 (SNURF)	8e-36	381	41.9
4	tcac0001.g.02	tcac0001c.g.02_5.1.s.om.8	swissprot	NUCM_BOVIN (P17694) NADH-ubiquinone oxidoreductase 49 kDa subunit (EC 1.6.5.3) (EC 1.6.99.3) (Complex I-49KD) (CI-49KD)	1e-115	1059	86.3
4	tcac0001.h.22	tcaa0001c.a.06_3.1.s.om.8	swissprot	TRY1_SALSA (P35031) Trypsin I precursor (EC 3.4.21.4)	1e-139	1270	96.2
4	tcac0001.m.05	tcac0001c.m.05_5.1.s.om.8	prodom	pd_CG000157;sp_Q9DCN7_MOUSE_Q9DCN7; (669) ZINC ZINC-FINGER METAL-BINDING FINGER RING NUCLEAR TRIPARTITE CHROMOSOME MOTIF SIMILAR	1e-11	164	68.4
4	tcac0001.m.08	tcac0001c.m.08_5.1.s.om.8	swissprot	ZN228_HUMAN (Q9UJU3) Zinc finger protein 228	4e-37	391	40.7
4	tcac0001.n.13	tcac0001c.n.13_3.1.s.om.8	swissprot	CKS1_MOUSE (P61025) Cyclin-dependent kinases regulatory subunit 1 (CKS-1) (Sid 1334)	6e-33	354	82.6
4	tcac0001.o.15	tcac0001c.o.15_3.1.s.om.8	prodom	pd_CG572819;sp_OFD1_HUMAN_O75665; (1) 71-7A ALTERNATIVE MUTATION ORAL-FACIAL-DIGITAL COIL COILED SYNDROME SPLICING DISEASE	1e-07	130	49
4	tcac0001.o.22	tcac0001c.o.22_3.1.s.om.8	swissprot	RL18A_SALSA (O57561) 60S ribosomal protein L18a	1e-100	930	98.2
4	tcac0001.p.14	tcac0001c.p.14_3.1.s.om.8	swissprot	ARPC3_HUMAN (O15145) Actin-related protein 2/3 complex subunit 3 (ARP2/3 complex 21 kDa subunit) (p21-ARC)	3e-90	846	84.1
4	tcac0002.a.06	tcac0002c.a.06_5.1.s.om.8	prodom	pd_CG351654;sp_Q9NS00_HUMAN_Q9NS00; (24) BETA GALACTOSYLTRANSFERASE 1500002I11 RIKEN CDNA CG13904 TRANSFERASE CORE1 13- GLYCOSYLTRANSFERASE	2e-30	326	70.3
4	tcac0002.m.24	tcac0002c.m.24_3.1.s.om.8	swissprot	DHPR_HUMAN (P09417) Dihydropteridine reductase (EC 1.5.1.34) (HDHPR) (Quinoid dihydropteridine reductase)	7e-96	898	67.5
4	tcac0003.b.02	tcac0003c.b.02_5.1.s.om.8	swissprot	MPCP_RAT (P16036) Phosphate carrier protein, mitochondrial precursor (PTP)	1e-152	1384	76
4	tcac0003.h.12	tcac0003c.h.12_3.1.s.om.8	swissprot	ZG57_XENLA (P18729) Gastrula zinc finger protein XLCGF57.1 (Fragment)	4e-32	348	46.4
4	tcac0003.m.11	tcac0003c.m.11_5.1.s.om.8	swissprot	SIRT3_HUMAN (Q9NTG7) NAD-dependent deacetylase sirtuin-3, mitochondrial precursor (EC 3.5.1.-) (SIR2-like protein 3) (hSIRT3)	5e-42	429	68.7
4	tcac0003.o.12	tcaa0001c.m.10_3.1.s.om.8	swissprot	FRIM_SALSA (P49947) Ferritin, middle subunit (EC 1.16.3.1) (Ferritin M)	1e-97	911	97.7
4	tcac0003.o.23	tcac0002c.i.19_3.1.s.om.8	swissprot	SPCS3_HUMAN (P61009) Signal peptidase complex subunit 3 (EC 3.4.-.-) (Microsomal signal peptidase 23 kDa subunit) (SPase 22 kDa subunit) (SPC22/23)	3e-87	822	85
4	tcac0004.b.05	tcac0004c.b.05_5.1.s.om.8	swissprot	NHPX_RAT (P55770) NHP2-like protein 1 (High mobility group-like nuclear protein 2 homolog 1) ([U4/U6.U5] tri-snRNP 15.5 kDa protein) (OTK27)	2e-49	494	80.3
4	tcac0004.c.17	tcac0004c.c.17_3.1.s.om.8	swissprot	ATPG_BOVIN (P05631) ATP synthase gamma chain, mitochondrial precursor (EC 3.6.3.14)	1e-119	1101	75.6
4	tcac0004.d.05	tcac0004c.d.05_5.1.s.om.8	swissprot	TYY1_MOUSE (Q00899) Transcriptional repressor protein YY1 (Yin and yang 1) (YY-1) (Delta transcription factor) (NF-E1) (UCR-motif DNA-binding protein)	1e-118	1092	79.5
4	tcac0004.f.05	tcac0004c.f.05_3.1.s.om.8	swissprot	FA61B_XENTR (Q566L7) Protein FAM61B homolog	3e-75	720	48.8
4	tcac0004.h.24	tcac0004c.h.24_3.1.s.om.8	swissprot	ATPB_CYPCA (Q9PTY0) ATP synthase beta chain, mitochondrial precursor (EC 3.6.3.14)	1e-118	1088	93.4
4	tcac0004.j.12	tcac0004c.j.12_3.1.s.om.8	swissprot	IBP6_MOUSE (P47880) Insulin-like growth factor binding protein 6 precursor (IGFBP-6) (IBP-6) (IGF-binding protein 6)	4e-26	298	34.7
4	tcac0004.k.08	tcac0004c.k.08_3.1.s.om.8	swissprot	AT5G3_MOUSE (P56384) ATP synthase lipid-binding protein, mitochondrial precursor (EC 3.6.3.14) (ATP synthase proteolipid P3) (ATPase protein 9) (ATPase subunit C)	2e-38	398	61.7
4	tcac0004.l.08	tcac0004c.l.08_3.1.s.om.8	swissprot	SXT2_TAKPA (Q90WJ9) Saxitoxin and tetrodotoxin binding protein 2 precursor	0.0004	106	25
4	tcac0004.m.10	tcac0004c.m.10_3.1.s.om.8	prodom	pd_CG687231;sp_Q9NRX6_HUMAN_Q9NRX6; (3) X 2010200O16RIK K07F5.15	3e-29	316	79.1
4	tcac0004.m.15	tcab0002c.o.01_5.1.s.om.8	swissprot	ING3_HUMAN (Q9NXR8) Inhibitor of growth protein 3 (p47ING3 protein)	1e-19	239	97.5
4	tcac0004.m.18	tcac0004c.m.16_3.1.s.om.8	swissprot	TCB1_CAEBR (P35072) Transposable element Tcb1 transposase (Transposable element Barney transposase)	2e-12	178	34.1
4	tcac0004.n.10	tcac0001c.l.05_3.1.s.om.8	swissprot	GLU2B_BOVIN (Q28034) Glucosidase II beta subunit precursor (Protein kinase C substrate, 60.1 kDa protein, heavy chain) (PKCSH) (80K-H protein) (Vacuolar system associated protein 60) (VASAP-60)	9e-88	828	53.5
4	tcac0004.n.14	tcac0004c.n.14_3.1.s.om.8	prodom	pd_CG315106;sp_Q99710_HUMAN_Q99710; (9) RING1 YY1 FACTOR YY1-ASSOCIATED RYBP INTERACTOR BINDING SIMILAR C54H2.3 LD18758P	5e-56	547	69.3
4	tcac0004.p.20	tcac0004c.p.20_3.1.s.om.8	swissprot	K1C13_ONCMY (Q8JFQ6) Keratin, type I cytoskeletal 13 (Cytokeratin-13) (CK-13) (Keratin-13) (K13)	8e-62	444	58.4
4	tcac0005.a.12	tcac0005c.a.12_3.1.s.om.8	swissprot	STK23_MOUSE (Q9Z0G2) Serine/threonine-protein kinase 23 (EC 2.7.1.37) (Muscle-specific serine kinase 1) (MSSK-1)	1e-90	854	84.6
4	tcac0005.a.14	tcac0002c.d.13_3.1.s.om.8	prodom	pd_CG395820;sp_Q8WUH6_HUMAN_Q8WUH6; (2) 1700007D05RIK	2e-10	153	53.7
4	tcac0005.a.17	tcac0005c.a.17_3.1.s.om.8	swissprot	RPC11_HUMAN (Q9Y2Y1) DNA-directed RNA polymerases III 12.5 kDa polypeptide (EC 2.7.7.6) (RNA polymerase III C11 subunit) (HsC11p) (hRPC11)	2e-57	566	89.8
4	tcac0005.a.18	tcaa0001c.i.05_3.1.s.om.8	swissprot	EF1G_BRARE (Q6PE25) Elongation factor 1-gamma (EF-1-gamma) (eEF-1B gamma)	0	1848	76.8
4	tcac0005.e.12	tcac0005c.e.12_3.1.s.om.8	prodom	pd_CG010770;sp_Q96IW7_HUMAN_Q96IW7; (26) VESICLE TRAFFICKING SEC22 SNARE SYNAPTOBREVIN-LIKE MULTIGENE HOMOLOG ENDOPLASMIC MEMBRANE GOLGI	3e-35	368	56.9
4	tcac0005.k.14	tcac0003c.c.15_3.1.s.om.8	swissprot	VIT_ONCMY (Q92093) Vitellogenin precursor (VTG) [Contains: Lipovitellin I (LVI); Phosvitin (PV); Lipovitellin II (LVII)]	0	3574	91.1
4	tcac0005.l.08	tcab0001c.b.06_5.1.s.om.8	swissprot	KCRM_CANFA (P05123) Creatine kinase M-type (EC 2.7.3.2) (Creatine kinase, M chain) (M-CK)	2e-08	139	71.7
4	tcac0005.m.08	tcab0003c.e.15_5.1.s.om.8	swissprot	SNX21_HUMAN (Q969T3) Sorting nexin-21 (Sorting nexin L) (SNX-L)	2e-63	454	46.3
4	tcac0005.m.16	tcaa0001c.a.16_3.1.s.om.8	swissprot	ADT2_RAT (Q09073) ADP/ATP translocase 2 (Adenine nucleotide translocator 2) (ANT 2) (ADP,ATP carrier protein 2) (Solute carrier family 25 member 5)	1e-146	1329	85.3
4	tcac0005.n.06	tcac0001c.i.01_3.1.s.om.8	swissprot	RS2_ICTPU (Q90YS3) 40S ribosomal protein S2	1e-131	1203	97
4	tcac0005.p.17	tcac0005c.p.17_3.1.s.om.8	swissprot	LRP5_MOUSE (Q91VN0) Low-density lipoprotein receptor-related protein 5 precursor (LRP7) (Lr3)	3e-54	539	80.8
4	tcac0006.a.07	tcaa0002c.p.16_3.1.s.om.8	swissprot	ARL4D_PONPY (Q5REU3) ADP-ribosylation factor-like protein 4D (ADP-ribosylation factor-like protein 4L)	3e-76	729	76
4	tcac0006.a.08	tcac0006c.a.08_3.1.s.om.8	swissprot	BR44_HUMAN (O95563) Brain protein 44	3e-46	471	74.1
4	tcac0006.a.10	tcac0006c.a.10_3.1.s.om.8	swissprot	TXNL1_HUMAN (O43396) Thioredoxin-like protein 1 (32 kDa thioredoxin-related protein)	1e-133	1220	80
4	tcac0006.b.10	tcac0006c.b.10_3.1.s.om.8	swissprot	TNNI2_COTJA (P68247) Troponin I, fast skeletal muscle (Troponin I, fast-twitch isoform)	5e-41	422	53
4	tcac0006.d.20	tcac0005c.e.04_3.1.s.om.8	swissprot	ZP2_BOVIN (Q9BH10) Zona pellucida sperm-binding protein 2 precursor (Zona pellucida glycoprotein ZP2) (Zona pellucida protein A)	4e-41	427	34.3
4	tcac0006.i.06	tcaa0001c.k.16_3.1.s.om.8	swissprot	GBLP_BRARE (O42248) Guanine nucleotide-binding protein beta subunit 2-like 1 (Receptor of activated protein kinase C) (RACK)	0	1675	96.8
4	tcac0006.i.12	tcac0002c.c.01_3.1.s.om.8	swissprot	PA2G4_MOUSE (P50580) Proliferation-associated protein 2G4 (Proliferation-associated protein 1) (Protein p38-2G4)	1e-173	1564	77.5
4	tcac0006.n.14	tcac0006c.n.14_3.1.s.om.8	swissprot	SENP8_RAT (Q5FVJ8) Sentrin-specific protease 8 (EC 3.4.22.-) (Sentrin/SUMO-specific protease SENP8) (NEDD8-specific protease 1) (Deneddylase-1)	1e-70	680	62.8
4	tcad0001.g.08	tcad0001a.g.08_3.1.s.om.8	swissprot	SC24A_HUMAN (O95486) Protein transport protein Sec24A (SEC24-related protein A) (Fragment)	8e-73	699	76
4	tcad0001.g.10	tcad0001a.g.10_3.1.s.om.8	swissprot	PPIB_BOVIN (P80311) Peptidyl-prolyl cis-trans isomerase B precursor (EC 5.2.1.8) (PPIase) (Rotamase) (Cyclophilin B) (S-cyclophilin) (SCYLP)	2e-92	866	77.4
4	tcad0001.l.10	tcac0003c.f.21_3.1.s.om.8	swissprot	PRDX6_BOVIN (O77834) Peroxiredoxin 6 (EC 1.11.1.15) (Antioxidant protein 2) (1-Cys peroxiredoxin) (1-Cys PRX) (Acidic calcium-independent phospholipase A2) (EC 3.1.1.-) (aiPLA2) (Non-selenium glutathione peroxidase) (EC 1.11.1.7) (NSGPx) (PHGPx) (Ciliary	4e-89	837	72.4
4	tcad0002.n.21	tcac0004c.h.24_3.1.s.om.8	swissprot	ATPB_CYPCA (Q9PTY0) ATP synthase beta chain, mitochondrial precursor (EC 3.6.3.14)	1e-118	1088	93.4
4	tcad0003.b.17	tcad0001a.l.13_3.1.s.om.8	swissprot	4EBP_BRARE (Q98TT6) Eukaryotic translation initiation factor 4E-1A-binding protein (eIF4E-1A-binding protein) (4E-BP)	7e-45	457	75
4	tcad0003.c.04	tcad0003a.c.04_3.1.s.om.8	swissprot	CJ078_HUMAN (Q86XK3) Protein C10orf78	9e-15	196	58.3
4	tcad0003.h.20	tcad0003a.h.20_3.1.s.om.8	swissprot	ZN135_HUMAN (P52742) Zinc finger protein 135	7e-85	805	48.9
4	tcad0003.o.08	tcad0003a.o.08_3.1.s.om.8	swissprot	DDX5_MOUSE (Q61656) Probable ATP-dependent RNA helicase DDX5 (EC 3.6.1.-) (DEAD box protein 5) (RNA helicase p68) (DEAD box RNA helicase DEAD1) (mDEAD1)	5e-24	276	84.1
4	tcad0004.a.17	tcab0002c.a.20_5.1.s.om.8	swissprot	RTN4_RAT (Q9JK11) Reticulon-4 (Neurite outgrowth inhibitor) (Nogo protein) (Foocen) (Glut4 vesicle 20 kDa protein)	8e-54	537	55.2
4	tcad0004.b.02	tcad0004a.b.02_3.1.s.om.8	swissprot	PIGL_RAT (O35790) N-acetylglucosaminyl-phosphatidylinositol de-N-acetylase (EC 3.5.1.89) (Phosphatidylinositol-glycan biosynthesis, class L protein) (PIG-L)	8e-58	569	51.5
4	tcad0004.d.24	tcad0004a.d.24_3.1.s.om.8	prodom	pd_CG000461;sp_Q9Y2X8_HUMAN_Q9Y2X8; (211) LIGASE ENZYME UBIQUITIN UBIQUITIN-CONJUGATING UBL CONJUGATION CARRIER PATHWAY UBIQUITIN-PROTEIN E2	2e-79	748	93.1
4	tcad0004.j.02	tcac0004c.g.12_3.1.s.om.8	swissprot	ATF7_HUMAN (P17544) Cyclic AMP-dependent transcription factor ATF-7 (Activating transcription factor 7) (Transcription factor ATF-A)	3e-71	684	46.7
4	tcad0004.n.04	tcac0003c.e.06_3.1.s.om.8	swissprot	ADRM1_HUMAN (Q16186) Adhesion-regulating molecule 1 precursor (110 kDa cell membrane glycoprotein) (Gp110)	2e-63	618	67.6
4	tcad0004.n.18	tcab0003c.c.21_5.1.s.om.8	swissprot	GLYG_HUMAN (P46976) Glycogenin-1 (EC 2.4.1.186)	1e-122	1123	60.3
4	tcad0004.n.19	tcad0004a.n.19_3.1.s.om.8	swissprot	KPRA_HUMAN (Q14558) Phosphoribosyl pyrophosphate synthetase-associated protein 1 (PRPP synthetase-associated protein 1) (39 kDa phosphoribosypyrophosphate synthetase-associated protein) (PAP39)	1e-110	1026	77.5
4	tcad0005.d.19	tcad0005a.d.19_3.1.s.om.8	swissprot	ST2B1_MOUSE (O35400) Sulfotransferase family cytosolic 2B member 1 (EC 2.8.2.2) (Sulfotransferase 2B1) (Sulfotransferase 2B) (Alcohol sulfotransferase) (Hydroxysteroid sulfotransferase 2)	2e-48	282	42.1
4	tcad0005.f.07	tcac0002c.e.05_3.1.s.om.8	prodom	pd_CG198437;sp_O95402_HUMAN_O95402; (1) CO-ACTIVATOR TRANSCRIPTIONAL CRSP70	3e-59	574	39
4	tcad0005.f.19	tcad0005a.f.19_3.1.s.om.8	swissprot	RAB7_CANFA (P18067) Ras-related protein Rab-7	1e-113	1051	97.1
4	tcad0005.g.10	tcad0005a.g.10_3.1.s.om.8	swissprot	NUPL_XENLA (P05221) Nucleoplasmin	2e-29	324	53
4	tcad0005.h.12	tcad0005a.h.12_3.1.s.om.8	swissprot	ZN180_HUMAN (Q9UJW8) Zinc finger protein 180 (HHZ168)	7e-59	579	53.2
4	tcad0005.j.10	tcad0005a.j.10_3.1.s.om.8	swissprot	G3BP_HUMAN (Q13283) Ras-GTPase-activating protein binding protein 1 (GAP SH3-domain binding protein 1) (G3BP-1) (DNA helicase VIII) (HDH-VIII)	2e-44	455	55.1
4	tcad0005.l.13	tcac0003c.a.03_3.1.s.om.8	swissprot	UBE2I_XENLA (P63282) Ubiquitin-conjugating enzyme E2 I (EC 6.3.2.19) (Ubiquitin-protein ligase I) (Ubiquitin carrier protein I) (SUMO-1-protein ligase) (SUMO-1-conjugating enzyme) (Ubiquitin carrier protein 9)	2e-87	824	94.3
4	tcad0005.m.23	tcad0005a.m.23_5.1.s.om.8	swissprot	SSU72_YEAST (P53538) Protein SSU72	8e-42	432	44.6
4	tcad0005.n.06	tcad0005a.n.06_3.1.s.om.8	swissprot	ENOA_ALLMI (Q9PVK2) Alpha-enolase (EC 4.2.1.11) (2-phospho-D-glycerate hydro-lyase) (Phosphopyruvate hydratase)	0	1768	87.5
4	tcad0006.a.21	tcac0001c.p.18_3.1.s.om.8	swissprot	CO029_MOUSE (Q9CWJ3) Protein C15orf29 homolog	3e-60	591	52.5
4	tcad0006.e.05	tcad0006a.e.05_5.1.s.om.8	swissprot	NFIP1_BRARE (Q6DGP4) NEDD4 family-interacting protein 1	8e-90	845	84.4
4	tcad0006.i.17	tcad0006a.i.17_3.1.s.om.8	swissprot	PPIL3_RAT (Q812D3) Peptidyl-prolyl cis-trans isomerase-like 3 (EC 5.2.1.8) (PPIase) (Rotamase) (Cyclophilin-like protein PPIL3) (CYP10L)	6e-54	536	76.8
4	tcad0006.k.12	tcab0001c.d.13_5.1.s.om.8	swissprot	NUCL_CHICK (P15771) Nucleolin (Protein C23)	3e-56	555	53.6
4	tcad0006.l.01	tcad0006a.l.01_3.1.s.om.8	prodom	pd_CG000461;sp_Q9Y2X8_HUMAN_Q9Y2X8; (211) LIGASE ENZYME UBIQUITIN UBIQUITIN-CONJUGATING UBL CONJUGATION CARRIER PATHWAY UBIQUITIN-PROTEIN E2	5e-81	762	94.5
4	tcad0006.n.04	tcad0006a.n.04_3.1.s.om.8	swissprot	COMD5_HUMAN (Q9GZQ3) COMM domain containing protein 5 (Hypertension-related, calcium regulated gene protein) (HCaRG)	1e-64	626	59.4
4	tcad0006.n.15	tcac0002c.a.10_5.1.s.om.8	swissprot	YMER_RAT (Q810U0) Protein Ymer	9e-28	312	28.6
4	tcad0006.n.23	tcad0006a.n.23_3.1.s.om.8	swissprot	TALDO_HUMAN (P37837) Transaldolase (EC 2.2.1.2)	1e-144	1313	75
4	tcad0006.o.21	tcaa0001c.p.10_5.1.s.om.8	swissprot	HSP70_ONCMY (P08108) Heat shock cognate 70 kDa protein (HSP70)	0	2933	94.2
4	tcad0006.p.01	tcad0006a.p.01_3.1.s.om.8	swissprot	ZNF83_HUMAN (P51522) Zinc finger protein 83 (Zinc finger protein HPF1)	2e-20	246	42.1
4	tcad0007.a.12	tcad0007a.a.12_5.1.s.om.8	swissprot	DLLD_BRARE (Q8UWJ4) Delta-like protein D precursor (DeltaD protein) (After eight protein)	1e-128	1172	72.2
4	tcad0007.c.15	tcad0007a.a.04_3.1.s.om.8	prodom	pd_CG332875;sp_Q96K72_HUMAN_Q96K72; (10) B MIB006 ISOFORM FLJ40597 OPEN FLJ12480 FLJ14464 LYMPHOMA FLJ90769 CHROMOSOME	1e-46	466	55.4
4	tcad0007.e.13	tcad0007a.a.21_3.1.s.om.8	swissprot	TBA_NOTVI (Q91060) Tubulin alpha chain	0	2080	85.7
4	tcad0007.f.17	tcad0007a.f.17_3.1.s.om.8	prodom	pd_CG595244;sp_Q8VDK7_MOUSE_Q8VDK7; (1) RIKEN SIMILAR 0610012G03 CDNA GENE	2e-12	170	39.2
4	tcad0007.f.21	tcad0007a.f.21_3.1.s.om.8	swissprot	KCRM_RABIT (P00563) Creatine kinase M-type (EC 2.7.3.2) (Creatine kinase, M chain) (M-CK)	1e-110	1018	83
4	tcad0007.g.07	tcad0007a.a.04_3.1.s.om.8	prodom	pd_CG332875;sp_Q96K72_HUMAN_Q96K72; (10) B MIB006 ISOFORM FLJ40597 OPEN FLJ12480 FLJ14464 LYMPHOMA FLJ90769 CHROMOSOME	1e-46	466	55.4
4	tcad0007.h.23	tcad0007a.f.15_5.1.s.om.8	swissprot	FOXF1_HUMAN (Q12946) Forkhead box protein F1 (Forkhead-related protein FKHL5) (Forkhead-related transcription factor 1) (FREAC-1) (Forkhead-related activator-1)	7e-38	395	71.8
4	tcad0007.i.05	tcad0004a.h.15_3.1.s.om.8	swissprot	DNJC7_HUMAN (Q99615) DnaJ homolog subfamily C member 7 (Tetratricopeptide repeat protein 2) (TPR repeat protein 2)	0	2074	79.7
4	tcad0007.i.09	tcad0007a.i.09_3.1.s.om.8	swissprot	SOX19_BRARE (P47792) Transcription factor SOX-19	4e-84	797	57.7
4	tcad0007.n.10	tcad0007a.n.10_3.1.s.om.8	swissprot	HEMO_HUMAN (P02790) Hemopexin precursor (Beta-1B-glycoprotein)	2e-53	534	34.1
4	tcad0007.n.24	tcab0003c.b.02_5.1.s.om.8	swissprot	RTC1_HUMAN (O00442) RNA 3'-terminal phosphate cyclase (EC 6.5.1.4) (RNA-3'-phosphate cyclase) (RNA cyclase)	1e-152	1381	72.2
4	tcad0007.o.06	tcab0002c.f.03_5.1.s.om.8	swissprot	GDF9_HUMAN (O60383) Growth/differentiation factor 9 precursor (GDF-9)	3e-39	409	69.8
4	tcad0007.p.17	tcad0007a.d.18_3.1.s.om.8	prodom	pd_CG000817;sp_Q9Y2R9_HUMAN_Q9Y2R9; (96) RIBOSOMAL 30S RRNA-BINDING RNA-BINDING PROTEOME COMPLETE S7 TRNA-BINDING S7P 40S	1e-44	449	64.6
4	tcad0008.b.18	tcaa0002c.p.16_3.1.s.om.8	swissprot	ARL4D_PONPY (Q5REU3) ADP-ribosylation factor-like protein 4D (ADP-ribosylation factor-like protein 4L)	3e-76	729	76
4	tcad0008.d.20	tcad0008a.d.20_5.1.s.om.8	swissprot	GNAI3_HUMAN (P08754) Guanine nucleotide-binding protein G(k), alpha subunit (G(i) alpha-3)	3e-34	363	84.6
4	tcad0008.d.23	tcaa0001c.b.16_3.1.s.om.8	swissprot	CTRA_GADMO (P47796) Chymotrypsin A precursor (EC 3.4.21.1)	1e-114	1050	76.1
4	tcad0008.f.22	tcad0002a.k.08_3.1.s.om.8	swissprot	CIDEC_HUMAN (Q96AQ7) Cell death activator CIDE-3 (Cell death-inducing DFFA-like effector protein C) (Fat-specific protein FSP27 homolog)	2e-54	541	51.2
4	tcad0008.g.10	tcaa0002c.d.15_3.1.s.om.8	swissprot	TRY1_SALSA (P35031) Trypsin I precursor (EC 3.4.21.4)	1e-140	1275	96.6
4	tcad0008.g.20	tcad0008a.c.22_3.1.s.om.8	swissprot	DNJBC_MOUSE (Q9QYI4) DnaJ homolog subfamily B member 12 (mDJ10)	2e-99	930	47.8
4	tcad0008.i.04	tcad0008a.a.04_3.1.s.om.8	prodom	pd_CG123211;sp_Q9JJ70_MOUSE_Q9JJ70; (5) REPEAT WD CLONE:107T-20 CG5451 SMU-1 MRNA CDS CC4.3 COMPLETE LD41216P	1e-104	963	95.9
4	tcad0008.j.01	tcad0008a.n.07_3.1.s.om.8	swissprot	RHEB_HUMAN (Q15382) GTP-binding protein Rheb (Ras homolog enriched in brain)	4e-89	838	89.6
4	tcad0008.j.10	tcad0007a.o.18_3.1.s.om.8	prodom	pd_CG000069;sp_Q8N5M4_HUMAN_Q8N5M4; (1231) COMPLETE PROTEOME REPEAT TPR TRANSFERASE TETRATRICOPEPTIDE RECEPTOR CELL NUCLEAR MEMBRANE	5e-24	271	55.6
4	tcad0008.k.02	tcad0003a.i.20_5.1.s.om.8	prodom	pd_CG007736;sp_Q8P5U8_XANCP_Q8P5U8; (65) HYDROLASE PROTEOME COMPLETE NUCLEOSIDE INOSINE-URIDINE PREFERRING GLYCOSIDASE PURINE MW2201 PROBABLE	6e-48	477	38.3
4	tcad0008.k.18	tcac0005c.i.12_3.1.s.om.8	swissprot	VATO_HUMAN (Q99437) Vacuolar ATP synthase 21 kDa proteolipid subunit (EC 3.6.3.14) (HATPL)	1e-90	854	82.9
4	tcad0008.o.20	tcad0008a.o.20_3.1.s.om.8	swissprot	DNMT1_CHICK (Q92072) DNA (cytosine-5)-methyltransferase 1 (EC 2.1.1.37) (Dnmt1) (DNA methyltransferase GgaI) (DNA MTase GgaI) (MCMT) (M.GgaI)	1e-104	966	89.1
4	tcad0009.e.06	tcad0009a.e.06_3.1.s.om.8	swissprot	CJ078_HUMAN (Q86XK3) Protein C10orf78	2e-28	316	37.2
4	tcad0009.e.11	tcad0009a.e.11_3.1.s.om.8	prodom	pd_CG013792;sp_Q9CLF0_PASMU_Q9CLF0; (34) PROTEOME COMPLETE MAZG PYROPHOSPHATASE PA0935 YABN HOMOLOG CT255 PREDICTED REGULATORY	0.006	89	28.5
4	tcad0009.g.09	tcad0009a.g.09_5.1.s.om.8	swissprot	SMAD2_BRARE (Q9I9P9) Mothers against decapentaplegic homolog 2 (SMAD 2) (Mothers against DPP homolog 2) (Smad2)	1e-128	1173	98.1
4	tcad0009.h.05	tcad0009a.h.05_3.1.s.om.8	prodom	pd_CG329055;sp_Q96D03_HUMAN_Q96D03; (8) FLJ36917 FLJ20500 RIKEN LD22381P SIMILAR CDNA CG7590 5830413E08RIK RTP801-LIKE 1700037B15RIK	9e-60	579	60
4	tcad0009.h.06	tcad0009a.h.06_3.1.s.om.8	prodom	pd_CG110827;sp_Q8NAV1_HUMAN_Q8NAV1; (4) CG30342 GM13395P FLJ34719 D1054.14	2e-63	611	92.6
4	tcad0009.j.07	tcac0001c.m.02_3.1.s.om.8	swissprot	STYX_HUMAN (Q8WUJ0) Serine/threonine/tyrosine interacting protein (Protein tyrosine phosphatase-like protein)	5e-97	907	77
4	tcad0009.k.13	tcad0005a.m.07_3.1.s.om.8	swissprot	MA32_HUMAN (Q07021) Complement component 1, Q subcomponent binding protein, mitochondrial precursor (Glycoprotein gC1qBP) (GC1q-R protein) (Hyaluronan-binding protein 1) (p32) (p33)	2e-84	798	67.6
4	tcad0009.k.23	tcaa0001c.f.15_5.1.s.om.8	swissprot	KCRM_RABIT (P00563) Creatine kinase M-type (EC 2.7.3.2) (Creatine kinase, M chain) (M-CK)	0	1641	81.6
4	tcad0009.l.11	tcad0009a.l.11_3.1.s.om.8	swissprot	BMAL1_MESAU (O88529) Aryl hydrocarbon receptor nuclear translocator-like protein 1 (Brain and muscle ARNT-like 1)	1e-123	1134	79.5
4	tcad0009.m.06	tcad0009a.m.06_3.1.s.om.8	swissprot	IF5A_RABIT (P10160) Eukaryotic translation initiation factor 5A (eIF-5A) (eIF-4D)	3e-64	621	76.5
4	tcad0009.n.19	tcad0009a.n.19_3.1.s.om.8	prodom	pd_CG312462;sp_Q9D2N7_MOUSE_Q9D2N7; (2) SIMILAR CANCER 4631422O05RIK OVARIAN DOWNREGULATED	0.001	96	48.7
4	tcad0009.o.01	tcad0009a.o.01_3.1.s.om.8	swissprot	MCL1_CANFA (Q8HYS5) Induced myeloid leukemia cell differentiation protein Mcl-1 homolog	5e-30	332	41.8
4	tcad0009.o.05	tcad0002a.d.15_3.1.s.om.8	swissprot	ZP3_CALSQ (P53786) Zona pellucida sperm-binding protein 3 precursor (Zona pellucida glycoprotein ZP3) (Zona pellucida protein C) (Sperm receptor)	2e-61	600	39
4	tcav0001.c.05	tcav0001c.c.05_3.1.s.om.8	prodom	pd_CG216124;sp_Q9DAF0_MOUSE_Q9DAF0; (16) EXPRESSED MZE19 3 T10B11.5 DNA P1 CLONE: CHROMOSOME AT3G19970/MZE19_2 GENOMIC	1e-50	454	43.5
4	tcav0001.c.09	tcaa0001c.d.19_3.1.s.om.8	swissprot	ES1_HUMAN (P30042) ES1 protein homolog, mitochondrial precursor (Protein KNP-I) (Protein GT335)	2e-71	686	58.9
4	tcav0001.g.14	tcav0001c.g.14_5.1.s.om.8	prodom	pd_CG003827;sp_VATE_HUMAN_P36543; (12) SUBUNIT E VACUOLAR ATP V-ATPASE PROTON PUMP SYNTHASE HYDROGEN ION	8e-78	735	65.4
4	tcav0001.g.19	tcav0001c.g.19_3.1.s.om.8	swissprot	SLBP2_XENLA (Q9YGP6) Oocyte-specific histone RNA stem-loop binding protein 2	3e-28	315	53.9
4	tcav0001.h.12	tcav0001c.h.12_3.1.s.om.8	prodom	pd_CG318857;sp_Q9BT20_HUMAN_Q9BT20; (2) REPEAT CG10220 WD	5e-64	616	45.8
4	tcav0001.k.13	tcav0001c.k.13_3.1.s.om.8	prodom	pd_CG499856;sp_Q9CQC6_MOUSE_Q9CQC6; (9) KIAA0005 BZAP45 BASIC HSPC028 ZIPPER LEUCINE- 1200015E15RIK T23K8.13 LEUCINE-ZIPPER 1110001I24RIK	3e-72	687	75.9
4	tcav0001.l.07	tcaa0001c.d.19_3.1.s.om.8	swissprot	ES1_HUMAN (P30042) ES1 protein homolog, mitochondrial precursor (Protein KNP-I) (Protein GT335)	2e-71	686	58.9
4	tcav0001.n.22	tcav0001c.n.22_5.1.s.om.8	swissprot	MOL2C_HUMAN (Q70IA8) Mps one binder kinase activator-like 2C (Mob1 homolog 3C) (Protein Mob3C)	1e-102	953	80
4	tcav0001.p.04	tcav0001c.p.04_3.1.s.om.8	swissprot	CDK1_HUMAN (O14519) Cyclin-dependent kinase 2-associated protein 1 (CDK2-associated protein 1) (Putative oral cancer suppressor) (Deleted in oral cancer-1) (DOC-1)	7e-33	352	63.4
4	tcav0002.c.03	tcav0002c.c.03_3.1.s.om.8	swissprot	STK35_HUMAN (Q8TDR2) Serine/threonine-protein kinase 35 (EC 2.7.1.37) (CLP-36 interacting kinase) (Clik1)	1e-157	1428	78.4
4	tcav0002.c.07	tcav0002c.c.07_3.1.s.om.8	swissprot	RIFK_HUMAN (Q969G6) Riboflavin kinase (EC 2.7.1.26) (ATP:riboflavin 5'-phosphotransferase) (Flavokinase)	1e-68	664	73.4
4	tcav0002.g.09	tcaa0002c.c.14_3.1.s.om.8	swissprot	PYC_HUMAN (P11498) Pyruvate carboxylase, mitochondrial precursor (EC 6.4.1.1) (Pyruvic carboxylase) (PCB)	1e-75	724	71
4	tcav0002.g.13	tcav0002c.g.13_3.1.s.om.8	swissprot	SFRP5_MOUSE (Q9WU66) Secreted frizzled-related protein 5 precursor (sFRP-5)	7e-17	214	29.7
4	tcav0002.h.01	tcab0001c.e.05_5.1.s.om.8	swissprot	NR1H2_RAT (Q62755) Oxysterols receptor LXR-beta (Liver X receptor beta) (Nuclear orphan receptor LXR-beta) (Ubiquitously-expressed nuclear receptor) (UR) (Orphan nuclear receptor OR-1)	2e-40	421	84.3
4	tcav0002.h.21	tcav0002c.h.21_3.1.s.om.8	swissprot	STT3_MOUSE (P46978) Oligosaccharyl transferase STT3 subunit homolog (B5) (Integral membrane protein 1)	0	3545	95
4	tcav0002.i.11	tcav0002c.i.11_3.1.s.om.8	prodom	pd_CG339071;sp_Q8JZS9_MOUSE_Q8JZS9; (4) RIBOSOMAL CG17642 CGI-118 SIMILAR MITOCHONDRIAL L48 RE01048P CD4.3	2e-40	412	59.2
4	tcav0002.j.01	tcav0002c.j.01_3.1.s.om.8	swissprot	CHCH4_MOUSE (Q8VEA4) Coiled-coil-helix-coiled-coil-helix domain containing protein 4	2e-51	515	71.4
4	tcav0002.j.04	tcav0002c.j.04_3.1.s.om.8	swissprot	PSD7_HUMAN (P51665) 26S proteasome non-ATPase regulatory subunit 7 (26S proteasome regulatory subunit rpn8) (26S proteasome regulatory subunit S12) (Proteasome subunit p40) (Mov34 protein homolog)	1e-136	1250	84.3
4	tcav0002.l.12	tcab0002c.k.10_5.1.s.om.8	swissprot	BINCA_BOVIN (Q58D91) Bcl10-interacting CARD protein (BinCARD)	7e-27	301	45.7
4	tcav0002.o.17	tcav0002c.o.17_5.1.s.om.8	swissprot	CYH1_HUMAN (Q15438) Cytohesin-1 (SEC7 homolog B2-1)	2e-39	407	88.6
4	tcav0003.b.06	tcav0003c.b.06_3.1.s.om.8	swissprot	FA96A_HUMAN (Q9H5X1) Protein FAM96A	2e-64	625	80.7
4	tcav0003.c.07	tcav0003c.c.07_3.1.s.om.8	prodom	pd_CG004277;sp_Q9D8P4_MOUSE_Q9D8P4; (70) RIBOSOMAL L17 COMPLETE PROTEOME 50S MITOCHONDRIAL SUBUNIT L26 MITOCHONDRIAL LSU	1e-36	380	73.2
4	tcav0003.d.22	tcaa0001c.j.08_3.1.s.om.8	prodom	pd_CG188568;sp_Q9H9P3_HUMAN_Q9H9P3; (5) METAL-BINDING ZINC-FINGER ACTIVITY-DEPENDENT NEUROPROTECTIVE REPEAT TRANSCRIPTION ZINC NUCLEAR NEUROPROTECTOR REGULATION	3e-38	394	38.4
4	tcav0003.h.04	tcad0004a.l.09_5.1.s.om.8	prodom	pd_CG078007;sp_FUS1_HUMAN_O75896; (3) FUSION FUS-1 I ANTI-ONCOGENE C09E9.1 CHROMOSOME	6e-35	365	63.3
4	tcav0003.h.10	tcav0003c.h.10_3.1.s.om.8	prodom	pd_CG409367;sp_Q9DB12_MOUSE_Q9DB12; (3) 1810020E01RIK RIKEN 1810020E01 CDNA GENE	3e-23	264	56.6
4	tcav0003.k.21	tcav0002c.n.16_3.1.s.om.8	prodom	pd_CG034835;sp_Q8N5F7_HUMAN_Q8N5F7; (7) FUNCTION NOVEL PREDICTED BA424I5.1 4921504I05RIK CG6066 FLJ22626 E01A2.4 2610020O08RIK	4e-60	582	83.3
4	tcav0003.l.21	tcaa0001c.d.19_3.1.s.om.8	swissprot	ES1_HUMAN (P30042) ES1 protein homolog, mitochondrial precursor (Protein KNP-I) (Protein GT335)	2e-71	686	58.9
4	tcav0003.m.06	tcak0001a.m.01_5.1.s.om.8	swissprot	IPO7_MOUSE (Q9EPL8) Importin-7 (Imp7) (Ran-binding protein 7) (RanBP7)	6e-46	468	65.7
4	tcav0003.o.11	tcaj0001a.a.10_5.1.s.om.8	swissprot	DDX24_HUMAN (Q9GZR7) ATP-dependent RNA helicase DDX24 (EC 3.6.1.-) (DEAD box protein 24)	1e-160	1454	65.4
4	tcav0003.o.12	tcaa0001c.d.19_3.1.s.om.8	swissprot	ES1_HUMAN (P30042) ES1 protein homolog, mitochondrial precursor (Protein KNP-I) (Protein GT335)	2e-71	686	58.9
4	tcav0003.p.19	tcav0001c.g.24_5.1.s.om.8	swissprot	ITM2C_RAT (Q5PQL7) Integral membrane protein 2C	7e-89	839	62.3
4	tcav0004.c.06	tcav0004c.c.06_3.1.s.om.8	prodom	pd_CG399840;sp_Q9D7T0_MOUSE_Q9D7T0; (1) 2210411K11RIK	1e-15	199	49.3
4	tcav0004.c.12	tcav0001c.d.16_3.1.s.om.8	swissprot	THIO_ICTPU (Q9DGI3) Thioredoxin	2e-32	347	59.2
4	tcav0004.f.21	tcav0004c.f.21_3.1.s.om.8	swissprot	AAKG1_BOVIN (P58108) 5'-AMP-activated protein kinase, gamma-1 subunit (AMPK gamma-1 chain) (AMPKg)	1e-145	1326	80.4
4	tcav0004.h.04	tcav0004c.h.04_3.1.s.om.8	prodom	pd_CG517394;sp_Q9UKH1_HUMAN_Q9UKH1; (9) TRANSMEMBRANE SHK1 KINASE-BINDING METHYLTRANSFERASE SKB1 HOMOLOG BINDING KINASE C34E10.5 LD07634P	1e-16	208	73.4
4	tcav0004.h.20	tcav0004c.h.20_5.1.s.om.8	swissprot	GBP_XENLA (O93343) GSK-3-binding protein (GBP)	2e-17	220	38.7
4	tcav0004.k.09	tcav0004c.k.09_3.1.s.om.8	swissprot	ZN135_HUMAN (P52742) Zinc finger protein 135	3e-50	503	52.5
4	tcav0004.l.16	tcaa0001c.d.19_3.1.s.om.8	swissprot	ES1_HUMAN (P30042) ES1 protein homolog, mitochondrial precursor (Protein KNP-I) (Protein GT335)	2e-71	686	58.9
4	tcav0004.o.20	tcav0004c.o.20_3.1.s.om.8	swissprot	DCUS_ECOLI (P0AEC8) Sensor protein dcuS (EC 2.7.3.-)	2e-68	660	100
4	tcav0004.p.16	tcac0004c.e.07_3.1.s.om.8	swissprot	TBCC_HUMAN (Q15814) Tubulin-specific chaperone C (Tubulin-folding cofactor C) (CFC)	2e-89	843	49.5
4	tcav0005.l.12	tcav0005c.l.12_3.1.s.om.8	swissprot	ZNF24_HUMAN (P17028) Zinc finger protein 24 (Zinc finger protein 191) (Zinc finger protein KOX17) (Retinoic acid suppression protein A) (RSG-A) (Zinc finger and SCAN domain containing protein 3)	6e-33	356	37.6
4	tcav0005.l.22	tcav0005c.l.22_3.1.s.om.8	prodom	pd_CG339944;sp_HPS4_MOUSE_Q99KG7; (4) SYNDROME HERMANSKY-PUDLAK DISEASE MUTATION HOMOLOG LIGHT-EAR ALBINISM CG4966 ALTERNATIVE SPLICING	3e-41	419	43.3
4	tcav0005.l.23	tcav0005c.l.23_3.1.s.om.8	prodom	pd_CG012843;sp_O55130_MOUSE_O55130; (6) SIGNAL TUMOR-ASSOCIATED ANTIGEN CALCIUM TRANSDUCER PRECURSOR GLYCOPROTEIN SURFACE CELL EPITHELIAL	6e-50	494	36.4
5	AB007906	tcav0005c.b.11_3.1.s.om.8	swissprot	SOX13_HUMAN (Q9UN79) SOX-13 protein (Type 1 diabetes autoantigen ICA12) (Islet cell antigen 12)	1e-108	1010	46.4
5	AF231708	tcay0011b.k.18_3.1.s.om.8	swissprot	ZP3_BOVIN (P48830) Zona pellucida sperm-binding protein 3 precursor (Zona pellucida glycoprotein ZP3B) (Sperm receptor) (Zona pellucida protein C)	2e-55	549	35.4
5	AJ438158	tcaa0002c.m.16_3.1.s.om.8	swissprot	ACTB_SALSA (O42161) Actin, cytoplasmic 1 (Beta-actin)	0	1961	100
5	AY878375	AY878375.1.s.om.8	swissprot	FGF2_HUMAN (P09038) Heparin-binding growth factor 2 precursor (HBGF-2) (Basic fibroblast growth factor) (BFGF) (Prostatropin)	1e-63	617	75.9
5	BX074515	tcad0002a.i.21_3.1.s.om.8	swissprot	TRA2A_MOUSE (Q6PFR5) Transformer-2 protein homolog (TRA-2 alpha)	1e-55	552	75.8
5	BX080800	tcab0001c.d.05_5.1.s.om.8	swissprot	BIRC5_PIG (Q9GLN5) Baculoviral IAP repeat-containing protein 5 (Apoptosis inhibitor survivin)	1e-34	369	51.5
5	BX083424	tcac0005c.o.06_3.1.s.om.8	swissprot	CTNB_XENLA (P26233) Beta-catenin	1e-114	1054	96.7
5	CA361443	CA361443.1.s.om.8	swissprot	TIAR_MOUSE (P70318) Nucleolysin TIAR (TIA-1 related protein)	2e-75	715	92.4
5	CA379879	CA379879.1.s.om.8	prodom	pd_CG465088;sp_LIFR_MOUSE_P42703; (4) RECEPTOR SPECIFIC REPEAT GLYCOPROTEIN ALTERNATIVE LIF-R IMMUNOGLOBULIN DOMAIN INHIBITORY TRANSMEMBRANE	2e-23	266	33.1
5	CA382594	CA349568.1.s.om.8	swissprot	TGFR2_RAT (P38438) TGF-beta receptor type II precursor (EC 2.7.1.37) (TGFR-2) (TGF-beta type II receptor)	1e-123	1133	56.8
5	tcab0001.c.02	tcab0001c.c.02_5.1.s.om.8	prodom	pd_CG077513;sp_Q9UK76_HUMAN_Q9UK76; (2) NEUROLOGICAL HEMATOLOGICAL EXPRESSED HN1 SEQUENCE	2e-13	179	44.3
5	tcab0001.n.11	tcab0001c.n.11_5.1.s.om.8	swissprot	TYB12_ONCMY (P26352) Thymosin beta-12	8e-09	144	71.4
5	tcab0001.n.12	tcab0001c.n.12_5.1.s.om.8	swissprot	SEH1L_HUMAN (Q96EE3) Nucleoporin SEH1-like (SEC13-like protein)	1e-179	1612	84.6
5	tcab0001.n.16	tcab0001c.n.16_5.1.s.om.8	swissprot	NXT2_HUMAN (Q9NPJ8) NTF2-related export protein 2 (p15-2 protein)	2e-56	558	72
5	tcab0001.o.07	tcay0028b.c.03_3.1.s.om.8	swissprot	SUMO3_HUMAN (P55854) Small ubiquitin-related modifier 3 precursor (SUMO-3) (Ubiquitin-like protein SMT3A) (SMT3 homolog 1)	2e-47	480	92.2
5	tcab0001.p.03	tcab0001c.p.03_5.1.s.om.8	swissprot	CK5P3_RAT (Q9JLH7) CDK5 regulatory subunit-associated protein 3 (CDK5 activator-binding protein C53)	2e-67	649	58.7
5	tcab0001.p.22	tcab0001c.p.22_5.1.s.om.8	swissprot	CN155_HUMAN (Q5H9T9) Protein C14orf155	7e-10	153	27.5
5	tcab0002.e.14	tcab0002c.e.14_5.1.s.om.8	swissprot	ARSJ_MOUSE (Q8BM89) Arylsulfatase J precursor (EC 3.1.6.-) (ASJ)	1e-68	659	78.4
5	tcab0002.l.18	tcab0002c.l.18_5.1.s.om.8	swissprot	ADT2_RAT (Q09073) ADP/ATP translocase 2 (Adenine nucleotide translocator 2) (ANT 2) (ADP,ATP carrier protein 2) (Solute carrier family 25 member 5)	1e-140	1282	82.6
5	tcab0003.p.17	tcab0003c.p.17_5.1.s.om.8	prodom	pd_CG337143;sp_S3BA_HUMAN_Q9BWJ5; (5) SPLICING FACTOR MRNA SUBUNIT SPLICEOSOME PROCESSING SF3B10 3B NUCLEAR SF3B	8e-45	450	91.7
5	tcac0001.b.07	tcaa0001c.k.23_3.1.s.om.8	swissprot	ZP3_MACRA (P53785) Zona pellucida sperm-binding protein 3 precursor (Zona pellucida glycoprotein ZP3) (Zona pellucida protein C) (Sperm receptor)	4e-58	572	39.5
5	tcac0001.h.10	tcaa0001c.b.06_5.1.s.om.8	swissprot	TRY1_SALSA (P35031) Trypsin I precursor (EC 3.4.21.4)	1e-140	1280	97.5
5	tcac0001.h.13	tcaa0002c.p.16_3.1.s.om.8	swissprot	ARL4D_PONPY (Q5REU3) ADP-ribosylation factor-like protein 4D (ADP-ribosylation factor-like protein 4L)	3e-76	729	76
5	tcac0001.i.01	tcac0001c.i.01_3.1.s.om.8	swissprot	RS2_ICTPU (Q90YS3) 40S ribosomal protein S2	1e-131	1203	97
5	tcac0001.p.17	tcac0001c.p.17_3.1.s.om.8	prodom	pd_CG041898;sp_Q9H6W3_HUMAN_Q9H6W3; (18) PROTEOME COMPLETE CDNA STY1269 ELEGANS HSP90 CYTOPLASMIC SIMILAR CAENORHABDITIS YCFD	3e-88	825	55.8
5	tcac0002.i.01	tcaa0001c.j.06_3.1.s.om.8	swissprot	ZP3_CANFA (P48831) Zona pellucida sperm-binding protein 3 precursor (Zona pellucida glycoprotein ZP3) (Sperm receptor) (Zona pellucida protein C)	3e-14	193	30.5
5	tcac0003.d.13	tcac0003c.d.13_3.1.s.om.8	prodom	pd_CG463983;sp_Q9ESG2_MOUSE_Q9ESG2; (5) ROPPORIN PORIN KINASE SPERM REGULATORY SUBUNIT AKAP-ASSOCIATED CAMP-DEPENDENT AKAP-BINDING	4e-24	272	40.9
5	tcac0003.f.20	tcac0003c.f.20_3.1.s.om.8	swissprot	TMEDA_FUGRU (Q90515) Transmembrane emp24 domain containing protein 10 precursor (Transmembrane protein Tmp21) (S31III125)	2e-91	859	81.5
5	tcac0003.i.01	tcac0003c.i.01_5.1.s.om.8	swissprot	RFA2_HUMAN (P15927) Replication protein A 32 kDa subunit (RP-A) (RF-A) (Replication factor-A protein 2) (P34)	9e-82	777	56.6
5	tcac0003.j.16	tcaa0001c.k.05_3.1.s.om.8	swissprot	CBPA1_HUMAN (P15085) Carboxypeptidase A1 precursor (EC 3.4.17.1)	1e-163	1475	65.9
5	tcac0003.j.20	tcac0003c.j.20_3.1.s.om.8	swissprot	ABCG2_HUMAN (Q9UNQ0) ATP-binding cassette sub-family G member 2 (Placenta-specific ATP-binding cassette transporter) (Breast cancer resistance protein) (Mitoxantrone resistance-associated protein) (CDw338 antigen)	5e-64	620	58.6
5	tcac0003.j.23	tcac0002c.d.20_3.1.s.om.8	swissprot	BCN1_MOUSE (O88597) Beclin-1 (Coiled-coil myosin-like BCL2-interacting protein)	0	1782	76.1
5	tcac0003.o.18	tcaa0001c.a.06_3.1.s.om.8	swissprot	TRY1_SALSA (P35031) Trypsin I precursor (EC 3.4.21.4)	1e-139	1270	96.2
5	tcac0004.b.15	tcaa0001c.d.05_5.1.s.om.8	swissprot	FBXW2_HUMAN (Q9UKT8) F-box/WD-repeat protein 2 (F-box and WD-40 domain protein 2) (MD6 protein)	1e-130	1094	75.5
5	tcac0004.b.18	tcac0004c.b.18_5.1.s.om.8	prodom	pd_CG000073;sp_Q9DBG9_MOUSE_Q9DBG9; (622) DOMAIN SH3 REPEAT TIGHT JUNCTION PDZ KINASE INTERACTING MEMBRANE HOMOLOG	7e-22	252	82.4
5	tcac0004.b.19	tcac0004c.b.19_3.1.s.om.8	prodom	pd_CG407433;sp_Q9H2K6_HUMAN_Q9H2K6; (4) KIAA0685 TRANSCRIPT SIMILAR HOMOLOG OPEN SPORULATION-INDUCED CHROMOSOME SAPLA 4-ASSOCIATED READING	6e-29	313	54.1
5	tcac0004.b.23	tcaa0001c.d.05_5.1.s.om.8	swissprot	FBXW2_HUMAN (Q9UKT8) F-box/WD-repeat protein 2 (F-box and WD-40 domain protein 2) (MD6 protein)	1e-130	1094	75.5
5	tcac0004.i.04	tcac0004c.i.04_3.1.s.om.8	swissprot	NUKM_HUMAN (O75251) NADH-ubiquinone oxidoreductase 20 kDa subunit, mitochondrial precursor (EC 1.6.5.3) (EC 1.6.99.3) (Complex I-20KD) (CI-20KD) (PSST subunit)	5e-86	811	70.5
5	tcac0004.i.10	tcac0004c.i.10_3.1.s.om.8	swissprot	CU057_HUMAN (P58557) UPF0054 protein C21orf57	1e-42	276	64.4
5	tcac0004.i.22	tcac0004c.i.22_3.1.s.om.8	swissprot	IF35_HUMAN (O00303) Eukaryotic translation initiation factor 3 subunit 5 (eIF-3 epsilon) (eIF3 p47 subunit) (eIF3f)	1e-120	1111	78.4
5	tcac0004.j.16	tcac0004c.j.16_5.1.s.om.8	swissprot	SAT1_CHICK (Q8AXL1) Diamine acetyltransferase 1 (EC 2.3.1.57) (Spermidine/spermine N(1)-acetyltransferase 1) (SSAT) (SSAT-1) (Putrescine acetyltransferase) (Polyamine N-acetyltransferase 1)	6e-70	673	75.2
5	tcac0004.n.21	tcab0001c.c.01_5.1.s.om.8	swissprot	TAGL_MOUSE (P37804) Transgelin (Smooth muscle protein 22-alpha) (SM22-alpha) (Actin-associated protein p27)	1e-78	748	69
5	tcac0004.o.12	tcab0003c.n.15_5.1.s.om.8	swissprot	RL13A_SALTR (Q91487) 60S ribosomal protein L13a (Transplantation antigen P198 homolog) (Fragment)	4e-94	881	93.4
5	tcac0004.o.16	tcac0004c.o.16_3.1.s.om.8	swissprot	COMD5_HUMAN (Q9GZQ3) COMM domain containing protein 5 (Hypertension-related, calcium regulated gene protein) (HCaRG)	1e-21	254	50
5	tcac0004.p.05	tcaa0001c.k.14_3.1.s.om.8	swissprot	M1IP1_MOUSE (Q9CQ20) Mid1-interacting protein 1 (Gastrulation-specific G12-like protein) (Mid1-interacting G12-like protein) (Protein STRAIT11499 homolog)	5e-30	330	46.7
5	tcac0005.a.20	tcac0005c.a.20_3.1.s.om.8	swissprot	UBE2I_XENLA (P63282) Ubiquitin-conjugating enzyme E2 I (EC 6.3.2.19) (Ubiquitin-protein ligase I) (Ubiquitin carrier protein I) (SUMO-1-protein ligase) (SUMO-1-conjugating enzyme) (Ubiquitin carrier protein 9)	2e-87	824	94.3
5	tcac0005.h.04	tcac0005c.h.04_3.1.s.om.8	swissprot	PRAF3_MOUSE (Q8R5J9) PRA1 family protein 3 (ADP-ribosylation-like factor 6-interacting protein 5) (Glutamate transporter EAAC1-interacting protein) (GTRAP3-18) (Prenylated Rab acceptor protein 2) (JWa protein) (ARL-6-interacting protein 5) (Aip-5) (Addic	6e-54	536	61.4
5	tcac0006.d.02	tcab0002c.e.16_5.1.s.om.8	prodom	pd_CG399767;sp_Q9BWG6_HUMAN_Q9BWG6; (2) FLJ31760 3110001I17RIK	1e-35	370	53.4
5	tcac0006.m.07	tcaa0001c.d.05_5.1.s.om.8	swissprot	FBXW2_HUMAN (Q9UKT8) F-box/WD-repeat protein 2 (F-box and WD-40 domain protein 2) (MD6 protein)	1e-130	1094	75.5
5	tcad0001.e.23	tcad0001a.e.23_3.1.s.om.8	swissprot	TYB12_ONCMY (P26352) Thymosin beta-12	6e-09	144	71.4
5	tcad0001.p.17	tcad0001a.p.17_3.1.s.om.8	swissprot	RT15_HUMAN (P82914) 28S ribosomal protein S15, mitochondrial precursor (S15mt) (MRP-S15)	5e-46	467	51.6
5	tcad0002.b.22	tcab0002c.j.02_5.1.s.om.8	prodom	pd_CG339863;sp_Q8NEW0_HUMAN_Q8NEW0; (156) COMPLETE PROTEOME CATION EFFLUX SYSTEM ZINC TRANSMEMBRANE TRANSPORTER FAMILY RESISTANCE	4e-07	125	85.1
5	tcad0002.h.22	tcab0001c.c.01_5.1.s.om.8	swissprot	TAGL_MOUSE (P37804) Transgelin (Smooth muscle protein 22-alpha) (SM22-alpha) (Actin-associated protein p27)	1e-78	748	69
5	tcad0002.l.12	tcad0002a.l.12_3.1.s.om.8	swissprot	Z3H7A_HUMAN (Q8IWR0) Zinc finger CCCH-type domain containing protein 7A	6e-92	863	70
5	tcad0003.a.09	tcab0003c.g.11_5.1.s.om.8	swissprot	PSA2_CARAU (O73672) Proteasome subunit alpha type 2 (EC 3.4.25.1)	1e-117	1080	90.1
5	tcad0003.c.21	tcad0003a.c.21_3.1.s.om.8	swissprot	PSA7_CARAU (Q9PTW9) Proteasome subunit alpha type 7 (EC 3.4.25.1) (Proteasome subunit alpha 4)	1e-123	1133	96.5
5	tcad0003.h.05	tcab0001c.j.06_5.1.s.om.8	swissprot	UB2EC_XENLA (P56616) Ubiquitin-conjugating enzyme X (EC 6.3.2.19) (Ubiquitin-protein ligase) (Ubiquitin carrier protein) (UBC-X)	5e-77	733	82.4
5	tcad0003.h.10	tcaa0001c.c.11_3.1.s.om.8	swissprot	TAGL_HUMAN (Q01995) Transgelin (Smooth muscle protein 22-alpha) (SM22-alpha) (WS3-10) (22 kDa actin-binding protein)	3e-78	745	70
5	tcad0003.j.15	tcaa0001c.n.18_5.1.s.om.8	swissprot	FRIH_SALSA (P49946) Ferritin, heavy subunit (EC 1.16.3.1) (Ferritin H)	2e-97	910	99.4
5	tcad0003.n.03	tcaa0001c.h.19_5.1.s.om.8	swissprot	EF1A2_XENLA (P17507) Elongation factor 1-alpha, oocyte form (EF-1-alpha-O) (EF-1AO) (42S p48)	0	2141	88
5	tcad0003.n.18	tcad0003a.n.18_3.1.s.om.8	prodom	pd_CG154960;sp_Q9CR80_MOUSE_Q9CR80; (7) CDNA K01G5.8A K01G5.8B RIKEN DKFZP586O0120 F6I1.17 AT1G16810/F17F16.8 F17F16.8/F17F16.8 CG15432 2510049I19	3e-23	264	89
5	tcad0003.o.24	tcaa0001c.h.19_5.1.s.om.8	swissprot	EF1A2_XENLA (P17507) Elongation factor 1-alpha, oocyte form (EF-1-alpha-O) (EF-1AO) (42S p48)	0	2141	88
5	tcad0004.e.22	tcad0004a.e.22_3.1.s.om.8	swissprot	RS5_HUMAN (P46782) 40S ribosomal protein S5	1e-107	998	98
5	tcad0004.f.10	tcaa0001c.d.05_5.1.s.om.8	swissprot	FBXW2_HUMAN (Q9UKT8) F-box/WD-repeat protein 2 (F-box and WD-40 domain protein 2) (MD6 protein)	1e-130	1094	75.5
5	tcad0004.g.16	tcab0001c.h.18_5.1.s.om.8	swissprot	RL5_HUMAN (P46777) 60S ribosomal protein L5	1e-145	1318	84
5	tcad0004.h.08	tcaa0001c.d.07_5.1.s.om.8	swissprot	STIP1_HUMAN (P31948) Stress-induced-phosphoprotein 1 (STI1) (Hsc70/Hsp90-organizing protein) (Hop) (Transformation-sensitive protein IEF SSP 3521)	0	1792	76.4
5	tcad0004.k.02	tcab0003c.p.16_5.1.s.om.8	swissprot	UBIQ_XENLA (P62972) Ubiquitin	4e-36	381	100
5	tcad0004.k.21	tcab0001c.e.18_5.1.s.om.8	prodom	pd_CG000341;sp_CYPH_MOUSE_P17742; (209) ISOMERASE ROTAMASE CIS-TRANS PEPTIDYL-PROLYL PPIASE COMPLETE PROTEOME B CYCLOPHILIN A	9e-68	648	72.6
5	tcad0004.p.07	tcaa0001c.l.02_5.1.s.om.8	swissprot	CATZ_RAT (Q9R1T3) Cathepsin Z precursor (EC 3.4.22.-) (Cathepsin Y)	1e-128	1178	68.9
5	tcad0005.a.09	tcaa0001c.n.18_5.1.s.om.8	swissprot	FRIH_SALSA (P49946) Ferritin, heavy subunit (EC 1.16.3.1) (Ferritin H)	2e-97	910	99.4
5	tcad0005.b.12	tcad0003a.h.17_3.1.s.om.8	swissprot	SPCS3_HUMAN (P61009) Signal peptidase complex subunit 3 (EC 3.4.-.-) (Microsomal signal peptidase 23 kDa subunit) (SPase 22 kDa subunit) (SPC22/23)	3e-87	822	85
5	tcad0005.b.17	tcac0003c.p.05_5.1.s.om.8	swissprot	NIFUN_HUMAN (Q9H1K1) NifU-like N-terminal domain containing protein, mitochondrial precursor (NifU-like protein) (Iron-sulfur cluster assembly enzyme ISCU)	1e-61	603	78.8
5	tcad0005.c.10	tcaa0001c.d.05_5.1.s.om.8	swissprot	FBXW2_HUMAN (Q9UKT8) F-box/WD-repeat protein 2 (F-box and WD-40 domain protein 2) (MD6 protein)	1e-130	1094	75.5
5	tcad0005.d.07	tcaa0001c.n.18_5.1.s.om.8	swissprot	FRIH_SALSA (P49946) Ferritin, heavy subunit (EC 1.16.3.1) (Ferritin H)	2e-97	910	99.4
5	tcad0005.d.21	tcad0005a.d.21_3.1.s.om.8	swissprot	LASS2_HUMAN (Q96G23) LAG1 longevity assurance homolog 2 (Tumor metastasis-suppressor gene 1 protein) (SP260)	2e-64	628	56.8
5	tcad0005.d.23	tcab0001c.i.15_5.1.s.om.8	swissprot	RL3_HUMAN (P39023) 60S ribosomal protein L3 (HIV-1 TAR RNA binding protein B) (TARBP-B)	0	1857	85.3
5	tcad0005.e.04	tcad0005a.e.04_3.1.s.om.8	swissprot	N4AM_HUMAN (O95182) NADH-ubiquinone oxidoreductase subunit B14.5a (EC 1.6.5.3) (EC 1.6.99.3) (Complex I-B14.5a) (CI-B14.5a)	3e-33	350	64.2
5	tcad0005.e.10	tcac0001c.o.21_5.1.s.om.8	swissprot	TMED3_RAT (Q6AY25) Transmembrane emp24 domain containing protein 3 precursor	1e-74	715	66.1
5	tcad0005.e.14	tcaa0001c.d.05_5.1.s.om.8	swissprot	FBXW2_HUMAN (Q9UKT8) F-box/WD-repeat protein 2 (F-box and WD-40 domain protein 2) (MD6 protein)	1e-130	1094	75.5
5	tcad0005.h.23	tcad0005a.h.23_3.1.s.om.8	swissprot	RIB1_MOUSE (Q91YQ5) Dolichyl-diphosphooligosaccharide--protein glycosyltransferase 67 kDa subunit precursor (EC 2.4.1.119) (Ribophorin I) (RPN-I)	0	2264	69.8
5	tcad0005.i.12	tcad0005a.i.12_5.1.s.om.8	swissprot	RERG_HUMAN (Q96A58) Ras-related and estrogen-regulated growth inhibitor	9e-82	773	76.1
5	tcad0005.l.17	tcaa0001c.c.11_3.1.s.om.8	swissprot	TAGL_HUMAN (Q01995) Transgelin (Smooth muscle protein 22-alpha) (SM22-alpha) (WS3-10) (22 kDa actin-binding protein)	3e-78	745	70
5	tcad0005.l.23	tcab0002c.a.20_5.1.s.om.8	swissprot	RTN4_RAT (Q9JK11) Reticulon-4 (Neurite outgrowth inhibitor) (Nogo protein) (Foocen) (Glut4 vesicle 20 kDa protein)	8e-54	537	55.2
5	tcad0005.m.02	tcad0002a.h.10_3.1.s.om.8	swissprot	FEN1_HUMAN (P39748) Flap endonuclease-1 (EC 3.-.-.-) (Maturation factor 1) (MF1)	1e-142	1294	67.3
5	tcad0005.m.15	tcaa0001c.p.23_5.1.s.om.8	swissprot	MLRN_CHICK (P24032) Myosin regulatory light chain 2, smooth muscle minor isoform (G1) (DTNB) (MLC-2) (Isoform L20-B1)	1e-90	850	93.5
5	tcad0005.m.24	tcaa0001c.c.18_3.1.s.om.8	swissprot	SC61B_PONPY (Q5RB31) Protein transport protein Sec61 beta subunit	1e-21	254	57.7
5	tcad0005.n.07	tcad0005a.n.07_3.1.s.om.8	swissprot	RS5_HUMAN (P46782) 40S ribosomal protein S5	1e-108	998	98
5	tcad0005.n.11	tcad0005a.n.11_3.1.s.om.8	swissprot	RAC1_RAT (Q6RUV5) Ras-related C3 botulinum toxin substrate 1 (p21-Rac1)	1e-108	1005	98.4
5	tcad0005.o.02	tcab0001c.m.22_5.1.s.om.8	swissprot	ZN706_MOUSE (Q9D115) Zinc finger protein 706	6e-15	198	82.5
5	tcad0006.a.10	tcad0004a.k.17_3.1.s.om.8	swissprot	RL7_BOVIN (Q58DT1) 60S ribosomal protein L7	1e-103	962	75.3
5	tcad0006.f.11	tcad0004a.e.22_3.1.s.om.8	swissprot	RS5_HUMAN (P46782) 40S ribosomal protein S5	1e-107	998	98
5	tcad0006.g.01	tcab0003c.a.10_5.1.s.om.8	swissprot	RL12_MOUSE (P35979) 60S ribosomal protein L12	2e-80	762	89
5	tcad0006.i.01	tcac0006c.p.02_5.1.s.om.8	swissprot	DUT_HUMAN (P33316) Deoxyuridine 5'-triphosphate nucleotidohydrolase, mitochondrial precursor (EC 3.6.1.23) (dUTPase) (dUTP pyrophosphatase)	3e-66	641	75.3
5	tcad0006.i.05	tcad0006a.i.05_3.1.s.om.8	swissprot	CLCB_RAT (P08082) Clathrin light chain B (Lcb)	1e-50	506	51
5	tcad0006.m.17	tcaa0001c.b.18_3.1.s.om.8	swissprot	RL9_ICTPU (Q90YW0) 60S ribosomal protein L9	2e-94	885	90.5
5	tcad0006.o.20	tcaa0001c.p.06_5.1.s.om.8	swissprot	GBLP_BRARE (O42248) Guanine nucleotide-binding protein beta subunit 2-like 1 (Receptor of activated protein kinase C) (RACK)	0	1675	96.8
5	tcad0006.p.19	tcac0004c.p.23_3.1.s.om.8	swissprot	S10AG_HUMAN (Q96FQ6) S100 calcium-binding protein A16 (S100F)	2e-05	116	28.2
5	tcad0007.b.03	tcaa0001c.d.05_5.1.s.om.8	swissprot	FBXW2_HUMAN (Q9UKT8) F-box/WD-repeat protein 2 (F-box and WD-40 domain protein 2) (MD6 protein)	1e-130	1094	75.5
5	tcad0007.b.07	tcaa0001c.b.22_3.1.s.om.8	swissprot	CCN1E_BRARE (P47794) G1/S-specific cyclin-E	6e-71	681	76.1
5	tcad0007.d.01	tcab0001c.m.22_5.1.s.om.8	swissprot	ZN706_MOUSE (Q9D115) Zinc finger protein 706	6e-15	198	82.5
5	tcad0007.d.19	tcad0007a.d.19_3.1.s.om.8	swissprot	RBM8A_MOUSE (Q9CWZ3) RNA-binding protein 8A (RNA-binding motif protein 8A) (Ribonucleoprotein RBM8A)	4e-80	760	92.7
5	tcad0007.e.18	tcac0001c.n.10_3.1.s.om.8	swissprot	SMD3_XENLA (P62323) Small nuclear ribonucleoprotein Sm D3 (snRNP core protein D3) (Sm-D3)	6e-56	549	88.1
5	tcad0007.e.24	tcac0001c.n.10_3.1.s.om.8	swissprot	SMD3_XENLA (P62323) Small nuclear ribonucleoprotein Sm D3 (snRNP core protein D3) (Sm-D3)	6e-56	549	88.1
5	tcad0007.f.09	tcad0007a.f.09_3.1.s.om.8	swissprot	SFRS3_MOUSE (P84104) Splicing factor, arginine/serine-rich 3 (Pre-mRNA splicing factor SRP20) (X16 protein)	4e-41	424	92.8
5	tcad0007.g.16	tcac0001c.n.10_3.1.s.om.8	swissprot	SMD3_XENLA (P62323) Small nuclear ribonucleoprotein Sm D3 (snRNP core protein D3) (Sm-D3)	6e-56	549	88.1
5	tcad0007.h.11	tcac0002c.f.11_3.1.s.om.8	swissprot	RNPC2_HUMAN (Q14498) RNA-binding region containing protein 2 (Hepatocellular carcinoma protein 1) (Splicing factor HCC1)	0	1708	76.9
5	tcad0007.h.22	tcac0006c.n.13_5.1.s.om.8	swissprot	RL19_XENLA (Q7ZYS1) 60S ribosomal protein L19	2e-67	652	82.2
5	tcad0007.i.20	tcac0001c.n.10_3.1.s.om.8	swissprot	SMD3_XENLA (P62323) Small nuclear ribonucleoprotein Sm D3 (snRNP core protein D3) (Sm-D3)	6e-56	549	88.1
5	tcad0007.j.08	tcad0007a.d.18_3.1.s.om.8	prodom	pd_CG000817;sp_Q9Y2R9_HUMAN_Q9Y2R9; (96) RIBOSOMAL 30S RRNA-BINDING RNA-BINDING PROTEOME COMPLETE S7 TRNA-BINDING S7P 40S	1e-44	449	64.6
5	tcad0007.n.20	tcaa0001c.k.16_3.1.s.om.8	swissprot	GBLP_BRARE (O42248) Guanine nucleotide-binding protein beta subunit 2-like 1 (Receptor of activated protein kinase C) (RACK)	0	1675	96.8
5	tcad0007.o.12	tcaa0001c.c.14_5.1.s.om.8	swissprot	PSB7_MOUSE (P70195) Proteasome subunit beta type 7 precursor (EC 3.4.25.1) (Proteasome subunit Z) (Macropain chain Z) (Multicatalytic endopeptidase complex chain Z)	1e-126	1157	78.7
5	tcad0007.p.01	tcad0007a.p.01_5.1.s.om.8	swissprot	RL7_BOVIN (Q58DT1) 60S ribosomal protein L7	1e-104	963	75.7
5	tcad0007.p.02	tcab0001c.c.01_5.1.s.om.8	swissprot	TAGL_MOUSE (P37804) Transgelin (Smooth muscle protein 22-alpha) (SM22-alpha) (Actin-associated protein p27)	1e-78	748	69
5	tcad0007.p.08	tcad0007a.p.08_5.1.s.om.8	prodom	pd_CG005145;sp_DYL1_MOUSE_Q15701; (21) DYNEIN LIGHT CHAIN MICROTUBULES MOTOR CYTOPLASMIC 1 AXONEMAL CDNA PIN	3e-22	255	97.8
5	tcad0008.d.13	tcac0004c.p.17_5.1.s.om.8	prodom	pd_CG017329;sp_Q9EQQ2_MOUSE_Q9EQQ2; (20) CDNA GENE RIKEN SIMILAR EXPRESSED GOLGI MEMBRANE 2610311I19RIK SB140 F32D8.4	1e-62	604	91.2
5	tcad0008.e.02	tcab0002c.c.22_5.1.s.om.8	prodom	pd_CG291529;sp_Q9NW68_HUMAN_Q9NW68; (1)	3e-30	324	80.2
5	tcad0008.f.18	tcad0008a.f.18_3.1.s.om.8	swissprot	SSRD_MOUSE (Q62186) Translocon-associated protein delta subunit precursor (TRAP-delta) (Signal sequence receptor delta subunit) (SSR-delta)	4e-64	624	69.7
5	tcad0008.h.11	tcab0001c.e.09_5.1.s.om.8	swissprot	GLPK_HUMAN (P32189) Glycerol kinase (EC 2.7.1.30) (ATP:glycerol 3-phosphotransferase) (Glycerokinase) (GK)	1e-40	420	60.4
5	tcad0008.i.08	tcad0008a.a.08_3.1.s.om.8	prodom	pd_CG000692;sp_DYR_MOUSE_P00375; (62) DIHYDROFOLATE REDUCTASE COMPLETE PROTEOME OXIDOREDUCTASE NADP ONE-CARBON METABOLISM TYPE RESISTANCE	5e-71	676	68.4
5	tcad0008.j.02	tcac0001c.n.10_3.1.s.om.8	swissprot	SMD3_XENLA (P62323) Small nuclear ribonucleoprotein Sm D3 (snRNP core protein D3) (Sm-D3)	6e-56	549	88.1
5	tcad0008.j.19	tcad0008a.f.13_3.1.s.om.8	swissprot	HNRPC_HUMAN (P07910) Heterogeneous nuclear ribonucleoproteins C1/C2 (hnRNP C1 / hnRNP C2)	2e-66	645	56.9
5	tcad0008.j.20	tcaa0001c.d.05_5.1.s.om.8	swissprot	FBXW2_HUMAN (Q9UKT8) F-box/WD-repeat protein 2 (F-box and WD-40 domain protein 2) (MD6 protein)	1e-130	1094	75.5
5	tcad0008.l.18	tcab0001c.m.22_5.1.s.om.8	swissprot	ZN706_MOUSE (Q9D115) Zinc finger protein 706	6e-15	198	82.5
5	tcad0008.m.06	tcac0005c.h.11_3.1.s.om.8	swissprot	NPM_XENLA (P07222) Nucleophosmin (NPM) (Nucleolar phosphoprotein B23) (Numatrin) (Nucleolar protein NO38)	5e-46	453	39.4
5	tcad0008.o.10	tcaa0002c.d.15_3.1.s.om.8	swissprot	TRY1_SALSA (P35031) Trypsin I precursor (EC 3.4.21.4)	1e-140	1275	96.6
5	tcad0008.p.01	tcad0008a.p.01_3.1.s.om.8	swissprot	PDCD7_HUMAN (Q8N8D1) Programmed cell death protein 7 (ES18) (HES18)	7e-56	552	39.6
5	tcad0008.p.02	tcab0001c.c.01_5.1.s.om.8	swissprot	TAGL_MOUSE (P37804) Transgelin (Smooth muscle protein 22-alpha) (SM22-alpha) (Actin-associated protein p27)	1e-78	748	69
5	tcad0008.p.06	tcad0008a.i.16_5.1.s.om.8	swissprot	TIMP2_MOUSE (P25785) Metalloproteinase inhibitor 2 precursor (TIMP-2) (Tissue inhibitor of metalloproteinases-2)	1e-83	792	67.2
5	tcad0008.p.10	tcab0001c.c.01_5.1.s.om.8	swissprot	TAGL_MOUSE (P37804) Transgelin (Smooth muscle protein 22-alpha) (SM22-alpha) (Actin-associated protein p27)	1e-78	748	69
5	tcad0008.p.11	tcad0006a.e.05_5.1.s.om.8	swissprot	NFIP1_BRARE (Q6DGP4) NEDD4 family-interacting protein 1	8e-90	845	84.4
5	tcad0009.a.06	tcaa0001c.h.19_5.1.s.om.8	swissprot	EF1A2_XENLA (P17507) Elongation factor 1-alpha, oocyte form (EF-1-alpha-O) (EF-1AO) (42S p48)	0	2141	88
5	tcad0009.b.01	tcaa0001c.g.02_5.1.s.om.8	swissprot	RL7A_FUGRU (O57592) 60S ribosomal protein L7a (Surfeit locus protein 3)	1e-127	1164	96.5
5	tcad0009.b.21	tcad0009a.b.21_3.1.s.om.8	prodom	pd_CG020269;sp_Q9VLN1_DROME_Q9VLN1; (8) REPEAT WD CONTAINING REPEATS GH09638P TRP-ASP TRP-AST PROTEIN-LIKE RAM2-ATP7 CG17293	1e-19	233	60
5	tcad0009.g.10	tcad0003a.f.12_3.1.s.om.8	swissprot	CBX3_PONPY (Q5R6X7) Chromobox protein homolog 3 (Heterochromatin protein 1 homolog gamma) (HP1 gamma)	9e-66	639	74
5	tcad0009.h.08	tcad0009a.h.08_3.1.s.om.8	swissprot	TCT1L_CANFA (Q8SPS9) T-complex associated-testis-expressed 1-like	8e-33	354	64.5
5	tcad0009.i.21	tcad0009a.i.21_3.1.s.om.8	swissprot	H33_SPISO (P84248) Histone H3.3	2e-69	671	100
5	tcad0009.j.16	tcaa0001c.k.16_3.1.s.om.8	swissprot	GBLP_BRARE (O42248) Guanine nucleotide-binding protein beta subunit 2-like 1 (Receptor of activated protein kinase C) (RACK)	0	1675	96.8
5	tcad0009.m.03	tcab0002c.i.17_5.1.s.om.8	swissprot	RL19_XENLA (Q7ZYS1) 60S ribosomal protein L19	5e-67	645	81.6
5	tcad0009.o.20	tcac0002c.f.10_5.1.s.om.8	prodom	pd_CG069030;sp_AMY1_HUMAN_Q99417; (4) BINDING C-MYC TRANSCRIPTION REGULATION NUCLEAR AMY-1 MYC ASSOCIATE HOMOLOG CG4546	7e-34	356	65
5	tcav0001.a.12	tcab0002c.l.09_5.1.s.om.8	swissprot	RL17_ICTPU (Q90YU1) 60S ribosomal protein L27	8e-65	627	88.1
5	tcav0001.a.21	tcav0001c.a.21_3.1.s.om.8	swissprot	PSD7_HUMAN (P51665) 26S proteasome non-ATPase regulatory subunit 7 (26S proteasome regulatory subunit rpn8) (26S proteasome regulatory subunit S12) (Proteasome subunit p40) (Mov34 protein homolog)	1e-146	1328	88.7
5	tcav0001.f.16	tcav0001c.f.16_5.1.s.om.8	swissprot	RAP1B_MOUSE (Q99JI6) Ras-related protein Rap-1b (GTP-binding protein smg p21B)	1e-83	791	90.6
5	tcav0001.g.04	tcav0001c.g.03_5.1.s.om.8	swissprot	RAB1A_RAT (Q6NYB7) Ras-related protein Rab-1A	1e-106	985	93.5
5	tcav0001.h.03	tcav0001c.h.03_3.1.s.om.8	swissprot	DP1_HUMAN (Q00765) Polyposis locus protein 1 (TB2 protein) (Receptor expression-enhancing protein 5)	1e-64	628	65.5
5	tcav0001.i.08	tcav0001c.i.08_3.1.s.om.8	prodom	pd_CG001339;sp_PRO2_MOUSE_Q9JJV2; (18) PROFILIN ACTIN-BINDING CYTOSKELETON MULTIGENE FAMILY 3D-STRUCTURE ACETYLATION I SPLICING ALTERNATIVE	3e-56	549	74.4
5	tcav0001.m.01	tcac0003c.n.15_3.1.s.om.8	swissprot	ROA0_HUMAN (Q13151) Heterogeneous nuclear ribonucleoprotein A0 (hnRNP A0)	6e-62	606	62.3
5	tcav0001.n.14	tcav0001c.n.14_3.1.s.om.8	swissprot	IF2B_HUMAN (P20042) Eukaryotic translation initiation factor 2 subunit 2 (Eukaryotic translation initiation factor 2 beta subunit) (eIF-2-beta)	1e-122	1127	69.9
5	tcav0002.a.15	tcav0002c.a.15_3.1.s.om.8	swissprot	RL11_ICTPU (Q90YV7) 60S ribosomal protein L11	3e-95	889	94.9
5	tcav0002.e.14	tcav0002c.e.14_5.1.s.om.8	prodom	pd_CG000461;sp_UBCI_MOUSE_P50550; (211) LIGASE ENZYME UBIQUITIN UBIQUITIN-CONJUGATING UBL CONJUGATION CARRIER PATHWAY UBIQUITIN-PROTEIN E2	8e-59	571	99
5	tcav0002.k.02	tcav0002c.k.02_5.1.s.om.8	prodom	pd_CG119884;sp_Q9CQG2_MOUSE_Q9CQG2; (12) PROTEOME COMPLETE METHYLTRANSFERASE AT2G21070 POSSIBLE METHYLASE DNA PA3840 2810013M15RIK SAM-DEPENDENT	9e-63	472	74.2
5	tcav0002.k.06	tcav0001c.f.18_3.1.s.om.8	swissprot	PHC3_HUMAN (Q8NDX5) Polyhomeotic-like protein 3 (Homolog of polyhomeotic 3) (Early development regulator 3)	5e-59	582	42.7
5	tcav0002.k.11	tcav0002c.k.11_3.1.s.om.8	swissprot	NUPR1_RAT (O54842) Nuclear protein 1 (Protein p8) (Candidate of metastasis 1)	5e-14	189	57.8
5	tcav0002.m.10	tcav0002c.m.10_5.1.s.om.8	prodom	pd_CG000015;sp_Q9NVJ2_HUMAN_Q9NVJ2; (659) GTP-BINDING LIPOPROTEIN PRENYLATION RAS-RELATED ADP-RIBOSYLATION FAMILY MULTIGENE GOLGI STACK FACTOR	2e-58	567	97.2
5	tcav0002.p.14	tcav0002c.p.14_5.1.s.om.8	swissprot	UBL4_MOUSE (P21126) Ubiquitin-like protein 4 (Ubiquitin-like protein GDX)	9e-41	419	56.1
5	tcav0003.a.12	tcav0003c.a.12_5.1.s.om.8	swissprot	RL21_HUMAN (P46778) 60S ribosomal protein L21	4e-78	740	84.2
5	tcav0003.b.04	tcac0002c.j.08_5.1.s.om.8	swissprot	IF1AX_PONPY (Q5RA42) Eukaryotic translation initiation factor 1A, X-chromosomal (eIF-1A X isoform) (eIF-4C)	6e-51	508	98.9
5	tcav0003.d.14	tcav0003c.d.14_3.1.s.om.8	prodom	pd_CG415601;sp_Q9D0R8_MOUSE_Q9D0R8; (4) CG14164 SIMILAR LD05893P 2600001B17RIK CG15735 PRODUCT FLJ30656 GENE	1e-61	595	80.5
5	tcav0003.e.12	tcav0003c.e.12_3.1.s.om.8	swissprot	IPK1_STRCA (Q9PSM2) Pancreatic secretory trypsin inhibitor	1e-11	169	48.3
5	tcav0003.f.15	tcav0003c.f.15_3.1.s.om.8	prodom	pd_CG123963;sp_Q99618_HUMAN_Q99618; (3) GENE SEQUENCE BAC GENETICS CHROMOSOME COMPLETE LIBRARY CLUSTER RESEARCH MOUSE	2e-09	145	39.6
5	tcav0003.p.01	tcab0001c.d.23_5.1.s.om.8	swissprot	RL11_ICTPU (Q90YV7) 60S ribosomal protein L11	7e-96	895	95.4
5	tcav0004.a.08	tcav0004c.a.08_3.1.s.om.8	prodom	pd_CG360252;sp_Q96Q89_HUMAN_Q96Q89; (1) MOTOR MITOTIC KINESIN-RELATED COIL COILED MICROTUBULES ATP-BINDING	1e-31	337	41.1
5	tcav0005.a.21	tcab0001c.i.15_5.1.s.om.8	swissprot	RL3_HUMAN (P39023) 60S ribosomal protein L3 (HIV-1 TAR RNA binding protein B) (TARBP-B)	0	1857	85.3
5	tcav0005.a.23	tcav0001c.g.15_3.1.s.om.8	prodom	pd_CG261029;sp_Q9HB66_HUMAN_Q9HB66; (1) PNAS-117	5e-08	133	52.1
5	tcav0005.c.10	tcav0002c.d.07_3.1.s.om.8	swissprot	CYC_THUAA (P81459) Cytochrome c	7e-53	525	93.2
5	tcav0005.c.20	tcav0002c.a.15_3.1.s.om.8	swissprot	RL11_ICTPU (Q90YV7) 60S ribosomal protein L11	3e-95	889	94.9
5	tcav0005.d.07	tcav0005c.d.07_3.1.s.om.8	prodom	pd_CG072652;sp_Y101_HUMAN_Q15004; (3) 2810417H13RIK RIKEN CDNA 2810417H13 KIAA0101 GENE	3e-24	273	50.8
5	tcav0005.d.20	tcav0005c.d.20_3.1.s.om.8	swissprot	NDKA_RAT (Q05982) Nucleoside diphosphate kinase A (EC 2.7.4.6) (NDK A) (NDP kinase A) (Tumor metastatic process-associated protein) (Metastasis inhibition factor NM23)	4e-70	675	83.4
5	tcav0005.i.01	tcav0005c.i.01_3.1.s.om.8	swissprot	RL21_HUMAN (P46778) 60S ribosomal protein L21	8e-78	740	84.2
5	tcav0005.o.09	tcav0005c.i.01_3.1.s.om.8	swissprot	RL21_HUMAN (P46778) 60S ribosomal protein L21	8e-78	740	84.2
5	tcav0005.p.06	tcav0004c.h.02_3.1.s.om.8	swissprot	DCK_HUMAN (P27707) Deoxycytidine kinase (EC 2.7.1.74) (dCK)	1e-08	145	53.5
6	AB044566	tcaa0001c.g.22_3.1.s.om.8	swissprot	INHA_CHICK (P43031) Inhibin alpha chain precursor	3e-57	567	45.2
6	AF326318	tcbk0056c.n.09_5.1.s.om.8	swissprot	STC_ONCMY (P43648) Stanniocalcin precursor (STC) (Corpuscles of Stannius protein) (CS) (Hypocalcin) (Teleocalcin)	1e-121	1117	85.8
6	AF439405	AF439405.1.s.om.8	swissprot	FSHR_HORSE (P47799) Follicle-stimulating hormone receptor precursor (FSH-R) (Follitropin receptor)	1e-164	1489	47.5
6	AJ132620	tcbi0023c.i.06_5.1.s.om.8	swissprot	APOEB_BRARE (O42364) Apolipoprotein Eb precursor (Apo-Eb)	3e-89	841	61.6
6	AJ242740	tcay0041b.c.21_5.1.s.om.8	swissprot	ESR1_ONCMY (P16058) Estrogen receptor (ER) (Estradiol receptor) (ER-alpha)	0	2853	88.2
6	AY100460	AY100460.1.s.om.8	swissprot	IGF1R_HUMAN (P08069) Insulin-like growth factor 1 receptor precursor (EC 2.7.1.112) (Insulin-like growth factor I receptor) (CD221 antigen) [Contains: Insulin-like growth factor 1 receptor alpha chain; Insulin-like growth factor 1 receptor beta chain]	2e-48	485	47.2
6	CA366510	CA366510.1.s.om.8	swissprot	GATA2_CHICK (P23824) GATA-binding factor 2 (GATA-2) (Transcription factor NF-E1B)	1e-109	1008	77
6	tcab0001.a.03	tcab0001c.a.03_5.1.s.om.8	prodom	pd_CG350498;sp_Q9M0N8_ARATH_Q9M0N8; (2)	3e-09	143	48
6	tcab0001.a.07	tcab0001c.a.07_5.1.s.om.8	prodom	pd_CG298917;sp_Q8N3U4_HUMAN_Q8N3U4; (10) NUCLEAR SA-1 STAG3 ANTIGEN SA-2 SA2 3 CG13916 SA F18E2.3	1e-49	492	45.7
6	tcab0001.f.12	tcab0001c.f.12_5.1.s.om.8	swissprot	RS20_RAT (P60868) 40S ribosomal protein S20	2e-60	592	98.3
6	tcab0001.m.12	tcab0001c.m.12_5.1.s.om.8	prodom	pd_CG069030;sp_AMY1_HUMAN_Q99417; (4) BINDING C-MYC TRANSCRIPTION REGULATION NUCLEAR AMY-1 MYC ASSOCIATE HOMOLOG CG4546	2e-29	318	58.3
6	tcab0001.m.18	tcab0001c.m.18_5.1.s.om.8	prodom	pd_CG009651;sp_Q8N8Q3_HUMAN_Q8N8Q3; (31) ENDONUCLEASE COMPLETE PROTEOME V HYDROLASE 3'ENDONUCLEASE DEOXYINOSINE DNA REPAIR NUCLEASE	2e-70	672	64.5
6	tcab0001.m.20	tcab0001c.m.20_5.1.s.om.8	swissprot	STXB_SYNHO (Q91453) Stonustoxin beta-subunit (SNTX beta-subunit)	9e-21	251	37
6	tcab0003.l.05	tcab0003c.l.05_5.1.s.om.8	swissprot	TAF9_MOUSE (Q8VI33) Transcription initiation factor TFIID subunit 9 (Transcription initiation factor TFIID 31 kDa subunit) (TAFII-31) (TAFII-32) (TAFII32)	1e-103	956	76
6	tcab0003.o.12	tcab0003c.o.12_5.1.s.om.8	swissprot	ILF3_BRARE (Q6NXA4) Interleukin enhancer-binding factor 3 homolog	3e-21	253	57.4
6	tcac0001.e.12	tcac0001c.e.12_3.1.s.om.8	swissprot	SOML_ONCKE (P24405) Somatolactin precursor (SL)	4e-21	256	100
6	tcac0001.l.04	tcac0001c.l.04_3.1.s.om.8	prodom	pd_CG354501;sp_Q9BRA2_HUMAN_Q9BRA2; (7) RH07711P EG:140G11.5 CG11024 RIKEN RE06767P DNA 4831443O22 CLONE:MBD2 42-9-9 5	8e-48	476	66.6
6	tcac0002.d.18	tcac0002c.d.18_3.1.s.om.8	prodom	pd_CG004148;sp_Q16226_HUMAN_Q16226; (46) CHROMOSOME RIKEN CDNA III GENE 1200008J08RIK BRAIN-EXPRESSED VDUP1 CG3014 CG10086	4e-63	608	58
6	tcac0002.g.02	tcac0002c.g.02_5.1.s.om.8	prodom	pd_CG013012;sp_THY1_HUMAN_P04216; (2) ANTIGEN MEMBRANE GLYCOPROTEIN THY-1 IMMUNOGLOBULIN CD90 CDW90 SIGNAL PRECURSOR GPI-ANCHOR	0.004	90	24
6	tcac0002.n.17	tcac0002c.n.17_3.1.s.om.8	swissprot	HA2J_MOUSE (P23150) H-2 class II histocompatibility antigen, I-E alpha chain precursor (Fragment)	5e-28	313	37.2
6	tcac0002.o.19	tcac0002c.o.19_3.1.s.om.8	swissprot	YNZ9_CAEEL (P45969) Hypothetical protein T09A5.9 in chromosome III	5e-62	609	43.6
6	tcac0002.o.23	tcac0002c.o.23_3.1.s.om.8	swissprot	STK24_HUMAN (Q9Y6E0) Serine/threonine-protein kinase 24 (EC 2.7.1.37) (STE20-like kinase MST3) (MST-3) (Mammalian STE20-like protein kinase 3)	1e-116	1071	75
6	tcac0003.m.02	tcac0003c.m.02_3.1.s.om.8	swissprot	4EBP_BRARE (Q98TT6) Eukaryotic translation initiation factor 4E-1A-binding protein (eIF4E-1A-binding protein) (4E-BP)	2e-21	255	62
6	tcac0004.a.02	tcaa0001c.c.04_5.1.s.om.8	swissprot	CBPA2_RAT (P19222) Carboxypeptidase A2 precursor (EC 3.4.17.15)	1e-142	1298	60.1
6	tcac0004.a.21	tcac0004c.a.21_3.1.s.om.8	swissprot	SIAS_HUMAN (Q9NR45) Sialic acid synthase (N-acetylneuraminate synthase) (EC 2.5.1.56) (N-acetylneuraminic acid synthase) (N-acetylneuraminate-9-phosphate synthase) (EC 2.5.1.57) (N-acetylneuraminic acid phosphate synthase)	0.0005	109	53.4
6	tcac0005.a.06	tcac0005c.a.06_3.1.s.om.8	swissprot	FBLN1_BRARE (O42182) Fibulin-1 precursor	1e-140	1279	78.1
6	tcac0005.j.04	tcac0005c.j.04_3.1.s.om.8	prodom	pd_CG000239;sp_Q9JLR5_MOUSE_Q9JLR5; (301) TRANSCRIPTION DNA-BINDING FACTOR NUCLEAR REGULATION DIFFERENTIATION DEVELOPMENTAL HELIX-LOOP-HELIX BHLH ACTIVATOR	2e-15	196	82
6	tcac0005.j.16	tcac0002c.n.17_3.1.s.om.8	swissprot	HA2J_MOUSE (P23150) H-2 class II histocompatibility antigen, I-E alpha chain precursor (Fragment)	5e-28	313	37.2
6	tcac0005.o.09	tcab0002c.a.05_5.1.s.om.8	swissprot	TAF12_HUMAN (Q16514) Transcription initiation factor TFIID subunit 12 (Transcription initiation factor TFIID 20/15 kDa subunits) (TAFII-20/TAFII-15) (TAFII20/TAFII15)	6e-67	648	78.6
6	tcac0005.p.15	tcaa0001c.o.16_5.1.s.om.8	swissprot	APOEB_BRARE (O42364) Apolipoprotein Eb precursor (Apo-Eb)	6e-85	804	60.2
6	tcac0006.k.06	tcac0006c.k.06_3.1.s.om.8	swissprot	CFAD_PIG (P51779) Complement factor D precursor (EC 3.4.21.46) (C3 convertase activator) (Properdin factor D) (Adipsin)	1e-33	356	46.7
6	tcad0001.n.19	tcab0001c.n.16_5.1.s.om.8	swissprot	NXT2_HUMAN (Q9NPJ8) NTF2-related export protein 2 (p15-2 protein)	2e-56	558	72
6	tcad0004.b.18	tcab0001c.d.07_5.1.s.om.8	swissprot	ITM2B_CHICK (O42204) Integral membrane protein 2B (Transmembrane protein E3-16)	9e-93	872	61.2
6	tcad0004.h.09	tcad0004a.h.09_3.1.s.om.8	swissprot	LSM7_HUMAN (Q9UK45) U6 snRNA-associated Sm-like protein LSm7	3e-48	484	89.6
6	tcad0004.l.05	tcad0001a.l.13_3.1.s.om.8	swissprot	4EBP_BRARE (Q98TT6) Eukaryotic translation initiation factor 4E-1A-binding protein (eIF4E-1A-binding protein) (4E-BP)	7e-45	457	75
6	tcad0005.c.18	tcad0005a.c.18_5.1.s.om.8	swissprot	B2MG_ICTPU (O42197) Beta-2-microglobulin precursor	8e-44	446	68.9
6	tcad0005.j.03	tcad0005a.j.03_3.1.s.om.8	swissprot	HG2A_RAT (P10247) H-2 class II histocompatibility antigen, gamma chain (MHC class II associated invariant chain) (Ia antigen-associated invariant chain) (Ii) (CD74 antigen)	4e-31	341	33.7
6	tcad0005.l.05	tcaa0001c.g.22_3.1.s.om.8	swissprot	INHA_CHICK (P43031) Inhibin alpha chain precursor	3e-57	567	45.2
6	tcad0005.o.17	tcab0003c.f.09_5.1.s.om.8	swissprot	B2MG_ICTPU (O42197) Beta-2-microglobulin precursor	1e-43	446	68.9
6	tcad0007.n.03	tcac0006c.k.06_3.1.s.om.8	swissprot	CFAD_PIG (P51779) Complement factor D precursor (EC 3.4.21.46) (C3 convertase activator) (Properdin factor D) (Adipsin)	1e-33	356	46.7
6	tcad0007.p.20	tcad0007a.p.20_3.1.s.om.8	swissprot	APOEB_BRARE (O42364) Apolipoprotein Eb precursor (Apo-Eb)	2e-40	418	58.1
6	tcad0008.h.18	tcad0007a.k.12_3.1.s.om.8	swissprot	PGSG_HUMAN (P10124) Secretory granule proteoglycan core protein precursor (Platelet proteoglycan core protein) (P.PG) (Hematopoetic proteoglycan core protein) (Serglycin)	3e-06	125	37
6	tcav0001.e.03	tcav0001c.e.03_5.1.s.om.8	swissprot	PRDX4_HUMAN (Q13162) Peroxiredoxin 4 (EC 1.11.1.15) (Prx-IV) (Thioredoxin peroxidase AO372) (Thioredoxin-dependent peroxide reductase A0372) (Antioxidant enzyme AOE372) (AOE37-2)	1e-118	1090	88
6	tcav0001.g.05	tcaa0001c.g.22_3.1.s.om.8	swissprot	INHA_CHICK (P43031) Inhibin alpha chain precursor	3e-57	567	45.2
6	tcav0001.o.24	tcav0001c.o.24_3.1.s.om.8	swissprot	LIGA_HUMAN (P41214) Ligatin (Hepatocellular carcinoma-associated antigen 56)	4e-99	924	55
6	tcav0002.a.18	tcav0002c.a.18_3.1.s.om.8	swissprot	CD9_RAT (P40241) CD9 antigen	9e-64	620	51.5
6	tcav0002.b.06	tcav0002c.b.06_3.1.s.om.8	swissprot	FABPH_ONCMY (O13008) Fatty acid-binding protein, heart (H-FABP) (Heart-type fatty acid-binding protein)	1e-69	668	100
6	tcav0002.d.24	tcav0002c.d.24_3.1.s.om.8	swissprot	CO7_HUMAN (P10643) Complement component C7 precursor	1e-33	357	45.8
6	tcav0002.h.09	tcav0002c.h.09_3.1.s.om.8	swissprot	CP2M1_ONCMY (Q92088) Cytochrome P450 2M1 (EC 1.14.14.1) (CYPIIM1) (Lauric acid omega-6-hydroxylase) (LMC1)	1e-119	1102	90.9
6	tcav0003.d.07	tcav0003c.d.07_3.1.s.om.8	swissprot	ZN300_HUMAN (Q96RE9) Zinc finger protein 300	4e-58	574	55.6
6	tcav0003.d.11	tcav0003c.d.11_3.1.s.om.8	swissprot	FABPA_BOVIN (P48035) Fatty acid-binding protein, adipocyte (AFABP) (Adipocyte lipid-binding protein) (ALBP)	1e-42	434	58.1
6	tcav0003.d.15	tcay0019b.l.01_3.1.s.om.8	swissprot	HPRT_MACFA (Q6LDD9) Hypoxanthine-guanine phosphoribosyltransferase (EC 2.4.2.8) (HGPRT) (HGPRTase)	2e-83	790	69.6
6	tcav0003.k.03	tcav0002c.b.06_3.1.s.om.8	swissprot	FABPH_ONCMY (O13008) Fatty acid-binding protein, heart (H-FABP) (Heart-type fatty acid-binding protein)	1e-69	668	100
6	tcav0005.h.01	tcav0005c.h.01_3.1.s.om.8	swissprot	MARE3_RAT (Q5XIT1) Microtubule-associated protein RP/EB family member 3 (End-binding protein 3) (EB3) (EB1 protein family member 3) (EBF3) (RP3)	5e-55	542	78
6	tcav0005.j.14	tcav0002c.a.18_3.1.s.om.8	swissprot	CD9_RAT (P40241) CD9 antigen	9e-64	620	51.5
6	tcav0005.o.12	tcav0005c.o.12_3.1.s.om.8	swissprot	INHA_CHICK (P43031) Inhibin alpha chain precursor	9e-38	391	55.7
7	BX298095	tcay0001b.p.02_3.1.s.om.8	swissprot	DAX1_PIG (P79386) Nuclear receptor 0B1 (Nuclear receptor DAX-1)	1e-57	569	53.6
7	BX315314	tcay0011b.b.20_5.1.s.om.8	swissprot	IBP2_BRARE (Q9PTH3) Insulin-like growth factor binding protein 2 precursor (IGFBP-2) (IBP-2) (IGF-binding protein 2)	1e-124	1141	76.1
7	CA367787	tcav0001c.c.03_5.1.s.om.8	swissprot	BI1_PAROL (Q9IA79) Probable Bax inhibitor-1 (BI-1)	1e-109	1014	85.9
7	CA387866	tcag0001a.b.03_5.1.s.om.8	swissprot	LOX5_HUMAN (P09917) Arachidonate 5-lipoxygenase (EC 1.13.11.34) (5-lipoxygenase) (5-LO)	1e-118	1084	76.3
7	M95184	tcbk0018c.o.11_5.1.s.om.8	swissprot	IGF2_ONCMY (Q02816) Insulin-like growth factor II precursor (IGF-II) (Erythrotropin)	1e-110	1027	92.9
7	tcab0001.e.09	tcab0001c.e.09_5.1.s.om.8	swissprot	GLPK_HUMAN (P32189) Glycerol kinase (EC 2.7.1.30) (ATP:glycerol 3-phosphotransferase) (Glycerokinase) (GK)	1e-40	420	60.4
7	tcab0001.i.03	tcab0001c.i.03_5.1.s.om.8	swissprot	IVD_HUMAN (P26440) Isovaleryl-CoA dehydrogenase, mitochondrial precursor (EC 1.3.99.10) (IVD)	8e-90	846	83.9
7	tcab0001.j.03	tcab0001c.j.03_5.1.s.om.8	swissprot	PSGP_ONCMY (P12027) Polysialoglycoprotein precursor (PSGP) (Apopolysialoglycoprotein) (apoPSGP)	4e-89	835	91.3
7	tcab0003.i.06	tcab0003c.i.06_5.1.s.om.8	swissprot	CDC2_CARAU (P51958) Cell division control protein 2 homolog (EC 2.7.1.37) (p34 protein kinase) (Cyclin-dependent kinase 1) (CDK1)	1e-164	1486	93
7	tcab0003.l.16	tcaa0002c.i.02_3.1.s.om.8	swissprot	CO1A1_CHICK (P02457) Collagen alpha 1(I) chain precursor	1e-136	1245	83.6
7	tcab0003.l.17	tcab0003c.l.17_5.1.s.om.8	swissprot	NOLA3_BRARE (Q6DRH5) H/ACA ribonucleoprotein complex subunit 3 (Nucleolar protein family A member 3)	7e-29	317	93.7
7	tcab0003.m.16	tcab0003c.m.16_5.1.s.om.8	swissprot	MYL6_RAT (Q64119) Myosin light polypeptide 6 (Myosin light chain alkali 3) (Myosin light chain 3) (MLC-3) (LC17)	9e-70	671	83.8
7	tcab0003.m.17	tcab0003c.j.24_5.1.s.om.8	prodom	pd_CG314487;sp_Q9H6F5_HUMAN_Q9H6F5; (1) FLJ22321	1e-05	113	54.1
7	tcab0003.o.20	tcab0003c.m.18_5.1.s.om.8	swissprot	FBX39_RAT (Q66H10) F-box only protein 39	2e-12	171	59.6
7	tcab0003.o.21	tcab0003c.o.21_5.1.s.om.8	swissprot	MMP2_CHICK (Q90611) 72 kDa type IV collagenase precursor (EC 3.4.24.24) (72 kDa gelatinase) (Matrix metalloproteinase-2) (MMP-2) (Gelatinase A)	0	2725	72.4
7	tcac0001.b.03	tcab0002c.g.19_5.1.s.om.8	swissprot	EI2BA_HUMAN (Q14232) Translation initiation factor eIF-2B alpha subunit (eIF-2B GDP-GTP exchange factor)	1e-131	1200	79
7	tcac0001.d.03	tcac0001c.d.03_3.1.s.om.8	swissprot	DYH5_HUMAN (Q8TE73) Ciliary dynein heavy chain 5 (Axonemal beta dynein heavy chain 5) (HL1)	1e-115	898	68.7
7	tcac0001.h.07	tcac0001c.h.07_3.1.s.om.8	swissprot	DHE3_CHAAC (P82264) GLutamate dehydrogenase (EC 1.4.1.3) (GDH)	0	2443	91.8
7	tcac0002.k.06	tcac0002c.k.06_3.1.s.om.8	swissprot	PP1B_RAT (P62142) Serine/threonine protein phosphatase PP1-beta catalytic subunit (EC 3.1.3.16) (PP-1B)	0	1654	98.3
7	tcac0003.c.15	tcac0003c.c.15_3.1.s.om.8	swissprot	VIT_ONCMY (Q92093) Vitellogenin precursor (VTG) [Contains: Lipovitellin I (LVI); Phosvitin (PV); Lipovitellin II (LVII)]	0	3574	91.1
7	tcac0003.d.09	tcac0003c.d.09_3.1.s.om.8	swissprot	VAMP2_MACMU (Q9N0Y0) Vesicle-associated membrane protein 2 (VAMP-2) (Synaptobrevin-2)	4e-25	281	67.7
7	tcac0004.i.06	tcac0004c.i.06_3.1.s.om.8	swissprot	RETB2_ONCMY (P24775) Plasma retinol-binding protein II (PRBP-II)	1e-103	956	99.4
7	tcac0004.m.06	tcac0004c.m.06_3.1.s.om.8	swissprot	MYH11_RABIT (P35748) Myosin-11 (Myosin heavy chain, smooth muscle isoform) (SMMHC)	1e-63	620	61.7
7	tcac0004.p.08	tcac0004c.o.09_3.1.s.om.8	swissprot	K1C13_ONCMY (Q8JFQ6) Keratin, type I cytoskeletal 13 (Cytokeratin-13) (CK-13) (Keratin-13) (K13)	1e-165	1499	82
7	tcac0005.c.02	tcac0005c.c.02_3.1.s.om.8	swissprot	TPM3_HUMAN (P06753) Tropomyosin alpha 3 chain (Tropomyosin 3) (Tropomyosin gamma) (hTM5)	8e-90	658	73.2
7	tcac0005.e.19	tcac0005c.e.19_5.1.s.om.8	swissprot	TPM1_LIZAU (P84335) Tropomyosin 1 alpha chain (Alpha-tropomyosin)	1e-103	963	71.1
7	tcac0005.f.18	tcaa0002c.m.07_5.1.s.om.8	swissprot	TPM1_LIZAU (P84335) Tropomyosin 1 alpha chain (Alpha-tropomyosin)	1e-122	1132	86.4
7	tcac0006.g.17	tcac0001c.h.06_3.1.s.om.8	swissprot	RETB1_ONCMY (P24774) Plasma retinol-binding protein I (PRBP-I)	1e-103	961	99.4
7	tcad0001.f.11	tcad0001a.f.11_3.1.s.om.8	swissprot	TAGL_CHICK (P19966) Transgelin (Smooth muscle protein 22-alpha) (SM22-alpha)	4e-77	735	70.5
7	tcad0001.i.14	tcac0003c.i.24_3.1.s.om.8	swissprot	EPD_CYPCA (P38528) Ependymin precursor (EPD)	2e-27	306	33.1
7	tcad0002.h.06	tcad0002a.h.06_3.1.s.om.8	swissprot	POSTN_MOUSE (Q62009) Periostin precursor (PN) (Osteoblast-specific factor 2) (OSF-2)	3e-52	522	39.8
7	tcad0002.p.05	tcad0001a.f.11_3.1.s.om.8	swissprot	TAGL_CHICK (P19966) Transgelin (Smooth muscle protein 22-alpha) (SM22-alpha)	4e-77	735	70.5
7	tcad0003.a.08	tcaa0001c.g.02_5.1.s.om.8	swissprot	RL7A_FUGRU (O57592) 60S ribosomal protein L7a (Surfeit locus protein 3)	1e-127	1164	96.5
7	tcad0003.g.09	tcaa0002c.m.07_5.1.s.om.8	swissprot	TPM1_LIZAU (P84335) Tropomyosin 1 alpha chain (Alpha-tropomyosin)	1e-122	1132	86.4
7	tcad0003.l.18	tcaa0002c.m.07_5.1.s.om.8	swissprot	TPM1_LIZAU (P84335) Tropomyosin 1 alpha chain (Alpha-tropomyosin)	1e-122	1132	86.4
7	tcad0003.p.14	tcad0003a.p.14_3.1.s.om.8	swissprot	TPM4_RAT (P09495) Tropomyosin alpha 4 chain (Tropomyosin 4) (TM-4)	5e-29	323	60.3
7	tcad0003.p.18	tcac0006c.m.17_5.1.s.om.8	swissprot	SFPQ_MOUSE (Q8VIJ6) Splicing factor, proline-and glutamine-rich (Polypyrimidine tract-binding protein-associated splicing factor) (PTB-associated splicing factor) (PSF) (DNA-binding p52/p100 complex, 100 kDa subunit)	3e-28	313	37.7
7	tcad0004.b.10	tcac0004c.i.06_3.1.s.om.8	swissprot	RETB2_ONCMY (P24775) Plasma retinol-binding protein II (PRBP-II)	1e-103	956	99.4
7	tcad0004.i.04	tcab0003c.m.16_5.1.s.om.8	swissprot	MYL6_RAT (Q64119) Myosin light polypeptide 6 (Myosin light chain alkali 3) (Myosin light chain 3) (MLC-3) (LC17)	9e-70	671	83.8
7	tcad0004.k.17	tcad0004a.k.17_3.1.s.om.8	swissprot	RL7_BOVIN (Q58DT1) 60S ribosomal protein L7	1e-103	962	75.3
7	tcad0004.o.12	tcaa0002c.o.04_3.1.s.om.8	swissprot	COX3_ONCMY (P48172) Cytochrome c oxidase subunit 3 (EC 1.9.3.1) (Cytochrome c oxidase polypeptide III)	2e-91	861	85.9
7	tcad0004.p.17	tcad0004a.p.17_3.1.s.om.8	prodom	pd_CG257453;sp_Q9BRK2_HUMAN_Q9BRK2; (2) MGC:11798 SIMILAR FLJ20707 FOR	0.0002	102	34.2
7	tcad0005.a.05	tcad0001a.b.03_3.1.s.om.8	swissprot	H6_ONCMY (P02315) Nonhistone chromosomal protein H6 (Histone T) [Contains: Oncorhyncin III]	3e-10	159	58.7
7	tcad0005.c.07	tcaa0001c.p.08_3.1.s.om.8	swissprot	TYB11_ONCMY (P26351) Thymosin beta-11	6e-08	138	70.7
7	tcad0005.h.02	tcad0005a.h.02_3.1.s.om.8	swissprot	FLNA_HUMAN (P21333) Filamin-A (Alpha-filamin) (Filamin-1) (Endothelial actin-binding protein) (Actin-binding protein 280) (ABP-280) (Nonmuscle filamin)	3e-44	453	65.1
7	tcad0005.h.07	tcad0005a.h.07_3.1.s.om.8	prodom	pd_CG065359;sp_O82170_ARATH_O82170; (520) NUCLEAR REPEAT CHROMOSOME TRANSCRIPTION RECEPTOR ZINC-FINGER ORF FRAME READING DNA-BINDING	0.0006	98	28.5
7	tcad0005.i.20	tcac0001c.c.03_3.1.s.om.8	swissprot	CNN1_MOUSE (Q08091) Calponin-1 (Calponin H1, smooth muscle) (Basic calponin)	1e-112	1039	69.3
7	tcad0005.k.03	tcaa0002c.h.11_3.1.s.om.8	swissprot	HB2J_MOUSE (P18469) H-2 class II histocompatibility antigen, I-E beta chain precursor	1e-38	405	37.6
7	tcad0005.k.06	tcad0003a.p.14_3.1.s.om.8	swissprot	TPM4_RAT (P09495) Tropomyosin alpha 4 chain (Tropomyosin 4) (TM-4)	5e-29	323	60.3
7	tcad0005.k.22	tcad0003a.e.17_3.1.s.om.8	swissprot	OAZ1_BRARE (Q9YI98) Ornithine decarboxylase antizyme 1 (ODC antizyme, short form) (ODC-Az-S)	6e-69	664	77.3
7	tcad0005.o.07	tcaa0002c.p.06_5.1.s.om.8	swissprot	CO1A2_ONCMY (O93484) Collagen alpha 2(I) chain precursor	0	2019	78.4
7	tcad0005.o.11	tcad0005a.o.11_3.1.s.om.8	swissprot	RT23_MOUSE (Q8VE22) Mitochondrial ribosomal protein S23 (S23mt) (MRP-S23)	5e-45	458	62.7
7	tcad0005.p.20	tcad0005a.p.20_3.1.s.om.8	swissprot	PTA2_XENLA (P48531) Pleiotrophic factor-alpha-2 precursor (PTF-alpha-2)	7e-37	389	70.1
7	tcad0006.b.01	tcaa0001c.j.19_5.1.s.om.8	swissprot	CO1A2_ONCMY (O93484) Collagen alpha 2(I) chain precursor	1e-174	1577	86.4
7	tcad0006.b.04	tcad0006a.b.04_3.1.s.om.8	swissprot	TAGL_CHICK (P19966) Transgelin (Smooth muscle protein 22-alpha) (SM22-alpha)	3e-76	727	70
7	tcad0006.b.05	tcaa0001c.h.06_3.1.s.om.8	swissprot	TRY1_SALSA (P35031) Trypsin I precursor (EC 3.4.21.4)	1e-137	1255	95.4
7	tcad0006.b.08	tcad0006a.b.08_3.1.s.om.8	swissprot	AHNK_HUMAN (Q09666) Neuroblast differentiation-associated protein AHNAK (Desmoyokin) (Fragments)	2e-08	144	30.3
7	tcad0006.c.11	tcan0001a.m.03_5.1.s.om.8	swissprot	SF3B1_HUMAN (O75533) Splicing factor 3B subunit 1 (Spliceosome associated protein 155) (SAP 155) (SF3b155) (Pre-mRNA splicing factor SF3b 155 kDa subunit)	2e-89	843	96.2
7	tcad0006.g.17	tcaa0002c.i.13_5.1.s.om.8	swissprot	CO1A1_CHICK (P02457) Collagen alpha 1(I) chain precursor	3e-64	469	86.5
7	tcad0006.g.21	tcad0006a.g.21_3.1.s.om.8	swissprot	GCSP_MOUSE (Q91W43) Glycine dehydrogenase [decarboxylating], mitochondrial precursor (EC 1.4.4.2) (Glycine decarboxylase) (Glycine cleavage system P-protein)	9e-97	904	81.9
7	tcad0006.j.01	tcad0006a.j.01_3.1.s.om.8	prodom	pd_CG122840;sp_TME9_HUMAN_Q9P0T7; (6) TRANSMEMBRANE LYSOSOME SIGNAL PRECURSOR C11ORF15 GLYCOPROTEIN CG1161 HOMOLOG DERIVED DERMAL	2e-13	179	88.3
7	tcad0006.k.01	tcac0001c.j.04_3.1.s.om.8	swissprot	PTA2_XENLA (P48531) Pleiotrophic factor-alpha-2 precursor (PTF-alpha-2)	4e-39	408	69.5
7	tcad0006.n.03	tcaa0002c.m.07_5.1.s.om.8	swissprot	TPM1_LIZAU (P84335) Tropomyosin 1 alpha chain (Alpha-tropomyosin)	1e-122	1132	86.4
7	tcad0006.n.20	tcad0006a.n.20_5.1.s.om.8	swissprot	GDIR_MOUSE (Q99PT1) Rho GDP-dissociation inhibitor 1 (Rho GDI 1) (Rho-GDI alpha) (GDI-1)	1e-11	173	85.2
7	tcad0007.b.11	tcad0007a.b.11_3.1.s.om.8	swissprot	YMEX_CAEEL (P48727) Putative serine/threonine protein phosphatase F56C9.1 in chromosome III (EC 3.1.3.16)	5e-75	718	83.8
7	tcad0007.f.04	tcaa0001c.b.06_5.1.s.om.8	swissprot	TRY1_SALSA (P35031) Trypsin I precursor (EC 3.4.21.4)	1e-140	1280	97.5
7	tcad0007.f.19	tcad0007a.f.19_3.1.s.om.8	swissprot	PEPE_XENLA (Q91642) Alpha-aspartyl dipeptidase (EC 3.4.13.21) (Asp-specific dipeptidase) (Dipeptidase E)	1e-93	877	70.7
7	tcad0007.f.23	tcad0007a.f.23_5.1.s.om.8	swissprot	HBA1_ONCMY (P02019) Hemoglobin alpha-1 subunit (Hemoglobin alpha-1 chain) (Alpha-1-globin)	1e-74	710	97.9
7	tcad0007.h.07	tcab0002c.p.21_5.1.s.om.8	swissprot	CPNS1_RABIT (P06813) Calpain small subunit 1 (CSS1) (Calcium-dependent protease small subunit 1) (Calcium-dependent protease small subunit) (CDPS) (Calpain regulatory subunit) (Calcium-activated neutral proteinase small subunit) (CANP small subunit)	4e-71	683	61.5
7	tcad0007.j.03	tcad0007a.f.19_3.1.s.om.8	swissprot	PEPE_XENLA (Q91642) Alpha-aspartyl dipeptidase (EC 3.4.13.21) (Asp-specific dipeptidase) (Dipeptidase E)	1e-93	877	70.7
7	tcad0007.j.07	tcad0007a.f.23_5.1.s.om.8	swissprot	HBA1_ONCMY (P02019) Hemoglobin alpha-1 subunit (Hemoglobin alpha-1 chain) (Alpha-1-globin)	1e-74	710	97.9
7	tcad0007.j.15	tcab0002c.p.21_5.1.s.om.8	swissprot	CPNS1_RABIT (P06813) Calpain small subunit 1 (CSS1) (Calcium-dependent protease small subunit 1) (Calcium-dependent protease small subunit) (CDPS) (Calpain regulatory subunit) (Calcium-activated neutral proteinase small subunit) (CANP small subunit)	4e-71	683	61.5
7	tcad0007.m.23	tcad0007a.a.11_5.1.s.om.8	swissprot	LPIN3_HUMAN (Q9BQK8) Lipin-3 (Lipin 3-like)	8e-55	541	47.3
7	tcad0007.n.19	tcad0007a.n.19_3.1.s.om.8	prodom	pd_CG008103;sp_Q96EH3_HUMAN_Q96EH3; (58) PROTEOME COMPLETE IOJAP IOJAP-RELATED PLANT HOMOLOG STY0693 SUPERFAMILY LMO1486 SAV1592	2e-27	301	69
7	tcad0007.n.23	tcaa0001c.c.20_3.1.s.om.8	swissprot	DDX39_MOUSE (Q8VDW0) ATP-dependent RNA helicase DDX39 (EC 3.6.1.-) (DEAD box protein 39)	0	1985	94.1
7	tcad0008.f.02	tcaa0002c.d.21_5.1.s.om.8	swissprot	HBB1_ONCMY (P02142) Hemoglobin beta-1 subunit (Hemoglobin beta-1 chain) (Beta-1-globin) (Hemoglobin beta-I chain)	3e-77	734	97.2
7	tcad0008.k.04	tcad0008a.k.04_5.1.s.om.8	prodom	pd_CG680260;sp_Q8N9M5_HUMAN_Q8N9M5; (1) FLJ36878	0.0005	98	43.7
7	tcad0008.m.02	tcad0008a.m.02_5.1.s.om.8	swissprot	PABP2_BOVIN (Q28165) Polyadenylate-binding protein 2 (Poly(A)-binding protein 2) (PolyA binding protein II) (PABII) (Polyadenylate-binding nuclear protein 1) (Nuclear poly(A)-binding protein 1)	9e-52	518	56
7	tcad0008.m.20	tcad0008a.a.22_3.1.s.om.8	swissprot	FTCD_RAT (O88618) Formimidoyltransferase-cyclodeaminase (Formiminotransferase-cyclodeaminase) (FTCD) (58 kDa microtubule-binding protein) [Includes: Glutamate formimidoyltransferase (EC 2.1.2.5) (Glutamate formiminotransferase) (Glutamate formyltransfera	0	1815	63.8
7	tcad0009.a.22	tcad0009a.a.22_3.1.s.om.8	swissprot	HBA_SALSA (P11251) Hemoglobin alpha subunit (Hemoglobin alpha chain) (Alpha-globin)	2e-72	694	95
7	tcad0009.e.24	tcac0002c.b.02_3.1.s.om.8	swissprot	SPRC_RAT (P16975) SPARC precursor (Secreted protein acidic and rich in cysteine) (Osteonectin) (ON) (Basement-membrane protein 40) (BM-40)	1e-132	1214	72.8
7	tcad0009.f.04	tcaa0001c.j.19_5.1.s.om.8	swissprot	CO1A2_ONCMY (O93484) Collagen alpha 2(I) chain precursor	1e-174	1577	86.4
7	tcad0009.f.18	tcac0001c.p.14_3.1.s.om.8	swissprot	ARPC3_HUMAN (O15145) Actin-related protein 2/3 complex subunit 3 (ARP2/3 complex 21 kDa subunit) (p21-ARC)	3e-90	846	84.1
7	tcad0009.g.02	tcac0002c.b.02_3.1.s.om.8	swissprot	SPRC_RAT (P16975) SPARC precursor (Secreted protein acidic and rich in cysteine) (Osteonectin) (ON) (Basement-membrane protein 40) (BM-40)	1e-132	1214	72.8
7	tcad0009.g.24	tcad0009a.g.24_3.1.s.om.8	swissprot	HMGT_ONCMY (P07746) High mobility group-T protein (HMG-T) (HMG-T1) (HMG-1)	3e-92	866	91.6
7	tcad0009.j.13	tcad0006a.e.14_3.1.s.om.8	swissprot	TFPI2_HUMAN (P48307) Tissue factor pathway inhibitor 2 precursor (TFPI-2) (Placental protein 5) (PP5)	2e-32	347	51.2
7	tcad0009.k.08	tcad0009a.k.08_3.1.s.om.8	swissprot	LUM_CHICK (P51890) Lumican precursor (Keratan sulfate proteoglycan lumican) (KSPG lumican)	5e-76	728	51.6
7	tcad0009.l.17	tcad0009a.l.17_3.1.s.om.8	swissprot	DCUP_BRARE (Q9PTS2) Uroporphyrinogen decarboxylase (EC 4.1.1.37) (URO-D) (UPD)	1e-167	1516	77.6
7	tcad0009.m.24	tcad0009a.m.24_5.1.s.om.8	prodom	pd_CG360250;sp_Q9NXE4_HUMAN_Q9NXE4; (4) LD28817P 4122402O22RIK RIKEN SIMILAR FLJ20297 CDNA 4122402O22 CG6962 GENE	3e-78	738	61.6
7	tcav0001.j.23	tcav0001c.e.24_5.1.s.om.8	swissprot	RS9_RAT (P29314) 40S ribosomal protein S9	1e-94	882	98.2
7	tcav0001.o.16	tcag0002b.h.15_5.1.s.om.8	swissprot	CO6A2_CHICK (P15988) Collagen alpha 2(VI) chain precursor	3e-18	227	53.5
7	tcav0002.b.20	tcav0002c.b.20_3.1.s.om.8	swissprot	CALU_HUMAN (O43852) Calumenin precursor (Crocalbin) (IEF SSP 9302)	4e-94	881	59.5
7	tcav0002.c.02	tcac0002c.h.05_5.1.s.om.8	swissprot	CO1A1_CHICK (P02457) Collagen alpha 1(I) chain precursor	1e-136	1250	84
7	tcav0002.c.06	tcav0002c.c.06_3.1.s.om.8	swissprot	WFDC2_RABIT (Q28631) WAP four-disulfide core domain protein 2 precursor (Major epididymis-specific protein E4) (Epididymal protein BE-20)	9e-13	179	35.7
7	tcav0002.c.21	tcac0004c.c.19_3.1.s.om.8	swissprot	RGS5_PIG (Q864Z2) Regulator of G-protein signaling 5 (RGS5)	6e-60	590	63.1
7	tcav0003.d.06	tcav0003c.d.06_3.1.s.om.8	swissprot	MFAP2_BOVIN (P27424) Microfibrillar-associated protein 2 precursor (MFAP-2) (Microfibril-associated glycoprotein) (MAGP) (MAGP-1) (Tropoelastin-binding protein)	3e-22	262	66.6
7	tcav0003.i.10	tcal0001a.e.03_5.1.s.om.8	swissprot	RS27_XENLA (P47904) 40S ribosomal protein S27	4e-36	377	85.5
7	tcav0003.k.18	tcav0003c.k.18_3.1.s.om.8	swissprot	MBL2_SAGOE (Q66S62) Mannose-binding protein C precursor (MBP-C) (MBP1) (Mannan-binding protein) (Mannose-binding lectin)	1e-12	179	30.8
7	tcav0004.e.12	tcak0001a.g.03_5.1.s.om.8	swissprot	CO6_PANTR (P61134) Complement component C6 precursor	0	2163	44
7	tcav0004.j.05	tcav0004c.j.05_3.1.s.om.8	swissprot	RS9_RAT (P29314) 40S ribosomal protein S9	2e-94	882	98.2
7	tcav0004.k.02	tcav0004c.k.02_3.1.s.om.8	swissprot	MBL2_SAGOE (Q66S62) Mannose-binding protein C precursor (MBP-C) (MBP1) (Mannan-binding protein) (Mannose-binding lectin)	8e-13	180	30.8
7	tcav0004.l.02	tcav0003c.a.09_3.1.s.om.8	swissprot	RL13_BRARE (Q90Z10) 60S ribosomal protein L13	3e-85	802	75.7
7	tcav0005.c.06	tcab0001c.f.12_5.1.s.om.8	swissprot	RS20_RAT (P60868) 40S ribosomal protein S20	2e-60	592	98.3
7	tcav0005.p.18	tcav0005c.p.18_3.1.s.om.8	swissprot	CALU_HUMAN (O43852) Calumenin precursor (Crocalbin) (IEF SSP 9302)	1e-144	1160	81.5
8	AB050836	tcbk0002c.i.17_5.1.s.om.8	swissprot	GTHB2_ONCKE (P10256) Gonadotropin beta-2 subunit precursor (Gonadotropin beta-II chain) (GTH-II-beta)	9e-78	737	92.9
8	BX081118	tcad0009a.n.22_3.1.s.om.8	swissprot	GMCL1_HUMAN (Q96IK5) Germ cell-less protein-like 1	1e-148	1353	74.9
8	BX085656	tcav0001c.l.13_3.1.s.om.8	swissprot	FANCL_HUMAN (Q9NW38) Ubiquitin ligase protein FANCL (EC 6.3.2.-) (Fanconi anemia group L protein) (Fanconi anemia-associated polypeptide of 43 kDa) (FAAP43)	1e-116	1075	64.4
8	tcab0001.i.15	tcab0001c.i.15_5.1.s.om.8	swissprot	RL3_HUMAN (P39023) 60S ribosomal protein L3 (HIV-1 TAR RNA binding protein B) (TARBP-B)	0	1857	85.3
8	tcab0001.j.18	tcab0001c.j.18_5.1.s.om.8	swissprot	ERCC3_MACFA (Q60HG1) TFIIH basal transcription factor complex helicase XPB subunit (EC 3.6.1.-) (Basic transcription factor 2 89 kDa subunit) (BTF2-p89) (TFIIH 89 kDa subunit) (DNA-repair protein complementing XP-B cells) (Xeroderma pigmentosum group B c	1e-114	1054	88
8	tcab0001.l.23	tcab0001c.l.23_5.1.s.om.8	swissprot	ENT1_SCHPO (O74423) Epsin-1	4e-07	132	42.1
8	tcab0002.b.13	tcab0002c.b.13_5.1.s.om.8	swissprot	SAP18_HUMAN (O00422) Histone deacetylase complex subunit SAP18 (Sin3-associated polypeptide, 18 kDa) (Sin3 associated polypeptide p18) (2HOR0202)	1e-68	662	81.4
8	tcac0001.d.02	tcac0001c.d.02_3.1.s.om.8	prodom	pd_CG017406;sp_Q9UEP1_HUMAN_Q9UEP1; (7) DNA REPAIR RAD1 CHECKPOINT EXONUCLEASE CELL CYCLE DAMAGE S HRAD1	3e-75	712	81.6
8	tcac0001.n.04	tcaa0001c.b.06_5.1.s.om.8	swissprot	TRY1_SALSA (P35031) Trypsin I precursor (EC 3.4.21.4)	1e-140	1280	97.5
8	tcac0001.n.14	tcaa0001c.f.15_5.1.s.om.8	swissprot	KCRM_RABIT (P00563) Creatine kinase M-type (EC 2.7.3.2) (Creatine kinase, M chain) (M-CK)	0	1641	81.6
8	tcac0001.p.11	tcac0001c.p.11_3.1.s.om.8	swissprot	TC1A_CAEEL (P03934) Transposable element Tc1 transposase	2e-08	145	47.4
8	tcac0003.d.12	tcaa0001c.e.08_5.1.s.om.8	swissprot	ELA2A_HUMAN (P08217) Elastase-2A precursor (EC 3.4.21.71)	3e-99	924	60.9
8	tcac0003.k.05	tcac0003c.k.05_3.1.s.om.8	prodom	pd_CG000482;sp_GLO2_MOUSE_Q99KB8; (173) PROTEOME COMPLETE HYDROLASE II HYDROXYACYLGLUTATHIONE GLYOXALASE ZINC METALLO-BETA-LACTAMASE GLX ZN-DEPENDENT	1e-112	1032	70.7
8	tcac0004.m.21	tcac0004c.m.21_3.1.s.om.8	swissprot	EXOC3_MOUSE (Q6KAR6) Exocyst complex component 3 (Exocyst complex component Sec6)	1e-78	749	67.1
8	tcac0005.l.07	tcac0005c.l.07_3.1.s.om.8	swissprot	OAT_HUMAN (P04181) Ornithine aminotransferase, mitochondrial precursor (EC 2.6.1.13) (Ornithine--oxo-acid aminotransferase) [Contains: Ornithine aminotransferase, hepatic form; Ornithine aminotransferase, renal form]	0	1695	71.2
8	tcac0006.b.08	tcac0006c.b.08_3.1.s.om.8	prodom	pd_CG395943;sp_Q9CXW5_MOUSE_Q9CXW5; (1) 3100002J23RIK	6e-09	141	48.4
8	tcac0006.k.11	tcac0006c.k.11_3.1.s.om.8	prodom	pd_CG359175;sp_Q9EQ00_MOUSE_Q9EQ00; (5) ROPPORIN PORIN KINASE SPERM REGULATORY SUBUNIT AKAP-ASSOCIATED CAMP-DEPENDENT AKAP-BINDING	8e-32	338	78.3
8	tcac0006.k.22	tcac0001c.d.01_3.1.s.om.8	swissprot	SBDS_MOUSE (P70122) Shwachman-Bodian-Diamond syndrome protein homolog (Protein 22A3)	1e-109	1009	79.5
8	tcac0006.n.18	tcac0006c.n.18_3.1.s.om.8	swissprot	SKP1_RAT (Q6PEC4) S-phase kinase-associated protein 1A (Cyclin A/CDK2-associated protein p19) (p19A) (p19skp1)	7e-69	664	82
8	tcad0003.p.12	tcad0003a.p.12_3.1.s.om.8	swissprot	NUDT8_MOUSE (Q9CR24) Nucleoside diphosphate-linked moiety X motif 8, mitochondrial precursor (EC 3.6.1.-) (Nudix motif 8)	9e-50	501	51.9
8	tcad0004.b.22	tcac0003c.c.02_3.1.s.om.8	swissprot	H6_ONCMY (P02315) Nonhistone chromosomal protein H6 (Histone T) [Contains: Oncorhyncin III]	7e-05	113	46
8	tcad0005.f.15	tcad0005a.f.15_3.1.s.om.8	prodom	pd_CG105776;sp_Q9Y6A4_HUMAN_Q9Y6A4; (7) IIB TRANSCRIPTION FACTOR AT30334P CG5343 SIMILAR MOUSE D. CG17118 OR	1e-106	978	98.9
8	tcad0005.g.08	tcad0003a.i.18_3.1.s.om.8	swissprot	ARI2_HUMAN (O95376) Ariadne-2 protein homolog (ARI-2) (Triad1 protein)	0	2011	73.6
8	tcad0005.g.12	tcaa0001c.f.03_5.1.s.om.8	swissprot	TBB2C_MOUSE (P68372) Tubulin beta-2C chain	0	2149	93.9
8	tcad0005.g.18	tcad0005a.g.18_3.1.s.om.8	swissprot	CETN2_HUMAN (P41208) Centrin-2 (Caltractin isoform 1)	8e-77	730	83.1
8	tcad0005.h.20	tcac0003c.i.22_3.1.s.om.8	swissprot	RL8_BRARE (Q6P0V6) 60S ribosomal protein L8	1e-138	1262	93.3
8	tcad0005.i.18	tcad0005a.i.18_3.1.s.om.8	prodom	pd_CG397156;sp_Q96NT0_HUMAN_Q96NT0; (2) FLJ30131	7e-18	218	40
8	tcad0005.l.21	tcab0001c.j.17_5.1.s.om.8	swissprot	ACTN_DICDI (P05095) Alpha-actinin, non-muscular (F-actin cross linking protein)	5e-05	111	32
8	tcad0005.o.16	tcab0002c.g.13_5.1.s.om.8	prodom	pd_CG347170;sp_Q9P015_HUMAN_Q9P015; (4) HSPC145 CG5219	1e-39	406	77.8
8	tcad0006.b.02	tcaa0001c.e.17_5.1.s.om.8	swissprot	KCRT_ONCMY (P24722) Creatine kinase, testis isozyme (EC 2.7.3.2)	0	1877	92.9
8	tcad0006.f.06	tcad0006a.f.06_3.1.s.om.8	swissprot	DNJC9_HUMAN (Q8WXX5) DnaJ homolog subfamily C member 9 (DnaJ protein SB73)	2e-41	428	66.6
8	tcad0006.n.19	tcaa0001c.e.17_5.1.s.om.8	swissprot	KCRT_ONCMY (P24722) Creatine kinase, testis isozyme (EC 2.7.3.2)	0	1877	92.9
8	tcad0007.a.18	tcad0007a.a.18_5.1.s.om.8	prodom	pd_CG085687;sp_Q8N7C8_HUMAN_Q8N7C8; (603) REPEAT KINASE RECEPTOR LEUCINE-RICH ATP-BINDING TRANSFERASE GLYCOPROTEIN PRECURSOR SIGNAL SERINE/THREONINE-PROTEIN	2e-28	309	50.7
8	tcad0009.b.04	tcad0001a.n.03_3.1.s.om.8	swissprot	TBAT_ONCMY (P18288) Tubulin alpha chain, testis-specific	0	2209	96.7
8	tcad0009.f.22	tcac0003c.c.02_3.1.s.om.8	swissprot	H6_ONCMY (P02315) Nonhistone chromosomal protein H6 (Histone T) [Contains: Oncorhyncin III]	7e-05	113	46
8	tcad0009.l.21	tcad0001a.n.03_3.1.s.om.8	swissprot	TBAT_ONCMY (P18288) Tubulin alpha chain, testis-specific	0	2209	96.7
8	tcad0009.m.22	tcad0009a.m.22_3.1.s.om.8	swissprot	PSA1_HUMAN (P25786) Proteasome subunit alpha type 1 (EC 3.4.25.1) (Proteasome component C2) (Macropain subunit C2) (Multicatalytic endopeptidase complex subunit C2) (Proteasome nu chain) (30 kDa prosomal protein) (PROS-30)	1e-131	1202	94.2
8	tcad0009.n.09	tcac0003c.c.19_3.1.s.om.8	swissprot	KAPCB_HUMAN (P22694) cAMP-dependent protein kinase, beta-catalytic subunit (EC 2.7.1.37) (PKA C-beta)	0	1727	92.5
8	tcad0009.p.12	tcaa0002c.d.05_3.1.s.om.8	swissprot	HMG1_RAT (P63159) High mobility group protein 1 (HMG-1) (High mobility group protein B1) (Amphoterin) (Heparin-binding protein p30)	4e-69	665	72.4
8	tcav0001.a.17	tcav0001c.a.17_3.1.s.om.8	prodom	pd_CG288158;sp_Q96DM7_HUMAN_Q96DM7; (1) HEME FLJ32499	4e-27	298	70.6
8	tcav0001.f.08	tcav0001c.f.08_5.1.s.om.8	swissprot	ENKUR_HUMAN (Q8TC29) Enkurin	2e-74	711	53.5
8	tcav0001.f.15	tcav0001c.f.15_3.1.s.om.8	prodom	pd_CG407779;sp_CU56_HUMAN_Q9H0A9; (3) C21ORF56 HOMOLOG 1700084J23RIK	1e-34	363	51.6
8	tcav0001.l.06	tcav0001c.l.06_5.1.s.om.8	swissprot	EXTN1_ARATH (Q38913) Extensin-1 precursor (AtExt1) (AtExt4)	0.008	90	36
8	tcav0001.m.12	tcav0001c.m.12_3.1.s.om.8	prodom	pd_CG461113;sp_Q9BVV2_HUMAN_Q9BVV2; (1)	6e-25	279	38.8
8	tcav0001.o.18	tcav0001c.f.08_5.1.s.om.8	swissprot	ENKUR_HUMAN (Q8TC29) Enkurin	2e-74	711	53.5
8	tcav0002.g.08	tcav0002c.g.08_3.1.s.om.8	swissprot	ASPG_DIRIM (Q9U518) L-asparaginase (EC 3.5.1.1) (L-asparagine amidohydrolase) (DiAsp)	1e-27	309	38.2
8	tcav0002.k.09	tcav0002c.k.09_3.1.s.om.8	prodom	pd_CG156451;sp_Q9D2J6_MOUSE_Q9D2J6; (10) T27I1.1 CG32333 C09D4.4B C09D4.4C ZW18 1700010C24RIK F21M12.37 4921533L14RIK F19C14.4	2e-66	636	87
8	tcav0002.p.04	tcac0001c.g.24_3.1.s.om.8	swissprot	RAB1A_RAT (Q6NYB7) Ras-related protein Rab-1A	1e-102	954	93.9
8	tcav0003.a.20	tcav0003c.a.20_5.1.s.om.8	prodom	pd_CG398924;sp_Q9DAJ1_MOUSE_Q9DAJ1; (1) 1700009P17RIK	3e-11	161	41.4
8	tcav0003.g.19	tcav0003c.d.10_3.1.s.om.8	swissprot	RNF5_CAEEL (Q09463) RING finger protein 5	2e-26	298	64.8
8	tcav0003.k.07	tcav0003c.k.07_3.1.s.om.8	prodom	pd_CG399274;sp_Q9DAC4_MOUSE_Q9DAC4; (1) 1700013H19RIK	2e-15	197	36.6
8	tcav0003.k.20	tcav0003c.k.20_3.1.s.om.8	swissprot	RHG12_HUMAN (Q8IWW6) Rho-GTPase-activating protein 12	3e-32	341	81.4
8	tcav0003.p.09	tcav0003c.p.09_3.1.s.om.8	prodom	pd_CG400170;sp_Q8NBT2_HUMAN_Q8NBT2; (2) 2410030K01RIK FLJ90806	8e-32	338	33.6
8	tcav0004.e.08	tcav0004c.e.08_3.1.s.om.8	prodom	pd_CG360853;sp_Q9BZQ2_HUMAN_Q9BZQ2; (4) BINDING SHC C1ORF14 FLJ22009	1e-103	951	66.2
8	tcav0004.i.09	tcav0004c.i.09_3.1.s.om.8	swissprot	SCP3_MESAU (Q60547) Synaptonemal complex protein 3 (SCP-3 protein) (Synaptonemal complex protein COR1) (Meiotic chromosome core protein)	2e-73	703	61.5
8	tcav0005.b.12	tcav0005c.b.12_3.1.s.om.8	prodom	pd_CG014526;sp_Q8TEX9_HUMAN_Q8TEX9; (12) SUBUNIT IMPORTIN REPEAT BETA-3 NUCLEAR KARYOPHERIN BETA-4 RAN POLYMORPHISM BINDING	2e-16	206	35.2
8	tcav0005.j.06	tcav0005c.j.06_5.1.s.om.8	prodom	pd_CG086380;sp_P70278_MOUSE_P70278; (1) STRA8	4e-11	160	29.2
8	tcav0005.j.19	tcav0001c.f.15_3.1.s.om.8	prodom	pd_CG407779;sp_CU56_HUMAN_Q9H0A9; (3) C21ORF56 HOMOLOG 1700084J23RIK	1e-34	363	51.6
8	tcav0005.k.24	tcav0004c.e.08_3.1.s.om.8	prodom	pd_CG360853;sp_Q9BZQ2_HUMAN_Q9BZQ2; (4) BINDING SHC C1ORF14 FLJ22009	1e-103	951	66.2
8	tcav0005.n.06	tcav0001c.m.12_3.1.s.om.8	prodom	pd_CG461113;sp_Q9BVV2_HUMAN_Q9BVV2; (1)	6e-25	279	38.8
9	AB012095	tcad0002a.l.19_5.1.s.om.8	swissprot	ANDR_RABIT (P49699) Androgen receptor (Dihydrotestosterone receptor) (Fragment)	1e-164	1492	64.3
9	AB012096	AB012096.1.s.om.8	swissprot	ANDR_RAT (P15207) Androgen receptor (Dihydrotestosterone receptor)	1e-172	1556	49.2
9	AF209095	tcad0009a.n.11_3.1.s.om.8	swissprot	DMRT1_CHICK (Q9PTQ7) Doublesex- and mab-3-related transcription factor 1 (Fragment)	4e-31	338	29.2
9	AF334670	tcbi0015c.e.15_5.1.s.om.8	swissprot	WT1_HUMAN (P19544) Wilms' tumor protein (WT33)	1e-151	1070	60.7
9	AY029216	tcab0001c.o.16_5.1.s.om.8	swissprot	BZRP_RAT (P16257) Peripheral-type benzodiazepine receptor (PBR) (PKBS) (Mitochondrial benzodiazepine receptor)	5e-50	501	54.8
9	AY100459	AF062499.1.s.om.8	swissprot	IGF1R_RAT (P24062) Insulin-like growth factor 1 receptor precursor (EC 2.7.1.112) (Insulin-like growth factor I receptor) [Contains: Insulin-like growth factor 1 receptor alpha chain; Insulin-like growth factor 1 receptor beta chain]	1e-155	1413	61.2
9	BX074725	tcad0003a.h.13_3.1.s.om.8	swissprot	CXA1_BRARE (O57474) Gap junction alpha-1 protein (Connexin-43) (Cx43) (Short fin protein)	0	1658	87.2
9	BX076710	tcad0004a.o.16_3.1.s.om.8	swissprot	PGFRB_CANFA (Q6QNF3) Beta platelet-derived growth factor receptor precursor (EC 2.7.1.112) (PDGF-R-beta)	1e-93	878	56.7
9	BX084320	tcac0005c.j.13_3.1.s.om.8	swissprot	SMAD7_RAT (O88406) Mothers against decapentaplegic homolog 7 (SMAD 7) (Mothers against DPP homolog 7) (Smad7)	9e-50	496	91.9
9	BX299140	tcay0004b.m.09_5.1.s.om.8	prodom	pd_CG583418;sp_BAD_MOUSE_Q61337; (2) DEATH BINDING PROMOTER COMPONENT ASSOCIATED BAD BCL-2 PHOSPHORYLATION APOPTOSIS BCL2-ANTAGONIST	6e-10	149	38.5
9	BX301535	tcay0008b.f.19_5.1.s.om.8	swissprot	CLD11_MOUSE (Q60771) Claudin-11 (Oligodendrocyte transmembrane protein) (Oligodendrocyte-specific protein)	1e-30	331	61.9
9	BX310746	tcay0023b.m.18_3.1.s.om.8	swissprot	CREB2_BOVIN (P27925) cAMP response element binding protein 2 (CREB2) (Cyclic AMP-responsive DNA-binding protein)	3e-81	767	83.4
9	CA360907	tcad0008a.i.16_5.1.s.om.8	swissprot	TIMP2_MOUSE (P25785) Metalloproteinase inhibitor 2 precursor (TIMP-2) (Tissue inhibitor of metalloproteinases-2)	1e-83	792	67.2
9	CA361379	CA361379.1.s.om.8	swissprot	ESR2_MICUN (P57781) Estrogen receptor beta (ER-beta)	2e-63	613	58.7
9	CA371754	CA371754.1.s.om.8	swissprot	PGFRA_MOUSE (P26618) Alpha platelet-derived growth factor receptor precursor (EC 2.7.1.112) (PDGF-R-alpha)	1e-115	1061	82.1
9	CA385328	CA385328.1.s.om.8	swissprot	CAV1_FUGRU (Q9YGM8) Caveolin-1	7e-81	763	83.6
9	D61688	tcbi0023c.g.21_5.1.s.om.8	swissprot	SOX6_MOUSE (P40645) Transcription factor SOX-6 (SOX-LZ)	0	2270	59
9	M95183	CA381456.1.s.om.8	swissprot	IGF1_ONCMY (Q02815) Insulin-like growth factor I precursor (IGF-I) (Somatomedin)	4e-88	828	88.6
9	S57305	tcay0013b.p.02_3.1.s.om.8	swissprot	CP11A_ONCMY (Q07217) Cytochrome P450 11A1, mitochondrial precursor (EC 1.14.15.6) (CYPXIA1) (P450(SCC)) (Cholesterol side-chain cleavage enzyme) (Cholesterol desmolase)	0	2580	99.5
9	tcab0002.k.10	tcab0002c.k.10_5.1.s.om.8	swissprot	BINCA_BOVIN (Q58D91) Bcl10-interacting CARD protein (BinCARD)	7e-27	301	45.7
9	tcab0002.m.19	tcab0002c.m.19_5.1.s.om.8	swissprot	TCB2_CAEBR (Q04202) Transposable element Tcb2 transposase	0.006	93	29
9	tcac0001.b.15	tcac0001c.b.15_3.1.s.om.8	prodom	pd_CG649854;sp_Q96PD7_HUMAN_Q96PD7; (7) ACYLTRANSFERASE DIACYLGLYCEROL TRANSFERASE 2-LIKE 0610010B06RIK 0610030A14RIK GS1999FULL F59A1.10	0.006	89	55.5
9	tcac0001.f.10	tcac0001c.f.10_5.1.s.om.8	swissprot	DDEF2_HUMAN (O43150) Development and differentiation-enhancing factor 2 (Pyk2 C-terminus associated protein) (PAP) (Paxillin-associated protein with ARFGAP activity 3) (PAG3)	2e-33	360	91
9	tcac0001.h.08	tcaa0001c.b.06_5.1.s.om.8	swissprot	TRY1_SALSA (P35031) Trypsin I precursor (EC 3.4.21.4)	1e-140	1280	97.5
9	tcac0001.h.15	tcaa0002c.d.09_3.1.s.om.8	swissprot	ACT2_XENLA (P10995) Actin, alpha sarcomeric/cardiac (Actin alpha 2)	0	1968	99.7
9	tcac0001.i.16	tcac0001c.i.16_5.1.s.om.8	prodom	pd_CG640402;sp_Q8JZU6_MOUSE_Q8JZU6; (1)	2e-35	369	70.8
9	tcac0001.n.24	tcaa0001c.b.06_5.1.s.om.8	swissprot	TRY1_SALSA (P35031) Trypsin I precursor (EC 3.4.21.4)	1e-140	1280	97.5
9	tcac0001.p.05	tcaa0001c.a.06_3.1.s.om.8	swissprot	TRY1_SALSA (P35031) Trypsin I precursor (EC 3.4.21.4)	1e-139	1270	96.2
9	tcac0002.b.22	tcaa0002c.j.24_3.1.s.om.8	swissprot	ARL4D_PONPY (Q5REU3) ADP-ribosylation factor-like protein 4D (ADP-ribosylation factor-like protein 4L)	3e-76	728	76
9	tcac0002.j.08	tcac0002c.j.08_5.1.s.om.8	swissprot	IF1AX_PONPY (Q5RA42) Eukaryotic translation initiation factor 1A, X-chromosomal (eIF-1A X isoform) (eIF-4C)	6e-51	508	98.9
9	tcac0002.n.21	tcac0002c.n.21_3.1.s.om.8	prodom	pd_CG014150;sp_Q9D7Z4_MOUSE_Q9D7Z4; (9) DESATURASE TRANSMEMBRANE FATTY SPHINGOLIPID DELTA ACID HOMOLOG DEGENERATIVE SPERMATOCYTE DESATURASE/C-4	4e-81	763	74.7
9	tcac0003.b.03	tcaa0001c.k.16_3.1.s.om.8	swissprot	GBLP_BRARE (O42248) Guanine nucleotide-binding protein beta subunit 2-like 1 (Receptor of activated protein kinase C) (RACK)	0	1675	96.8
9	tcac0003.b.15	tcab0001c.j.02_5.1.s.om.8	swissprot	GGA3_HUMAN (Q9NZ52) ADP-ribosylation factor binding protein GGA3 (Golgi-localized, gamma ear-containing, ARF-binding protein 3)	2e-44	455	53.2
9	tcac0003.c.11	tcac0003c.c.11_5.1.s.om.8	prodom	pd_CG329009;sp_Q8WUD4_HUMAN_Q8WUD4; (6) MRNA CYCLE CONTROL RIKEN 2700094L05RIK SIMILAR PROCESSING 2700094L05 NUCLEAR CDNA	6e-45	451	66.2
9	tcac0003.e.17	tcac0003c.e.17_3.1.s.om.8	swissprot	MYOZ2_PONPY (Q5R6I2) Myozenin-2 (Calsarcin-1)	6e-32	346	37.5
9	tcac0003.g.08	tcac0003c.g.08_5.1.s.om.8	swissprot	ALKBH_HUMAN (Q13686) Alkylated DNA repair protein alkB homolog	1e-84	796	64.2
9	tcac0003.i.23	tcac0003c.i.23_3.1.s.om.8	swissprot	RBM5_HUMAN (P52756) RNA-binding protein 5 (RNA-binding motif protein 5) (Putative tumor suppressor LUCA15) (G15 protein)	0	1785	56.4
9	tcac0003.k.01	tcac0003c.k.01_3.1.s.om.8	swissprot	CATD_CLUHA (Q9DEX3) Cathepsin D precursor (EC 3.4.23.5)	1e-179	1619	80.4
9	tcac0003.m.09	tcac0003c.m.09_3.1.s.om.8	swissprot	TI17A_HUMAN (Q99595) Mitochondrial import inner membrane translocase subunit Tim17-A (Inner membrane preprotein translocase Tim17a)	5e-60	588	67.2
9	tcac0003.m.12	tcac0003c.m.12_3.1.s.om.8	swissprot	G3P_COTJA (Q05025) Glyceraldehyde-3-phosphate dehydrogenase (EC 1.2.1.12) (GAPDH)	1e-157	1429	82.5
9	tcac0004.f.13	tcac0004c.f.13_3.1.s.om.8	swissprot	UBAP1_HUMAN (Q9NZ09) Ubiquitin-associated protein 1	6e-52	519	35.1
9	tcac0004.h.19	tcac0004c.h.19_3.1.s.om.8	prodom	pd_CG329394;sp_Q9VPL2_DROME_Q9VPL2; (2) SPEN	0.01	87	37.9
9	tcac0004.i.18	tcac0004c.i.18_3.1.s.om.8	prodom	pd_CG019964;sp_BAF_HUMAN_O75531; (5) DNA-BINDING NUCLEAR BAF-LIKE BARRIER-TO-AUTOINTEGRATION BREAKPOINT FACTOR CLUSTER POLYMORPHISM CG7380 B0464.7	5e-20	236	51.7
9	tcac0004.j.07	tcab0002c.k.08_5.1.s.om.8	swissprot	AIP_MOUSE (O08915) AH receptor-interacting protein (AIP) (Aryl-hydrocarbon receptor-interacting protein)	1e-124	1146	63
9	tcac0004.j.17	tcaa0001c.m.03_3.1.s.om.8	swissprot	GFRP_BRARE (Q6PBT6) GTP cyclohydrolase I feedback regulatory protein (GFRP)	2e-38	401	84.7
9	tcac0005.b.10	tcac0005c.b.10_5.1.s.om.8	swissprot	RHOB_RAT (P62747) Rho-related GTP-binding protein RhoB	7e-99	923	87.2
9	tcac0005.d.14	tcac0005c.d.14_5.1.s.om.8	swissprot	SDC2_XENLA (P49414) Syndecan-2 precursor (SYND2) (Xsyn-2)	2e-22	268	36.8
9	tcac0005.e.01	tcac0001c.f.09_3.1.s.om.8	swissprot	PCOLC_HUMAN (Q15113) Procollagen C-proteinase enhancer protein precursor (PCPE) (Type I procollagen COOH-terminal proteinase enhancer) (Type 1 procollagen C-proteinase enhancer protein)	3e-30	331	31.9
9	tcac0005.e.22	tcac0005c.e.22_3.1.s.om.8	swissprot	HPCL1_RAT (P62749) Hippocalcin-like protein 1 (Visinin-like protein 3) (VILIP-3) (Neural visinin-like protein 3) (NVL-3) (NVP-3)	4e-25	286	86.3
9	tcac0005.h.16	tcac0005c.h.16_3.1.s.om.8	swissprot	GSTK1_HUMAN (Q9Y2Q3) Glutathione S-transferase kappa 1 (EC 2.5.1.18) (GST 13-13) (Glutathione S-transferase subunit 13) (GST class-kappa) (GSTK1-1) (hGSTK1)	7e-67	645	53.8
9	tcac0005.i.19	tcac0003c.d.02_3.1.s.om.8	swissprot	ANXA5_CHICK (P17153) Annexin A5 (Annexin V) (Lipocortin V) (Endonexin II) (Calphobindin I) (CBP-I) (Placental anticoagulant protein I) (PAP-I) (PP4) (Thromboplastin inhibitor) (Vascular anticoagulant-alpha) (VAC-alpha) (Anchorin CII)	1e-112	1036	64.7
9	tcac0005.n.04	tcac0005c.n.04_3.1.s.om.8	swissprot	MGP_ARGRE (Q800Y2) Matrix Gla-protein precursor (MGP)	3e-31	338	62.2
9	tcac0005.o.22	tcac0005c.o.22_5.1.s.om.8	swissprot	G6PI_HUMAN (P06744) Glucose-6-phosphate isomerase (EC 5.3.1.9) (GPI) (Phosphoglucose isomerase) (PGI) (Phosphohexose isomerase) (PHI) (Neuroleukin) (NLK) (Sperm antigen 36) (SA-36)	0	2003	81
9	tcac0006.e.05	tcac0006c.e.05_3.1.s.om.8	swissprot	AFP4_GADMO (Q56TU0) Type-4 ice-structuring protein precursor (Antifreeze protein type IV)	9e-17	213	35.2
9	tcac0006.g.15	tcac0006c.g.15_3.1.s.om.8	swissprot	METK_HUMAN (P31153) S-adenosylmethionine synthetase gamma form (EC 2.5.1.6) (Methionine adenosyltransferase) (AdoMet synthetase) (MAT-II)	1e-118	1092	83.7
9	tcac0006.g.18	tcac0006c.g.18_3.1.s.om.8	swissprot	RL6_HUMAN (Q02878) 60S ribosomal protein L6 (TAX-responsive enhancer element binding protein 107) (TAXREB107) (Neoplasm-related protein C140)	2e-98	918	70.5
9	tcac0006.l.08	tcac0006c.l.08_3.1.s.om.8	swissprot	ID1_HUMAN (P41134) DNA-binding protein inhibitor ID-1 (Inhibitor of DNA binding 1)	4e-29	320	53.5
9	tcac0006.o.11	tcac0002c.j.23_3.1.s.om.8	swissprot	JUNB_CYPCA (P79703) Transcription factor jun-B	1e-111	1035	67.3
9	tcac0006.o.14	tcac0005c.k.15_3.1.s.om.8	prodom	pd_CG008138;sp_Q9QUI7_MOUSE_Q9QUI7; (28) AUTOPHAGY CHAIN LIGHT RECEPTOR-ASSOCIATED RECEPTOR MICROTUBULE-ASSOCIATED SYMBIOSIS-RELATED FACTOR GABAA LIKE	7e-62	597	98.2
9	tcac0006.p.11	tcac0006c.n.05_5.1.s.om.8	swissprot	ID1_HUMAN (P41134) DNA-binding protein inhibitor ID-1 (Inhibitor of DNA binding 1)	1e-30	333	50.6
9	tcad0001.b.03	tcad0001a.b.03_3.1.s.om.8	swissprot	H6_ONCMY (P02315) Nonhistone chromosomal protein H6 (Histone T) [Contains: Oncorhyncin III]	3e-10	159	58.7
9	tcad0001.c.18	tcad0001a.c.18_3.1.s.om.8	prodom	pd_CG002981;sp_Q9D8V1_MOUSE_Q9D8V1; (71) METHYLTRANSFERASE PROTEOME COMPLETE TRANSFERASE O-METHYLTRANSFERASE L-ISOASPARTYL CATECHOL O-METHYLTRANSFERASE FORM BETA-ASPARTATE	1e-50	500	56.7
9	tcad0001.c.22	tcad0001a.c.22_3.1.s.om.8	swissprot	NUPR1_RAT (O54842) Nuclear protein 1 (Protein p8) (Candidate of metastasis 1)	2e-10	156	55.1
9	tcad0001.d.19	tcad0001a.c.22_3.1.s.om.8	swissprot	NUPR1_RAT (O54842) Nuclear protein 1 (Protein p8) (Candidate of metastasis 1)	2e-10	156	55.1
9	tcad0001.d.21	tcac0002c.m.03_3.1.s.om.8	prodom	pd_CG002471;sp_S124_HUMAN_Q9UP95; (29) COTRANSPORTER POTASSIUM ION SOLUTE CARRIER FAMILY MEMBER SYMPORT POTASSIUM-CHLORIDE K-CL	2e-32	344	58.9
9	tcad0001.e.16	tcaa0001c.o.07_3.1.s.om.8	swissprot	MLE1_MUGCA (P82159) Myosin light chain 1, skeletal muscle isoform (A1 catalytic) (Alkali) (LC-1) (LC1)	8e-70	673	82.1
9	tcad0001.g.09	tcaa0002c.d.03_5.1.s.om.8	swissprot	ION3_CARAU (P18520) Intermediate filament protein ON3	0	1695	78.6
9	tcad0001.k.18	tcad0001a.k.18_3.1.s.om.8	swissprot	CT039_HUMAN (Q9H7V2) UPF0338 protein C20orf39	2e-05	117	42.1
9	tcad0001.l.07	tcad0001a.l.07_5.1.s.om.8	swissprot	AHNK_HUMAN (Q09666) Neuroblast differentiation-associated protein AHNAK (Desmoyokin) (Fragments)	6e-12	171	26.6
9	tcad0001.l.20	tcad0001a.l.20_3.1.s.om.8	swissprot	DP1_PONPY (Q5RE33) Polyposis locus protein 1 homolog	1e-63	618	62.9
9	tcad0002.f.06	tcad0001a.l.20_3.1.s.om.8	swissprot	DP1_PONPY (Q5RE33) Polyposis locus protein 1 homolog	1e-63	618	62.9
9	tcad0002.j.20	tcad0002a.j.20_3.1.s.om.8	swissprot	XRP2_HUMAN (O75695) Protein XRP2	1e-142	1293	69.7
9	tcad0002.l.22	tcad0002a.l.22_3.1.s.om.8	swissprot	CFAB_HUMAN (P00751) Complement factor B precursor (EC 3.4.21.47) (C3/C5 convertase) (Properdin factor B) (Glycine-rich beta glycoprotein) (GBG) (PBF2) [Contains: Complement factor B Ba fragment; Complement factor B Bb fragment]	1e-138	1265	35.5
9	tcad0003.f.07	tcad0003a.f.07_3.1.s.om.8	swissprot	ID1_HUMAN (P41134) DNA-binding protein inhibitor ID-1 (Inhibitor of DNA binding 1)	3e-30	330	54.8
9	tcad0003.h.14	tcad0003a.h.14_3.1.s.om.8	swissprot	CT039_HUMAN (Q9H7V2) UPF0338 protein C20orf39	8e-05	111	48.2
9	tcad0003.l.15	tcad0003a.l.15_3.1.s.om.8	swissprot	GDIR_BOVIN (P19803) Rho GDP-dissociation inhibitor 1 (Rho GDI 1) (Rho-GDI alpha)	5e-89	841	78.5
9	tcad0003.l.23	tcaa0002c.f.07_3.1.s.om.8	swissprot	NPC2_BRARE (Q9DGJ3) Epididymal secretory protein E1 precursor (Niemann Pick type C2 protein homolog) (16.5 kDa secretory protein)	4e-61	597	71.3
9	tcad0004.b.04	tcad0004a.b.04_3.1.s.om.8	swissprot	CEBPD_MOUSE (Q00322) CCAAT/enhancer binding protein delta (C/EBP delta) (C/EBP-related protein 3)	2e-40	419	40
9	tcad0004.b.14	tcad0004a.b.14_5.1.s.om.8	swissprot	SUMF1_MOUSE (Q8R0F3) Sulfatase-modifying factor 1 precursor (C-alpha-formyglycine-generating enzyme 1)	1e-138	1264	64.8
9	tcad0004.h.21	tcad0004a.h.21_3.1.s.om.8	swissprot	S100B_RAT (P04631) S-100 calcium-binding protein beta subunit (S-100 protein, beta chain)	7e-26	292	55.5
9	tcad0004.j.09	tcac0005c.h.16_5.1.s.om.8	swissprot	GSTK1_HUMAN (Q9Y2Q3) Glutathione S-transferase kappa 1 (EC 2.5.1.18) (GST 13-13) (Glutathione S-transferase subunit 13) (GST class-kappa) (GSTK1-1) (hGSTK1)	4e-66	640	53.4
9	tcad0005.c.04	tcac0006c.g.16_5.1.s.om.8	prodom	pd_CG005274;sp_EMP2_MOUSE_O88662; (10) MEMBRANE TRANSMEMBRANE GLYCOPROTEIN EPITHELIAL LENS DISEASE MYELIN MUTATION INTRINSIC EMP-1	4e-25	280	39.5
9	tcad0005.i.03	tcad0005a.i.03_3.1.s.om.8	swissprot	EPD_CYPCA (P38528) Ependymin precursor (EPD)	1e-27	310	34.8
9	tcad0005.l.20	tcad0005a.l.20_3.1.s.om.8	prodom	pd_CG241643;sp_Q8K2H0_MOUSE_Q8K2H0; (3) DOMAIN LOST ZINC NEOPLASM METAL-BINDING LIM EPITHELIAL ALTERNATIVE SPLICING CYTOSKELETON	9e-05	105	36.6
9	tcad0005.n.05	tcad0006a.f.12_3.1.s.om.8	swissprot	MFAP2_MOUSE (P55002) Microfibrillar-associated protein 2 precursor (MFAP-2) (Microfibril-associated glycoprotein) (MAGP) (MAGP-1)	2e-42	436	71.4
9	tcad0006.f.12	tcad0006a.f.12_3.1.s.om.8	swissprot	MFAP2_MOUSE (P55002) Microfibrillar-associated protein 2 precursor (MFAP-2) (Microfibril-associated glycoprotein) (MAGP) (MAGP-1)	2e-42	436	71.4
9	tcad0006.i.04	tcad0006a.i.04_3.1.s.om.8	swissprot	FXYD3_RAT (P59645) FXYD domain-containing ion transport regulator 3 precursor	5e-12	173	40
9	tcad0006.p.12	tcac0003c.d.02_3.1.s.om.8	swissprot	ANXA5_CHICK (P17153) Annexin A5 (Annexin V) (Lipocortin V) (Endonexin II) (Calphobindin I) (CBP-I) (Placental anticoagulant protein I) (PAP-I) (PP4) (Thromboplastin inhibitor) (Vascular anticoagulant-alpha) (VAC-alpha) (Anchorin CII)	1e-112	1036	64.7
9	tcad0008.c.18	tcad0008a.c.18_3.1.s.om.8	swissprot	SN_MOUSE (Q62230) Sialoadhesin precursor (Sialic acid-binding Ig-like lectin-1) (Siglec-1) (Sheep erythrocyte receptor) (SER)	4e-12	172	30.7
9	tcad0009.d.02	tcad0009a.d.02_3.1.s.om.8	prodom	pd_CG402582;sp_Q9VD37_DROME_Q9VD37; (135) REPEAT ANK KINASE HOMOLOG TRANSFERASE DOMAIN COIL ATP-BINDING COILED POLYHOMEOTIC	6e-13	175	55.1
9	tcad0009.e.09	tcad0001a.f.23_5.1.s.om.8	prodom	pd_CG000918;sp_Q99NE4_MOUSE_Q99NE4; (47) PROTEOGLYCAN DOMAIN CORE PRECURSOR GLYCOPROTEIN SIGNAL EGF-LIKE REPEAT IMMUNOGLOBULIN SULFATE	2e-17	214	48.7
9	tcad0009.e.10	tcad0009a.e.10_3.1.s.om.8	swissprot	DAZP2_HUMAN (Q15038) DAZ-associated protein 2 (Deleted in azoospermia-associated protein 2)	1e-55	551	62.1
9	tcad0009.e.13	tcaa0001c.a.03_3.1.s.om.8	swissprot	TNNC2_ANGAN (P81660) Troponin C, skeletal muscle (TNC)	6e-64	620	77.3
9	tcad0009.j.11	tcad0006a.e.14_3.1.s.om.8	swissprot	TFPI2_HUMAN (P48307) Tissue factor pathway inhibitor 2 precursor (TFPI-2) (Placental protein 5) (PP5)	2e-32	347	51.2
9	tcad0009.l.23	tcad0009a.l.23_5.1.s.om.8	swissprot	YPEL5_MOUSE (P62700) Yippee-like protein 5	2e-65	633	100
9	tcad0009.m.10	tcad0009a.m.10_3.1.s.om.8	swissprot	HSF1_HUMAN (Q00613) Heat shock factor protein 1 (HSF 1) (Heat shock transcription factor 1) (HSTF 1)	1e-131	1202	50.7
9	tcad0009.n.22	tcad0009a.n.22_3.1.s.om.8	swissprot	GMCL1_HUMAN (Q96IK5) Germ cell-less protein-like 1	1e-148	1353	74.9
9	tcad0009.n.23	tcad0002a.l.09_3.1.s.om.8	swissprot	FINC_BOVIN (P07589) Fibronectin (FN)	1e-126	1158	49.7
9	tcav0001.b.20	tcay0028b.d.05_3.1.s.om.8	swissprot	AT233_ANGAN (Q9I9C3) Sodium/potassium-transporting ATPase beta-233 chain (Sodium/potassium-dependent ATPase beta-233 subunit)	1e-133	1226	68
9	tcav0001.f.01	tcav0001c.f.01_3.1.s.om.8	swissprot	ADPGK_HUMAN (Q9BRR6) ADP-dependent glucokinase (EC 2.7.1.147) (ADPGK) (ADP-GK) (RbBP-35)	1e-97	914	61.6
9	tcav0001.f.23	tcag0001a.c.04_5.1.s.om.8	swissprot	CIRBP_PONPY (Q5RF83) Cold-inducible RNA-binding protein (Glycine-rich RNA-binding protein CIRP)	2e-26	297	70.7
9	tcav0001.j.04	tcav0001c.j.04_3.1.s.om.8	prodom	pd_CG463281;sp_Q8K385_MOUSE_Q8K385; (2) RECEPTOR DERIVED SDR2 CELL FACTOR STROMAL	5e-08	133	24
9	tcav0001.j.08	tcav0001c.j.08_3.1.s.om.8	swissprot	IPP_HUMAN (Q9Y573) Actin-binding protein IPP (MIPP protein)	8e-43	395	36.6
9	tcav0001.n.04	tcav0001c.n.04_3.1.s.om.8	swissprot	PLSL_BRARE (Q6P698) L-plastin (Lymphocyte cytosolic plastin 1)	0	2919	90.2
9	tcav0001.n.23	tcav0001c.n.23_5.1.s.om.8	prodom	pd_CG014822;sp_CD68_HUMAN_P34810; (3) ANTIGEN MACROSIALIN REPEAT ALTERNATIVE LYSOSOME CD68 TRANSMEMBRANE SIGNAL PRECURSOR SPLICING	1e-14	190	32.2
9	tcav0001.o.02	tcav0001c.h.05_3.1.s.om.8	swissprot	ACF_PONPY (Q5R9H4) APOBEC1 complementation factor (APOBEC1-stimulating protein)	1e-131	1204	70.8
9	tcav0001.o.19	tcav0001c.o.19_3.1.s.om.8	swissprot	CPXM2_MOUSE (Q9D2L5) Carboxypeptidase-like protein X2 precursor	1e-41	432	60.9
9	tcav0001.p.02	tcav0001c.p.02_3.1.s.om.8	swissprot	SCYBE_HUMAN (O95715) Small inducible cytokine B14 precursor (CXCL14) (Chemokine BRAK)	9e-29	319	60.2
9	tcav0002.e.12	tcav0002c.e.12_5.1.s.om.8	swissprot	K1C18_HUMAN (P05783) Keratin, type I cytoskeletal 18 (Cytokeratin-18) (CK-18) (Keratin-18) (K18)	5e-73	702	52.2
9	tcav0002.f.01	tcav0002c.f.01_3.1.s.om.8	prodom	pd_CG577425;sp_Q96KJ4_HUMAN_Q96KJ4; (1) SIMILAR PRE-PRO-MEGAKARYCYTE POTENTIATING FACTOR	7e-06	114	29.7
9	tcav0002.h.05	tcav0002c.h.05_5.1.s.om.8	swissprot	ARPC5_MOUSE (Q9CPW4) Actin-related protein 2/3 complex subunit 5 (ARP2/3 complex 16 kDa subunit) (p16-ARC)	5e-61	594	79.7
9	tcav0002.k.04	tcav0002c.k.04_5.1.s.om.8	swissprot	MFAP2_BOVIN (P27424) Microfibrillar-associated protein 2 precursor (MFAP-2) (Microfibril-associated glycoprotein) (MAGP) (MAGP-1) (Tropoelastin-binding protein)	3e-22	262	66.6
9	tcav0002.m.12	tcav0002c.m.12_3.1.s.om.8	swissprot	EMR1_HUMAN (Q14246) EGF-like module containing mucin-like hormone receptor-like 1 precursor (Cell surface glycoprotein EMR1) (EMR1 hormone receptor)	2e-19	237	42
9	tcav0002.n.17	tcav0002c.e.12_5.1.s.om.8	swissprot	K1C18_HUMAN (P05783) Keratin, type I cytoskeletal 18 (Cytokeratin-18) (CK-18) (Keratin-18) (K18)	5e-73	702	52.2
9	tcav0002.p.12	tcav0002c.p.12_3.1.s.om.8	swissprot	P2RY5_MOUSE (Q8BMC0) P2Y purinoceptor 5 (P2Y5) (Purinergic receptor 5)	8e-18	137	29.5
9	tcav0003.a.03	tcav0002c.p.06_5.1.s.om.8	swissprot	AF1Q_RAT (Q5M971) Protein AF1q	9e-10	155	42.1
9	tcav0003.n.16	tcav0003c.n.16_3.1.s.om.8	swissprot	ANX2A_XENLA (P27006) Annexin A2-A (Annexin II type I) (Lipocortin II) (Calpactin I heavy chain)	1e-120	1109	66.5
9	tcav0004.f.24	tcav0004c.f.24_3.1.s.om.8	swissprot	AL1A2_HUMAN (O94788) Retinal dehydrogenase 2 (EC 1.2.1.36) (RalDH2) (RALDH 2) (RALDH(II)) (Retinaldehyde-specific dehydrogenase type 2) (Aldehyde dehydrogenase family 1 member A2)	4e-22	261	76.6
9	tcav0004.g.11	tcal0001a.o.05_5.1.s.om.8	swissprot	H5A_XENLA (P22844) Histone H5A (XLH5A) (H1D) (H1-SA)	2e-27	308	75
9	tcav0004.g.12	tcav0004c.g.12_5.1.s.om.8	prodom	pd_CG399663;sp_Q9DAR0_MOUSE_Q9DAR0; (1) 1700001L19RIK	3e-28	307	43.6
9	tcav0004.h.22	tcav0004c.h.22_3.1.s.om.8	swissprot	HM20B_HUMAN (Q9P0W2) SWI/SNF-related matrix-associated actin-dependent regulator of chromatin subfamily E member 1-related (SMARCE1-related protein) (HMG domain protein HMG20B) (Structural DNA-binding protein BRAF35) (BRCA2-associated factor 35) (Sox-lik	5e-77	734	51.6
9	tcav0004.j.01	tcav0004c.j.01_3.1.s.om.8	swissprot	CSRP1_RAT (P47875) Cysteine and glycine-rich protein 1 (Cysteine-rich protein 1) (CRP1) (CRP)	5e-67	649	68.8
9	tcav0004.j.04	tcav0004c.j.04_3.1.s.om.8	swissprot	UBIQ_SHEEP (O46543) Ubiquitin	1e-12	179	51.3
9	tcav0004.n.11	tcav0001c.a.20_3.1.s.om.8	swissprot	MRP_RAT (Q9EPH2) MARCKS-related protein (MARCKS-like protein 1) (Macrophage myristoylated alanine-rich C kinase substrate) (Mac-MARCKS) (MacMARCKS) (Brain protein F52)	8e-08	132	48.6
9	tcav0004.n.17	tcav0004c.n.17_3.1.s.om.8	prodom	pd_CG397718;sp_Q9CQ55_MOUSE_Q9CQ55; (2) 2310057J18RIK	5e-46	461	36.3
9	tcav0005.b.23	tcav0005c.b.23_3.1.s.om.8	swissprot	N4BP2_HUMAN (Q86UW6) NEDD4-binding protein 2 (EC 3.-.-.-) (N4BP2) (BCL-3-binding protein)	3e-06	126	28.7
9	tcav0005.e.03	tcav0001c.p.14_3.1.s.om.8	prodom	pd_CG000676;sp_LEG2_HUMAN_P05162; (84) LECTIN GALAPTIN REPEAT BETA-GALACTOSIDE-BINDING GALECTIN-8 GALECTIN FAMILY ANTIGEN MULTIGENE ALTERNATIVE	1e-28	310	44.8
9	tcav0005.h.23	tcav0005c.h.23_3.1.s.om.8	swissprot	TGM2_HUMAN (P21980) Protein-glutamine gamma-glutamyltransferase 2 (EC 2.3.2.13) (Tissue transglutaminase) (TGase C) (TGC) (TG(C)) (Tranglutaminase-2) (TGase-H)	1e-113	1044	60.5
9	tcav0005.i.22	tcav0005c.i.22_3.1.s.om.8	prodom	pd_CG410955;sp_Q9D1D8_MOUSE_Q9D1D8; (2) CALCIUM-BINDING A14 A15 1110013O05RIK S100 S114	8e-05	105	33.7
9	tcav0005.k.10	tcav0005c.k.10_5.1.s.om.8	swissprot	MOES_MOUSE (P26041) Moesin (Membrane-organizing extension spike protein)	2e-93	877	65.3
9	tcav0005.o.05	tcav0005c.o.05_5.1.s.om.8	swissprot	UBL7_HUMAN (Q96S82) Ubiquitin-like protein 7 (Ubiquitin-like protein SB132) (Bone marrow stromal cell ubiquitin-like protein) (BMSC-UbP)	1e-119	1100	57.5
9	tcav0005.o.23	tcav0005c.o.23_3.1.s.om.8	swissprot	CO6A2_HUMAN (P12110) Collagen alpha 2(VI) chain precursor	1e-121	1114	57.3
9	tcav0005.p.01	tcav0005c.p.01_3.1.s.om.8	swissprot	K0310_HUMAN (O15027) Protein KIAA0310	0.0006	101	37.6
9	tcav0005.p.11	tcav0005c.p.11_3.1.s.om.8	prodom	pd_CG189065;sp_GLPC_HUMAN_P04921; (17) IMMUNOGLOBULIN DOMAIN CELL GLYCOPROTEIN ADHESION TRANSMEMBRANE SIGNAL RECOGNITION PRECURSOR NECTIN-LIKE	8e-19	226	89.3
10	AF065137	AF065137.1.s.om.8	swissprot	AHR_DELLE (Q95LD9) Aryl hydrocarbon receptor precursor (Ah receptor) (AhR)	1e-149	1365	49.3
10	AF156262	AF156262.1.s.om.8	swissprot	MTR1A_CHICK (P49285) Melatonin receptor type 1A (MEL-1A-R) (CKA)	1e-163	1479	81.2
10	AF334673	AF334673.1.s.om.8	swissprot	WT1_HUMAN (P19544) Wilms' tumor protein (WT33)	1e-156	1419	64.2
10	AF439404	tcba0006c.d.03_5.1.s.om.8	swissprot	LSHR_PIG (P16582) Lutropin-choriogonadotropic hormone receptor precursor (LH/CG-R) (LSH-R) (Luteinizing hormone receptor)	1e-169	1533	48.3
10	AJ238307	AJ238307.1.s.om.8	swissprot	PGH2_CAVPO (P70682) Prostaglandin G/H synthase 2 precursor (EC 1.14.99.1) (Cyclooxygenase-2) (COX-2) (Prostaglandin-endoperoxide synthase 2) (Prostaglandin H2 synthase 2) (PGH synthase 2) (PGHS-2) (PHS II)	0	2216	66
10	BX081962	tcac0001c.i.09_3.1.s.om.8	swissprot	ACV1B_RAT (P80202) Activin receptor type 1B precursor (EC 2.7.1.37) (ACTR-IB) (Serine/threonine-protein kinase receptor R2) (SKR2)	1e-146	1331	87.8
10	BX086565	tcav0003c.e.13_3.1.s.om.8	swissprot	DHI1_MOUSE (P50172) Corticosteroid 11-beta-dehydrogenase, isozyme 1 (EC 1.1.1.146) (11-DH) (11-beta-hydroxysteroid dehydrogenase 1) (11-beta-HSD1) (11beta-HSD1A)	3e-52	523	46.7
10	BX321804	tcay0036b.m.10_3.1.s.om.8	swissprot	AK1D1_HUMAN (P51857) 3-oxo-5-beta-steroid 4-dehydrogenase (EC 1.3.99.6) (Delta(4)-3-ketosteroid 5-beta-reductase) (Aldo-keto reductase family 1 member D1)	1e-146	1333	73
10	CA341688	CA341688.1.s.om.8	swissprot	FOXL2_HUMAN (P58012) Forkhead box protein L2	2e-91	857	51.7
10	CA348562	tcbk0018c.b.15_5.1.s.om.8	swissprot	SHP_MOUSE (Q62227) Nuclear receptor 0B2 (Orphan nuclear receptor SHP) (Small heterodimer partner)	1e-50	507	46.8
10	CA354643	CA351190.1.s.om.8	swissprot	FOXL2_HUMAN (P58012) Forkhead box protein L2	9e-46	465	40.4
10	CA364762	CA364762.1.s.om.8	swissprot	FST_BRARE (Q9YHV4) Follistatin precursor (FS) (Activin-binding protein)	1e-142	1297	91.8
10	CA372923	CA360055.1.s.om.8	swissprot	BMP4_MOUSE (P21275) Bone morphogenetic protein 4 precursor (BMP-4) (BMP-2B)	8e-32	341	73.1
10	CA386484	tcay0030b.m.18_5.1.s.om.8	swissprot	SHBG_RABIT (P15196) Sex hormone-binding globulin precursor (SHBG) (Sex steroid-binding protein) (SBP) (Testis-specific androgen-binding protein) (ABP)	3e-41	428	31.4
10	CA388477	tcbk0002c.p.02_5.1.s.om.8	swissprot	LAMA5_MOUSE (Q61001) Laminin alpha-5 chain precursor	1e-148	1347	61.1
10	D89083	tcaa0001c.e.07_3.1.s.om.8	swissprot	TRFE_ONCKI (P79815) Serotransferrin precursor	0	3363	93.1
10	tcab0001.d.04	tcab0001c.d.04_5.1.s.om.8	prodom	pd_CG140119;sp_Q9H849_HUMAN_Q9H849; (8) SIMILAR 2510042P03 UNNAMED RIKEN 2510042P03RIK CG5142 CDNA FLJ13946 FLJ30990 PRODUCT	5e-16	202	74.5
10	tcab0001.f.24	tcab0001c.f.24_5.1.s.om.8	prodom	pd_CG318874;sp_Q9DBN4_MOUSE_Q9DBN4; (2) CDNA KIAA1191 MALE RIKEN ENRICHED FULL-LENGTH FULL LIBRARY INSERT CLONE:1300002B20	2e-17	214	47.8
10	tcab0003.f.06	tcab0003c.f.06_5.1.s.om.8	prodom	pd_CG415065;sp_Q9CPV0_MOUSE_Q9CPV0; (3) DC20 2810049P21RIK 1110004B13RIK	9e-34	355	70.4
10	tcac0001.b.02	tcaa0002c.i.02_3.1.s.om.8	swissprot	CO1A1_CHICK (P02457) Collagen alpha 1(I) chain precursor	1e-136	1245	83.6
10	tcac0001.c.07	tcac0001c.c.07_3.1.s.om.8	swissprot	RL26_MOUSE (P61255) 60S ribosomal protein L26 (Silica-induced gene 20 protein) (SIG-20)	5e-63	612	84.8
10	tcac0001.d.13	tcac0001c.d.13_3.1.s.om.8	prodom	pd_CG145427;sp_Q9D412_MOUSE_Q9D412; (13) DEADENYLATION POLYA-SPECIFIC NUCLEASE RIBONUCLEASE K10C8.1 FLJ40240 FLJ35820 4933424D16RIK F14J16.11 4930584N22RIK	2e-50	499	70.4
10	tcac0001.e.08	tcaa0001c.o.09_3.1.s.om.8	swissprot	PDIA1_CRIGR (Q8R4U2) Protein disulfide-isomerase precursor (EC 5.3.4.1) (PDI) (Prolyl 4-hydroxylase beta subunit) (p58)	1e-142	1300	75.9
10	tcac0001.f.14	tcac0001c.f.14_3.1.s.om.8	swissprot	MUCM_ICTPU (P23735) Ig mu chain C region membrane-bound form	6e-76	727	38.9
10	tcac0001.f.19	tcaa0001c.b.06_5.1.s.om.8	swissprot	TRY1_SALSA (P35031) Trypsin I precursor (EC 3.4.21.4)	1e-140	1280	97.5
10	tcac0001.i.02	tcac0001c.i.02_5.1.s.om.8	swissprot	ZN592_MOUSE (Q8BHZ4) Zinc finger protein 592 (Zfp-592)	0.008	94	58.6
10	tcac0001.o.08	tcaa0001c.f.10_5.1.s.om.8	swissprot	RIR2_BRARE (P79733) Ribonucleoside-diphosphate reductase M2 subunit (EC 1.17.4.1) (Ribonucleotide reductase small subunit) (Ribonucleotide reductase small chain) (Ribonucleotide reductase protein R2 class I)	0	1764	86.8
10	tcac0002.c.06	tcaa0002c.l.16_3.1.s.om.8	swissprot	AT2A1_MAKNI (P70083) Sarcoplasmic/endoplasmic reticulum calcium ATPase 1 (EC 3.6.3.8) (Calcium pump 1) (SERCA1) (SR Ca(2+)-ATPase 1) (Calcium-transporting ATPase sarcoplasmic reticulum type, fast twitch skeletal muscle isoform) (Endoplasmic reticulum cla	0	4437	85.7
10	tcac0002.c.20	tcac0002c.c.20_3.1.s.om.8	swissprot	RAB5C_CANFA (P51147) Ras-related protein Rab-5C	1e-99	932	87.5
10	tcac0002.f.20	tcac0002c.f.20_3.1.s.om.8	swissprot	G3P_PIG (P00355) Glyceraldehyde-3-phosphate dehydrogenase (EC 1.2.1.12) (GAPDH)	1e-79	756	86.3
10	tcac0002.k.02	tcab0003c.c.14_5.1.s.om.8	swissprot	TSNAX_PONPY (Q5RC21) Translin-associated protein X (Translin-associated factor X)	1e-104	972	65.5
10	tcac0003.a.21	tcac0003c.a.21_3.1.s.om.8	swissprot	HS90A_BRARE (Q90474) Heat shock protein HSP 90-alpha	0	1948	88.2
10	tcac0003.b.01	tcaa0001c.c.07_3.1.s.om.8	swissprot	ZNF16_HUMAN (P17020) Zinc finger protein 16 (Zinc finger protein KOX9)	6e-78	745	41.7
10	tcac0003.b.21	tcac0003c.b.21_3.1.s.om.8	swissprot	SSRB_CANFA (P23438) Translocon-associated protein beta subunit precursor (TRAP-beta) (Signal sequence receptor beta subunit) (SSR-beta) (Glycoprotein 25H) (gp25H)	1e-81	775	92.4
10	tcac0003.f.06	tcac0003c.f.06_3.1.s.om.8	swissprot	ZN180_HUMAN (Q9UJW8) Zinc finger protein 180 (HHZ168)	1e-17	222	47.1
10	tcac0003.i.19	tcac0003c.i.19_5.1.s.om.8	swissprot	GP137_MOUSE (Q60865) GPI-anchored protein p137 (p137GPI)	1e-111	1035	53.8
10	tcac0003.l.05	tcac0003c.l.05_3.1.s.om.8	swissprot	RFC5_MOUSE (Q9D0F6) Activator 1 36 kDa subunit (Replication factor C 36 kDa subunit) (A1 36 kDa subunit) (RF-C 36 kDa subunit) (RFC36) (Replication factor C subunit 5)	1e-156	1420	81.8
10	tcac0003.m.04	tcaa0001c.b.16_3.1.s.om.8	swissprot	CTRA_GADMO (P47796) Chymotrypsin A precursor (EC 3.4.21.1)	1e-114	1050	76.1
10	tcac0003.m.15	tcac0003c.m.15_3.1.s.om.8	swissprot	PIMT_PIG (P80895) Protein-L-isoaspartate(D-aspartate) O-methyltransferase (EC 2.1.1.77) (Protein-beta-aspartate methyltransferase) (PIMT) (Protein L-isoaspartyl/D-aspartyl methyltransferase) (L-isoaspartyl protein carboxyl methyltransferase)	1e-89	843	70.7
10	tcac0004.f.10	tcab0002c.i.04_5.1.s.om.8	swissprot	EF1A2_XENLA (P17507) Elongation factor 1-alpha, oocyte form (EF-1-alpha-O) (EF-1AO) (42S p48)	0	2147	88.5
10	tcac0004.f.12	tcaa0001c.p.06_5.1.s.om.8	swissprot	GBLP_BRARE (O42248) Guanine nucleotide-binding protein beta subunit 2-like 1 (Receptor of activated protein kinase C) (RACK)	0	1675	96.8
10	tcac0004.g.15	tcab0002c.g.17_5.1.s.om.8	prodom	pd_CG191596;sp_Q920S6_MOUSE_Q920S6; (6) DNA GK001 5 ZK1058.4 TAC ADIPOCYTE-SPECIFIC CHROMOSOME CLONE:K9P8 CG17593 GENOMIC	3e-83	782	89.6
10	tcac0004.k.10	tcac0003c.d.02_5.1.s.om.8	swissprot	ANXA5_CHICK (P17153) Annexin A5 (Annexin V) (Lipocortin V) (Endonexin II) (Calphobindin I) (CBP-I) (Placental anticoagulant protein I) (PAP-I) (PP4) (Thromboplastin inhibitor) (Vascular anticoagulant-alpha) (VAC-alpha) (Anchorin CII)	1e-110	1021	63.8
10	tcac0004.k.21	tcaa0001c.p.06_5.1.s.om.8	swissprot	GBLP_BRARE (O42248) Guanine nucleotide-binding protein beta subunit 2-like 1 (Receptor of activated protein kinase C) (RACK)	0	1675	96.8
10	tcac0004.l.10	tcac0004c.l.10_3.1.s.om.8	swissprot	ANX2A_XENLA (P27006) Annexin A2-A (Annexin II type I) (Lipocortin II) (Calpactin I heavy chain)	1e-125	1153	65.7
10	tcac0004.m.08	tcaa0001c.g.13_5.1.s.om.8	swissprot	TCTP_BRARE (Q9DGK4) Translationally-controlled tumor protein (TCTP)	2e-60	591	68.4
10	tcac0004.n.12	tcac0001c.l.05_3.1.s.om.8	swissprot	GLU2B_BOVIN (Q28034) Glucosidase II beta subunit precursor (Protein kinase C substrate, 60.1 kDa protein, heavy chain) (PKCSH) (80K-H protein) (Vacuolar system associated protein 60) (VASAP-60)	9e-88	828	53.5
10	tcac0004.n.16	tcac0001c.c.13_3.1.s.om.8	prodom	pd_CG044266;sp_APB_HUMAN_P04114; (1) APO B-100 APOLIPOPROTEIN B-48 CONTAINS: LIPID RNA CHYLOMICRON HEPARIN-BINDING SIGNAL	1e-65	630	37.4
10	tcac0005.g.20	tcac0002c.a.21_5.1.s.om.8	swissprot	ANXA4_PIG (P08132) Annexin A4 (Annexin IV) (Lipocortin IV) (Endonexin I) (Chromobindin-4) (Protein II) (P32.5) (Placental anticoagulant protein I) (PAP-II) (PP4-X) (35-beta calcimedin)	1e-112	1036	65.2
10	tcac0005.h.12	tcaa0001c.f.18_3.1.s.om.8	swissprot	MYH9_HUMAN (P35579) Myosin-9 (Myosin heavy chain, nonmuscle IIa) (Nonmuscle myosin heavy chain IIa) (NMMHC II-a) (NMMHC-IIA) (Cellular myosin heavy chain, type A) (Nonmuscle myosin heavy chain-A) (NMMHC-A)	5e-98	839	64.9
10	tcac0005.i.14	tcac0005c.i.14_3.1.s.om.8	swissprot	UBP2_HUMAN (O75604) Ubiquitin carboxyl-terminal hydrolase 2 (EC 3.1.2.15) (Ubiquitin thiolesterase 2) (Ubiquitin-specific processing protease 2) (Deubiquitinating enzyme 2) (41 kDa ubiquitin-specific protease)	2e-49	498	79.3
10	tcac0005.m.07	tcac0005c.m.07_5.1.s.om.8	swissprot	RBMS2_HUMAN (Q15434) RNA-binding motif, single-stranded interacting protein 2 (Suppressor of CDC2 with RNA-binding motif 3)	1e-22	263	57.6
10	tcac0005.m.11	tcac0005c.m.11_3.1.s.om.8	swissprot	PSF2_HUMAN (Q9Y248) DNA replication complex GINS protein PSF2	7e-78	743	77.8
10	tcac0005.o.02	tcac0005c.o.02_3.1.s.om.8	swissprot	PDIA1_CHICK (P09102) Protein disulfide-isomerase precursor (EC 5.3.4.1) (PDI) (Prolyl 4-hydroxylase beta subunit) (Cellular thyroid hormone binding protein) (Retina cognin) (R-cognin)	5e-30	327	33.1
10	tcac0006.f.11	tcac0006c.f.11_5.1.s.om.8	swissprot	RS3_RAT (P62909) 40S ribosomal protein S3	1e-123	1135	97.3
10	tcac0006.g.20	tcac0006c.g.20_5.1.s.om.8	swissprot	HSP74_HUMAN (P34932) Heat shock 70 kDa protein 4 (Heat shock 70-related protein APG-2) (HSP70RY)	5e-33	355	49
10	tcac0006.m.21	tcac0006c.m.21_3.1.s.om.8	swissprot	RLA0_RANSY (Q9DG68) 60S acidic ribosomal protein P0 (L10E)	1e-134	1231	85.2
10	tcad0001.d.03	tcad0001a.d.03_5.1.s.om.8	swissprot	DMA_SQUAC (P36963) Proteolipid protein DM alpha	4e-35	374	47.5
10	tcad0001.k.03	tcaa0001c.a.09_5.1.s.om.8	swissprot	RLA0_RANSY (Q9DG68) 60S acidic ribosomal protein P0 (L10E)	1e-137	1257	90.3
10	tcad0001.p.24	tcad0001a.p.24_3.1.s.om.8	swissprot	APOH_BOVIN (P17690) Beta-2-glycoprotein I precursor (Apolipoprotein H) (Apo-H) (B2GPI) (Beta(2)GPI)	3e-66	642	35.9
10	tcad0003.p.07	tcad0003a.p.07_3.1.s.om.8	swissprot	EFC1_PANTR (Q8MIB6) ERV-F(c)1 provirus ancestral Env polyprotein precursor (Envelope polyprotein) (CpzERV-Fc1env envelope protein) [Contains: Surface protein (SU); Transmembrane protein (TM)]	0.0002	110	41.6
10	tcad0004.d.20	tcaa0001c.d.07_5.1.s.om.8	swissprot	STIP1_HUMAN (P31948) Stress-induced-phosphoprotein 1 (STI1) (Hsc70/Hsp90-organizing protein) (Hop) (Transformation-sensitive protein IEF SSP 3521)	0	1792	76.4
10	tcad0004.k.04	tcad0002a.b.11_3.1.s.om.8	swissprot	MLE3_MUGCA (P82160) Myosin light chain 3, skeletal muscle isoform (A2 catalytic) (Alkali) (LC-3) (LC3)	6e-58	570	75.6
10	tcad0005.o.20	tcad0005a.o.20_3.1.s.om.8	swissprot	NFKB1_RAT (Q63369) Nuclear factor NF-kappa-B p105 subunit (DNA-binding factor KBF1) (EBP-1) [Contains: Nuclear factor NF-kappa-B p50 subunit] (Fragment)	3e-58	570	49.8
10	tcad0006.a.17	tcad0006a.a.17_3.1.s.om.8	prodom	pd_CG277326;sp_Q9NQG1_HUMAN_Q9NQG1; (3) 1810024K12RIK 1810024K12 NOVEL RIKEN ISOFORM DJ1141E15.2.1 CDNA PROTEIN GENE	3e-20	238	57.8
10	tcad0006.p.14	tcad0006a.p.14_3.1.s.om.8	swissprot	CCNI_HUMAN (Q14094) Cyclin-I	1e-91	863	62
10	tcad0007.c.18	tcad0007a.c.18_5.1.s.om.8	swissprot	GSTT1_HUMAN (P30711) Glutathione S-transferase theta 1 (EC 2.5.1.18) (GST class-theta 1) (Glutathione transferase T1-1)	9e-47	431	47.7
10	tcad0007.f.20	tcad0007a.b.20_3.1.s.om.8	prodom	pd_CG128096;sp_Q96BP7_HUMAN_Q96BP7; (8) SIMILAR FLJ14466 CAP-BINDING COMPLEX INTERACTING C09F5.2 TRANSMEMBRANE CG11430-PA CG11430 OLF186-F	1e-90	846	77.1
10	tcad0007.j.09	tcaa0002c.l.16_3.1.s.om.8	swissprot	AT2A1_MAKNI (P70083) Sarcoplasmic/endoplasmic reticulum calcium ATPase 1 (EC 3.6.3.8) (Calcium pump 1) (SERCA1) (SR Ca(2+)-ATPase 1) (Calcium-transporting ATPase sarcoplasmic reticulum type, fast twitch skeletal muscle isoform) (Endoplasmic reticulum cla	0	4437	85.7
10	tcad0007.l.13	tcac0003c.l.23_5.1.s.om.8	swissprot	MPCP_RAT (P16036) Phosphate carrier protein, mitochondrial precursor (PTP)	1e-149	1354	77.7
10	tcad0007.m.22	tcad0007a.m.22_5.1.s.om.8	swissprot	QORL_HUMAN (O95825) Quinone oxidoreductase-like 1 (EC 1.-.-.-) (QOH-1) (Zeta-crystallin homolog) (4P11)	3e-58	570	56.6
10	tcad0008.b.16	tcad0005a.d.05_3.1.s.om.8	swissprot	D2_DICDI (P18142) cAMP-regulated D2 protein precursor	1e-23	275	30.4
10	tcad0008.c.04	tcac0006c.f.10_3.1.s.om.8	prodom	pd_CG068445;sp_Q9D757_MOUSE_Q9D757; (4) DEATH-ASSOCIATED CG12384 SIMILAR APOPTOSIS 2310032F03RIK DAP-1	0.0004	99	42.6
10	tcad0008.d.02	tcad0008a.d.02_5.1.s.om.8	swissprot	GPR54_ORENI (Q6BD04) G-protein coupled receptor 54	1e-108	940	87.3
10	tcad0008.e.21	tcaa0001c.b.06_5.1.s.om.8	swissprot	TRY1_SALSA (P35031) Trypsin I precursor (EC 3.4.21.4)	1e-140	1280	97.5
10	tcad0008.m.23	tcad0007a.k.12_3.1.s.om.8	swissprot	PGSG_HUMAN (P10124) Secretory granule proteoglycan core protein precursor (Platelet proteoglycan core protein) (P.PG) (Hematopoetic proteoglycan core protein) (Serglycin)	3e-06	125	37
10	tcad0009.e.18	tcaa0001c.g.13_5.1.s.om.8	swissprot	TCTP_BRARE (Q9DGK4) Translationally-controlled tumor protein (TCTP)	2e-60	591	68.4
10	tcad0009.h.12	tcad0009a.h.12_3.1.s.om.8	swissprot	MYOZ2_PONPY (Q5R6I2) Myozenin-2 (Calsarcin-1)	4e-54	537	44.7
10	tcad0009.l.13	tcad0009a.l.13_5.1.s.om.8	swissprot	HXC8_MOUSE (P09025) Homeobox protein Hox-C8 (Hox-3.1) (M31)	1e-111	1024	80.9
10	tcad0009.o.12	tcad0009a.o.12_3.1.s.om.8	swissprot	DPP2_MOUSE (Q9ET22) Dipeptidyl-peptidase II precursor (EC 3.4.14.2) (DPP II) (Dipeptidyl aminopeptidase II) (Quiescent cell proline dipeptidase) (Dipeptidyl peptidase 7)	1e-159	1443	58.6
10	tcav0001.e.20	tcaj0001a.h.01_5.1.s.om.8	prodom	pd_CG398680;sp_Q9W1X9_DROME_Q9W1X9; (1) CG13533	6e-20	236	31.7
10	tcav0001.f.19	tcav0001c.f.19_3.1.s.om.8	swissprot	CLD4_BOVIN (Q6BBL6) Claudin-4	4e-82	778	64.5
10	tcav0001.h.02	tcav0001c.h.02_3.1.s.om.8	swissprot	ZN211_HUMAN (Q13398) Zinc finger protein 211 (Zinc finger protein C2H2-25)	1e-29	326	53
10	tcav0001.n.19	tcav0001c.n.19_5.1.s.om.8	swissprot	K0830_HUMAN (O94919) Probable endonuclease KIAA0830 precursor (EC 3.1.30.-)	6e-22	258	31.1
10	tcav0002.h.08	tcav0001c.i.01_5.1.s.om.8	swissprot	P66A_HUMAN (Q86YP4) Transcriptional repressor p66 alpha (Hp66alpha) (GATA zinc finger domain-containing protein 2A)	3e-65	632	49.3
10	tcav0002.h.12	tcav0002c.h.12_3.1.s.om.8	swissprot	K1C13_ONCMY (Q8JFQ6) Keratin, type I cytoskeletal 13 (Cytokeratin-13) (CK-13) (Keratin-13) (K13)	1e-110	1026	63.8
10	tcav0002.h.23	tcav0002c.h.23_3.1.s.om.8	swissprot	CSRP2_CHICK (P50460) Cysteine and glycine-rich protein 2 (Cysteine-rich protein 2) (CRP2) (Beta-cysteine-rich protein) (Beta-CRP)	2e-88	831	76.5
10	tcav0002.n.01	tcav0002c.n.01_3.1.s.om.8	swissprot	EP300_HUMAN (Q09472) E1A-associated protein p300 (EC 2.3.1.48)	6e-51	506	98.8
10	tcav0002.o.12	tcav0002c.a.02_3.1.s.om.8	swissprot	V136_DICDI (Q94480) VEG136 protein (Fragment)	1e-115	1061	70.2
10	tcav0003.a.05	tcav0003c.a.05_3.1.s.om.8	swissprot	ZO71_XENLA (P18751) Oocyte zinc finger protein XLCOF7.1 (Fragment)	8e-42	289	53.4
10	tcav0003.j.01	tcav0003c.j.01_3.1.s.om.8	swissprot	P2RX7_HUMAN (Q99572) P2X purinoceptor 7 (ATP receptor) (P2X7) (Purinergic receptor) (P2Z receptor)	3e-10	154	43
10	tcav0003.o.02	tcav0003c.o.02_3.1.s.om.8	swissprot	MO4L1_RAT (Q6AYU1) Mortality factor 4-like protein 1 (MORF-related gene 15 protein) (Transcription factor-like protein MRG15)	1e-153	1396	80.2
10	tcav0003.o.15	tcav0001c.a.20_3.1.s.om.8	swissprot	MRP_RAT (Q9EPH2) MARCKS-related protein (MARCKS-like protein 1) (Macrophage myristoylated alanine-rich C kinase substrate) (Mac-MARCKS) (MacMARCKS) (Brain protein F52)	8e-08	132	48.6
10	tcav0005.e.24	tcav0005c.e.24_3.1.s.om.8	swissprot	RABP_XENLA (P50568) Cellular retinoic acid binding protein (CRABP) (Retinoic acid-binding protein, cellular)	2e-55	549	72.9
10	tcav0005.f.22	tcav0005c.f.22_3.1.s.om.8	swissprot	LAMB2_HUMAN (P55268) Laminin beta-2 chain precursor (S-laminin) (Laminin B1s chain)	7e-76	725	54.2
11	AB006448	tcbi0016c.e.05_5.1.s.om.8	swissprot	SOX9_CALJA (Q9BG91) Transcription factor SOX-9	0	1646	67.3
11	AY879314	AY879314.1.s.om.8	swissprot	NR5A2_CHICK (O42101) Orphan nuclear receptor NR5A2 (OR2.0) (FTF/LRH-1)	1e-122	1128	57.6
11	BX913023	tcba0003c.k.23_5.1.s.om.8	swissprot	BCLX_PIG (O77737) Apoptosis regulator Bcl-X (Bcl-2-like 1 protein)	5e-54	537	51.6
11	tcab0001.o.24	tcab0001c.o.24_5.1.s.om.8	swissprot	KAD_CYPCA (P12115) Adenylate kinase (EC 2.7.4.3) (ATP-AMP transphosphorylase)	1e-89	843	90.1
11	tcab0002.a.09	tcab0002c.a.09_5.1.s.om.8	swissprot	SLT11_CRYNE (Q5KND3) Pre-mRNA splicing factor SLT11	4e-80	763	48.1
11	tcab0004.h.20	tcba0005c.a.09_5.1.s.om.8	swissprot	KLF4_MOUSE (Q60793) Kruppel-like factor 4 (Gut-enriched kruppel-like factor) (Epithelial zinc-finger protein EZF)	3e-96	901	45.3
11	tcab0004.m.02	tcad0004a.g.08_3.1.s.om.8	swissprot	MYPT1_HUMAN (O14974) Protein phosphatase 1 regulatory subunit 12A (Myosin phosphatase targeting subunit 1) (Myosin phosphatase target subunit 1) (Protein phosphatase myosin-binding subunit)	2e-44	455	61.2
11	tcab0004.p.04	tcag0001a.c.07_5.1.s.om.8	swissprot	ZN143_HUMAN (P52747) Zinc finger protein 143 (SPH-binding factor)	1e-130	1196	67.5
11	tcac0001.f.21	tcac0001c.f.21_3.1.s.om.8	swissprot	PIGP_PONPY (Q5R946) Phosphatidylinositol N-acetylglucosaminyltransferase subunit P (EC 2.4.1.198) (Phosphatidylinositol-glycan biosynthesis, class P protein) (PIG-P)	2e-48	489	69.6
11	tcac0001.m.19	tcac0001c.m.19_3.1.s.om.8	swissprot	SNP23_RAT (O70377) Synaptosomal-associated protein 23 (SNAP-23) (Vesicle-membrane fusion protein SNAP-23)	1e-67	654	63.2
11	tcac0001.m.23	tcac0001c.m.23_5.1.s.om.8	swissprot	CKS2_HUMAN (P33552) Cyclin-dependent kinases regulatory subunit 2 (CKS-2)	1e-36	386	88.1
11	tcac0001.p.02	tcaa0001c.a.09_5.1.s.om.8	swissprot	RLA0_RANSY (Q9DG68) 60S acidic ribosomal protein P0 (L10E)	1e-137	1257	90.3
11	tcac0002.c.17	tcac0002c.c.17_3.1.s.om.8	swissprot	MCM7_XENLA (Q91876) DNA replication licensing factor MCM7 (CDC47 homolog) (x.MCM7)	1e-95	893	77.1
11	tcac0002.i.15	tcac0002c.i.15_3.1.s.om.8	swissprot	RL8_BRARE (Q6P0V6) 60S ribosomal protein L8	1e-138	1264	93.7
11	tcac0002.k.12	tcac0002c.k.12_3.1.s.om.8	swissprot	CD59_PIG (O62680) CD59 glycoprotein precursor (Membrane attack complex inhibition factor) (MACIF) (MAC-inhibitory protein) (MAC-IP) (Protectin)	8e-11	163	30
11	tcac0003.a.07	tcac0003c.a.06_3.1.s.om.8	swissprot	CSP9_MOUSE (Q9CZB6) Cofactor required for Sp1 transcriptional activation subunit 9	9e-92	862	68.9
11	tcac0003.i.11	tcaa0002c.m.23_3.1.s.om.8	prodom	pd_CG315429;sp_Q9H814_HUMAN_Q9H814; (5) RNA FLJ14003 EXPORT CG8069 PHOSPHORYLATED CG8069-PB ADAPTOR FOR	5e-36	374	64.6
11	tcac0003.i.17	tcaa0001c.c.14_5.1.s.om.8	swissprot	PSB7_MOUSE (P70195) Proteasome subunit beta type 7 precursor (EC 3.4.25.1) (Proteasome subunit Z) (Macropain chain Z) (Multicatalytic endopeptidase complex chain Z)	1e-126	1157	78.7
11	tcac0003.j.02	tcac0003c.j.02_5.1.s.om.8	swissprot	DERL1_HUMAN (Q9BUN8) Derlin-1 (Degradation in endoplasmic reticulum protein 1) (Der1-like protein 1) (DERtrin-1)	1e-118	1088	87.3
11	tcac0004.n.18	tcac0004c.n.18_3.1.s.om.8	swissprot	PLAK_BOVIN (Q8SPJ1) Junction plakoglobin (Desmoplakin III)	5e-17	216	55.9
11	tcac0005.f.11	tcac0005c.f.11_3.1.s.om.8	swissprot	SOMA2_ONCMY (P20332) Somatotropin 2 precursor (Growth hormone 2)	1e-116	1076	99.5
11	tcac0005.n.07	tcac0005c.n.07_5.1.s.om.8	prodom	pd_CG254697;sp_Q8NHP7_HUMAN_Q8NHP7; (107) DNA COMPLETE PROTEOME POLYMERASE I RIBONUCLEASE D HYDROLASE EXONUCLEASE TRANSFERASE	7e-39	399	52.3
11	tcac0006.a.17	tcac0006c.a.17_5.1.s.om.8	swissprot	C209E_MOUSE (Q91ZW7) CD209 antigen-like protein E (DC-SIGN-related protein 4) (DC-SIGNR4)	8e-15	199	29.7
11	tcac0006.c.24	tcac0001c.g.16_3.1.s.om.8	swissprot	HCE23_ORYLA (P31580) High choriolytic enzyme 1 precursor (EC 3.4.24.67) (Hatching enzyme zinc-protease HCE 1 subunit) (Choriolysin H 1)	3e-51	478	59.7
11	tcac0006.h.19	tcaa0002c.c.06_5.1.s.om.8	swissprot	CBPB1_RAT (P19223) Carboxypeptidase B precursor (EC 3.4.17.2)	1e-138	1262	58.7
11	tcad0001.c.24	tcac0002c.l.18_3.1.s.om.8	swissprot	YE05_YEAST (P32643) Hypothetical 34.8 kDa protein in RAD24-BMH1 intergenic region	2e-09	151	24.5
11	tcad0001.e.11	tcaa0001c.a.09_5.1.s.om.8	swissprot	RLA0_RANSY (Q9DG68) 60S acidic ribosomal protein P0 (L10E)	1e-137	1257	90.3
11	tcad0001.h.14	tcac0002c.o.09_5.1.s.om.8	swissprot	SOMA_ONCKE (P07064) Somatotropin precursor (Growth hormone)	1e-116	1077	100
11	tcad0001.i.12	tcaa0001c.a.12_3.1.s.om.8	swissprot	ELA2A_HUMAN (P08217) Elastase-2A precursor (EC 3.4.21.71)	1e-105	973	66
11	tcad0001.p.03	tcad0001a.p.03_5.1.s.om.8	prodom	pd_CG001146;sp_Q9D126_MOUSE_Q9D126; (63) RIBOSOMAL L16 PROTEOME COMPLETE 50S RRNA-BINDING MITOCHONDRIAL SUBUNIT 60S L16P	4e-23	263	54
11	tcad0002.h.19	tcad0002a.h.19_3.1.s.om.8	swissprot	RPB5_MOUSE (Q80UW8) DNA-directed RNA polymerase II 23 kDa polypeptide (EC 2.7.7.6) (RPB25) (RPB5) (RPABC1)	1e-106	986	90
11	tcad0002.j.07	tcad0002a.j.07_3.1.s.om.8	swissprot	PLAK_BOVIN (Q8SPJ1) Junction plakoglobin (Desmoplakin III)	4e-17	216	55.9
11	tcad0002.n.15	tcad0002a.n.15_3.1.s.om.8	swissprot	ANR15_HUMAN (Q14678) Ankyrin repeat domain protein 15 (Kidney ankyrin repeat-containing protein)	7e-90	846	57
11	tcad0002.p.14	tcad0002a.p.14_3.1.s.om.8	swissprot	TF_BOVIN (P30931) Tissue factor precursor (TF) (Coagulation factor III)	2e-32	350	36.5
11	tcad0003.a.22	tcad0003a.a.22_3.1.s.om.8	swissprot	RT27_HUMAN (Q92552) Mitochondrial 28S ribosomal protein S27 (S27mt) (MRP-S27)	1e-105	981	52.6
11	tcad0004.d.18	tcac0002c.g.08_5.1.s.om.8	swissprot	CBPA1_HUMAN (P15085) Carboxypeptidase A1 precursor (EC 3.4.17.1)	1e-163	1482	65.3
11	tcad0004.j.07	tcad0004a.j.07_3.1.s.om.8	swissprot	NSF1C_HUMAN (Q9UNZ2) NSFL1 cofactor p47 (p97 cofactor p47)	1e-141	1294	68.1
11	tcad0004.j.19	tcad0004a.j.19_3.1.s.om.8	swissprot	ANK1_MOUSE (Q02357) Ankyrin-1 (Erythrocyte ankyrin)	1e-126	1159	68.7
11	tcad0004.j.22	tcad0004a.j.22_3.1.s.om.8	swissprot	EPD2_ONCMY (P28771) Ependymin-2 precursor (Ependymin II) (EPD-II)	1e-120	793	94.9
11	tcad0004.j.23	tcaa0002c.i.04_5.1.s.om.8	swissprot	POL_MLVAV (P03356) Pol polyprotein [Contains: Protease (EC 3.4.23.-); Reverse transcriptase/ribonuclease H (EC 2.7.7.49) (EC 3.1.26.4) (RT); Integrase (IN)]	5e-12	179	30.4
11	tcad0004.n.16	tcad0004a.n.16_3.1.s.om.8	swissprot	SAM68_CHICK (Q8UUW7) KH domain containing, RNA binding, signal transduction associated protein 1 (Src-associated in mitosis 68 kDa protein) (Sam68)	2e-74	715	76.2
11	tcad0004.n.22	tcad0003a.j.12_3.1.s.om.8	swissprot	FABPI_RAT (P02693) Fatty acid-binding protein, intestinal (I-FABP) (FABPI)	3e-44	455	64.6
11	tcad0004.n.24	tcad0004a.n.24_3.1.s.om.8	prodom	pd_CG320476;sp_Q9VPB4_DROME_Q9VPB4; (1) CG3698	0.001	95	24
11	tcad0004.o.04	tcad0004a.o.04_5.1.s.om.8	swissprot	TRMU_MOUSE (Q9DAT5) tRNA (5-methylaminomethyl-2-thiouridylate)-methyltransferase (EC 2.1.1.61)	1e-100	928	76.3
11	tcad0004.p.02	tcad0004a.p.02_3.1.s.om.8	prodom	pd_CG609284;sp_Q9H0N9_HUMAN_Q9H0N9; (13) REPEAT ANK CG15118-PD CG5742 SIMILAR T27C4.12 FLJ25555 LD29875P LD31969P CG15118	3e-36	376	93.5
11	tcad0004.p.23	tcad0004a.p.23_3.1.s.om.8	prodom	pd_CG305843;sp_Q9DA75_MOUSE_Q9DA75; (50) COMPLETE PROTEOME SYMPORTER PERMEASE TRANSMEMBRANE MEMBRANE SYMPORT MELIBIOSE FAMILY INNER	1e-26	293	63.2
11	tcad0006.b.10	tcad0006a.b.10_5.1.s.om.8	swissprot	CB025_HUMAN (Q9H3L0) Protein C2orf25, mitochondrial precursor	1e-124	1137	70
11	tcad0006.b.22	tcaa0001c.e.11_3.1.s.om.8	swissprot	HPT_PONPY (Q5R5F6) Haptoglobin precursor [Contains: Haptoglobin alpha chain; Haptoglobin beta chain]	1e-37	396	35.6
11	tcad0006.d.19	tcad0006a.d.19_5.1.s.om.8	prodom	pd_CG166057;sp_ATRX_CAEEL_Q9U7E0; (1) NUCLEAR HELICASE HOMOLOG DNA PROTEIN-1 REGULATOR TRANSCRIPTIONAL DNA-BINDING X-LINKED ATRX	3e-09	144	21.6
11	tcad0006.e.19	tcaa0001c.c.04_5.1.s.om.8	swissprot	CBPA2_RAT (P19222) Carboxypeptidase A2 precursor (EC 3.4.17.15)	1e-142	1298	60.1
11	tcad0006.f.15	tcaa0001c.b.16_3.1.s.om.8	swissprot	CTRA_GADMO (P47796) Chymotrypsin A precursor (EC 3.4.21.1)	1e-114	1050	76.1
11	tcad0006.f.20	tcac0003c.f.05_3.1.s.om.8	prodom	pd_CG359208;sp_Q8N4Q8_HUMAN_Q8N4Q8; (4) MONOOXYGENASE HEME OXIDOREDUCTASE P450 CYTOCHROME A930011N14RIK SIMILAR	2e-94	877	64.4
11	tcad0006.h.02	tcad0006a.h.02_3.1.s.om.8	swissprot	HA1F_CHICK (P15979) Class I histocompatibility antigen, F10 alpha chain precursor (B-F histocompatibility F10 antigen) (B-F-beta-IV) (B12)	1e-24	284	31.3
11	tcad0006.h.04	tcad0006a.h.04_3.1.s.om.8	swissprot	STOM_HUMAN (P27105) Erythrocyte band 7 integral membrane protein (Stomatin) (Protein 7.2b)	1e-101	941	69.6
11	tcad0006.h.09	tcad0006a.h.09_3.1.s.om.8	prodom	pd_CG128944;sp_Q9A558_CAUCR_Q9A558; (16) PROTEOME COMPLETE URICASE PLASMID OXIDOREDUCTASE DNA RB1168 XANTHINE/URACIL PURINE BH0758	2e-21	248	37.8
11	tcad0006.h.10	tcad0006a.h.10_3.1.s.om.8	swissprot	CNN3_RAT (P37397) Calponin-3 (Calponin, acidic isoform) (Calponin, non-muscle isoform)	1e-127	616	72.1
11	tcad0006.h.22	tcad0006a.h.22_3.1.s.om.8	swissprot	GLRX1_RABIT (P12864) Glutaredoxin-1 (Thioltransferase-1) (TTase-1)	2e-08	104	54
11	tcad0006.j.14	tcad0004a.b.06_5.1.s.om.8	prodom	pd_CG444191;sp_Q8WVX3_HUMAN_Q8WVX3; (2) RIKEN SIMILAR 1810037I17 CDNA GENE	3e-06	117	62.9
11	tcad0006.j.16	tcad0006a.j.16_3.1.s.om.8	prodom	pd_CG037347;sp_Q9BX74_HUMAN_Q9BX74; (18) FLJ22604 PROTEOME RIKEN GTP-BINDING BINDING CDNA BETA-AMYLOID BBP-LIKE COMPLETE GENE	7e-17	209	94.8
11	tcad0006.j.20	tcad0006a.j.20_3.1.s.om.8	swissprot	MYCB2_HUMAN (O75592) Probable ubiquitin ligase protein MYCBP2 (EC 6.3.2.-) (Myc binding protein 2) (Protein associated with Myc) (Pam/highwire/rpm-1 protein)	2e-07	131	70.5
11	tcad0006.j.22	tcad0006a.j.22_5.1.s.om.8	swissprot	HLF_HUMAN (Q16534) Hepatic leukemia factor	1e-66	643	60
11	tcad0006.k.02	tcad0003a.g.06_3.1.s.om.8	swissprot	NUBM_BOVIN (P25708) NADH-ubiquinone oxidoreductase 51 kDa subunit, mitochondrial precursor (EC 1.6.5.3) (EC 1.6.99.3) (Complex I-51KD) (CI-51KD) (NADH dehydrogenase flavoprotein 1)	0	2036	83.7
11	tcad0006.k.10	tcaa0001c.m.17_3.1.s.om.8	swissprot	PDIA6_HUMAN (Q15084) Protein disulfide-isomerase A6 precursor (EC 5.3.4.1) (Protein disulfide isomerase P5) (Thioredoxin domain-containing protein 7)	1e-174	1574	70.6
11	tcad0006.k.17	tcad0006a.k.17_3.1.s.om.8	swissprot	S14L1_HUMAN (Q92503) SEC14-like protein 1	1e-143	1303	82.2
11	tcad0006.k.22	tcad0006a.k.22_3.1.s.om.8	prodom	pd_CG061317;sp_Q9NWB7_HUMAN_Q9NWB7; (2) PAPILLA PROTEIN-1 HUNTINGTIN-INTERACTING HIP1-INTERACTING DERIVED DERMAL MHS4R2 HIPPI DERP8 INTERACTOR	4e-07	125	83.3
11	tcad0006.l.03	tcaa0002c.b.16_3.1.s.om.8	swissprot	ELA2_BOVIN (Q29461) Elastase-2 precursor (EC 3.4.21.71) (Elastase II)	9e-98	912	58.7
11	tcad0006.m.14	tcad0006a.m.14_5.1.s.om.8	swissprot	TNAP1_HUMAN (Q13829) Tumor necrosis factor, alpha-induced protein 1, endothelial (B12 protein)	3e-44	448	52.3
11	tcad0006.n.13	tcaa0001c.b.16_3.1.s.om.8	swissprot	CTRA_GADMO (P47796) Chymotrypsin A precursor (EC 3.4.21.1)	1e-114	1050	76.1
11	tcad0006.n.17	tcad0006a.a.16_3.1.s.om.8	swissprot	GPX1_BOVIN (P00435) Glutathione peroxidase 1 (EC 1.11.1.9) (GSHPx-1) (GPx-1) (Cellular glutathione peroxidase)	5e-69	664	69.6
11	tcad0006.o.05	tcad0006a.o.05_5.1.s.om.8	prodom	pd_CG684202;sp_YU20_MOUSE_Q9WV70; (4) DKFZP564C186 HOMOLOG FLJ35172 CG9246	6e-24	270	69.5
11	tcad0006.o.08	tcad0006a.o.08_5.1.s.om.8	prodom	pd_CG330949;sp_Q9H1B7_HUMAN_Q9H1B7; (5) POLYGLUTAMINE-CONTAINING M04G12.1A M04G12.1B CG11138 METAL-BINDING ZINC-FINGER ZINC	7e-22	252	80
11	tcad0006.o.22	tcac0003c.e.18_3.1.s.om.8	swissprot	CAD17_HUMAN (Q12864) Cadherin-17 precursor (Liver-intestine-cadherin) (LI-cadherin) (Intestinal peptide-associated transporter HPT-1)	3e-70	677	36.4
11	tcad0006.p.13	tcaa0002c.f.07_3.1.s.om.8	swissprot	NPC2_BRARE (Q9DGJ3) Epididymal secretory protein E1 precursor (Niemann Pick type C2 protein homolog) (16.5 kDa secretory protein)	4e-61	597	71.3
11	tcad0007.a.11	tcad0007a.a.11_5.1.s.om.8	swissprot	LPIN3_HUMAN (Q9BQK8) Lipin-3 (Lipin 3-like)	8e-55	541	47.3
11	tcad0007.c.23	tcaa0001c.e.08_5.1.s.om.8	swissprot	ELA2A_HUMAN (P08217) Elastase-2A precursor (EC 3.4.21.71)	3e-99	924	60.9
11	tcad0007.e.03	tcad0007a.a.11_5.1.s.om.8	swissprot	LPIN3_HUMAN (Q9BQK8) Lipin-3 (Lipin 3-like)	8e-55	541	47.3
11	tcad0007.e.09	tcad0007a.a.17_3.1.s.om.8	swissprot	GATM_RAT (P50442) Glycine amidinotransferase, mitochondrial precursor (EC 2.1.4.1) (L-arginine:glycine amidinotransferase) (Transamidinase) (AT)	0	1841	79.4
11	tcad0007.e.23	tcad0007a.c.07_5.1.s.om.8	prodom	pd_CG326809;sp_CAN2_MOUSE_O08529; (55) CALPAIN PROTEASE SUBUNIT LARGE NEUTRAL CALCIUM-ACTIVATED HYDROLASE PROTEINASE CANP THIOL	4e-65	625	69
11	tcad0007.g.05	tcad0007a.a.02_3.1.s.om.8	prodom	pd_CG000015;sp_Q9BU20_HUMAN_Q9BU20; (659) GTP-BINDING LIPOPROTEIN PRENYLATION RAS-RELATED ADP-RIBOSYLATION FAMILY MULTIGENE GOLGI STACK FACTOR	2e-50	499	60.2
11	tcad0007.j.24	tcad0007a.j.24_3.1.s.om.8	swissprot	TFAM_HUMAN (Q00059) Transcription factor A, mitochondrial precursor (mtTFA) (Mitochondrial transcription factor 1) (MtTF1) (Transcription factor 6-like 2)	5e-44	453	39.9
11	tcad0007.k.03	tcad0007a.g.23_3.1.s.om.8	swissprot	FA11L_BRARE (Q7SYC7) Protein FAM11-like	0	1660	87.7
11	tcad0007.m.09	tcad0007a.m.09_5.1.s.om.8	swissprot	ALG12_MOUSE (Q8VDB2) Dolichyl-P-Man:Man(7)GlcNAc(2)-PP-dolichyl-alpha-1, 6-mannosyltransferase (EC 2.4.1.-) (Mannosyltransferase ALG12 homolog)	1e-103	963	57.7
11	tcad0007.m.11	tcaa0002c.b.16_3.1.s.om.8	swissprot	ELA2_BOVIN (Q29461) Elastase-2 precursor (EC 3.4.21.71) (Elastase II)	9e-98	912	58.7
11	tcad0007.m.13	tcad0007a.a.01_5.1.s.om.8	swissprot	PRP39_SCHPO (O74970) Pre-mRNA processing protein prp39	3e-37	341	28
11	tcad0007.o.01	tcad0007a.a.13_5.1.s.om.8	swissprot	TCB_FLV (P11364) T-cell receptor beta chain T17T-22 precursor	2e-06	122	26.7
11	tcad0007.o.05	tcad0007a.a.17_3.1.s.om.8	swissprot	GATM_RAT (P50442) Glycine amidinotransferase, mitochondrial precursor (EC 2.1.4.1) (L-arginine:glycine amidinotransferase) (Transamidinase) (AT)	0	1841	79.4
11	tcad0007.o.11	tcac0001c.g.03_3.1.s.om.8	swissprot	MMP13_XENLA (Q10835) Collagenase 3 precursor (EC 3.4.24.-) (Matrix metalloproteinase-13) (MMP-13) (Fragment)	1e-127	1172	47.4
11	tcad0008.a.11	tcad0008a.a.11_3.1.s.om.8	swissprot	DPY19_CAEEL (P34413) Protein dpy-19 (Dumpy-19 protein)	3e-10	159	22.4
11	tcad0008.b.21	tcad0001a.g.13_3.1.s.om.8	swissprot	ZG3_XENLA (P18718) Gastrula zinc finger protein XLCGF3.1 (Fragment)	2e-23	275	59.4
11	tcad0008.h.16	tcad0007a.k.10_5.1.s.om.8	prodom	pd_CG358748;sp_Q9CZ82_MOUSE_Q9CZ82; (4) 2810046C01RIK EG:63B12.13 C55B7.9	1e-50	501	67.8
11	tcad0008.p.04	tcad0008a.p.04_3.1.s.om.8	swissprot	CERU_RAT (P13635) Ceruloplasmin precursor (EC 1.16.3.1) (Ferroxidase)	1e-109	1009	59.1
11	tcad0008.p.22	tcad0008a.a.15_3.1.s.om.8	swissprot	ATF7_HUMAN (P17544) Cyclic AMP-dependent transcription factor ATF-7 (Activating transcription factor 7) (Transcription factor ATF-A)	9e-29	317	75.8
11	tcad0008.p.24	tcad0008a.k.10_5.1.s.om.8	swissprot	MBP_PANTR (P06906) Myelin basic protein (MBP)	1e-06	128	34.4
11	tcad0009.a.01	tcad0008a.k.12_5.1.s.om.8	swissprot	DDX18_HUMAN (Q9NVP1) ATP-dependent RNA helicase DDX18 (EC 3.6.1.-) (DEAD box protein 18) (Myc-regulated DEAD box protein) (MrDb)	1e-164	1486	80
11	tcad0009.a.04	tcad0009a.a.04_3.1.s.om.8	swissprot	RAB28_MOUSE (Q99KL7) Ras-related protein Rab-28	1e-104	973	83.2
11	tcad0009.a.05	tcad0008a.k.16_5.1.s.om.8	prodom	pd_CG137600;sp_SOR3_HUMAN_Q9UPU3; (10) RECEPTOR PRECURSOR SIGNAL TRANSMEMBRANE REPEAT VPS10 DOMAIN-CONTAINING RELATIVE REPEATS LDLR	2e-07	105	65.5
11	tcad0009.c.12	tcad0001a.b.13_3.1.s.om.8	swissprot	CREB3_MOUSE (Q61817) Cyclic AMP-responsive element binding protein 3 (Transcription factor LZIP)	8e-25	285	52.5
11	tcad0009.g.12	tcac0006c.a.17_5.1.s.om.8	swissprot	C209E_MOUSE (Q91ZW7) CD209 antigen-like protein E (DC-SIGN-related protein 4) (DC-SIGNR4)	8e-15	199	29.7
11	tcad0009.g.15	tcad0009a.g.15_5.1.s.om.8	swissprot	CA077_HUMAN (Q9Y3Y2) Protein C1orf77	4e-33	354	82.6
11	tcad0009.i.19	tcad0009a.i.19_3.1.s.om.8	prodom	pd_CG310706;sp_Q9N3W8_CAEEL_Q9N3W8; (1)	9e-05	105	36.7
11	tcad0009.m.02	tcaa0002c.j.08_3.1.s.om.8	swissprot	EPD1_ONCMY (P28770) Ependymin-1 precursor (Ependymin I) (EPD-I)	1e-124	1147	99
11	tcad0009.m.04	tcad0009a.m.04_3.1.s.om.8	prodom	pd_CG027445;sp_GAR2_SCHPO_P41891; (1) REPEAT RRNA RNA-BINDING PROCESSING NUCLEAR BIOGENESIS RIBOSOME GAR2	8e-06	114	20.3
11	tcav0001.j.03	tcav0001c.j.03_3.1.s.om.8	swissprot	DYHC_ONCMY (P15305) Dynein heavy chain (DYHC) (Fragment)	5e-05	111	36.5
11	tcav0003.n.20	tcav0003c.n.20_3.1.s.om.8	swissprot	SFRS1_BRARE (Q6NYA0) Splicing factor, arginine/serine-rich 1	1e-42	438	97.6
11	tcav0004.b.01	tcav0004c.b.01_3.1.s.om.8	swissprot	TENA_CHICK (P10039) Tenascin precursor (TN) (Hexabrachion) (Cytotactin) (Neuronectin) (GMEM) (JI) (Miotendinous antigen) (Glioma-associated-extracellular matrix antigen) (GP 150-225)	1e-119	1100	46.3
11	tcav0004.b.04	tcav0003c.a.07_3.1.s.om.8	swissprot	KLH21_HUMAN (Q9UJP4) Kelch-like protein 21	1e-91	860	62.1
12	S72665	tcay0005b.e.24_3.1.s.om.8	swissprot	3BHS_CANFA (Q5IFP1) 3 beta-hydroxysteroid dehydrogenase/delta 5-->4-isomerase (3Beta-HSD) [Includes: 3-beta-hydroxy-delta(5)-steroid dehydrogenase (EC 1.1.1.145) (3-beta-hydroxy-5-ene steroid dehydrogenase) (Progesterone reductase); Steroid delta-isomera	1e-85	810	44.4
12	tcab0001.g.16	tcab0001c.g.16_5.1.s.om.8	swissprot	PRPS2_RAT (P09330) Ribose-phosphate pyrophosphokinase II (EC 2.7.6.1) (Phosphoribosyl pyrophosphate synthetase II) (PRS-II)	5e-73	702	91.4
12	tcab0001.g.20	tcab0001c.g.20_5.1.s.om.8	swissprot	CAR11_HUMAN (Q9BXL7) Caspase recruitment domain protein 11 (CARD-containing MAGUK protein 3) (Carma 1)	1e-106	989	49
12	tcab0001.h.12	tcab0001c.h.12_5.1.s.om.8	swissprot	PIMT_BRARE (Q92047) Protein-L-isoaspartate(D-aspartate) O-methyltransferase (EC 2.1.1.77) (Protein-beta-aspartate methyltransferase) (PIMT) (Protein L-isoaspartyl/D-aspartyl methyltransferase) (L-isoaspartyl protein carboxyl methyltransferase)	1e-119	1095	93.3
12	tcab0001.h.16	tcab0001c.h.16_5.1.s.om.8	swissprot	SOX30_MOUSE (Q8CGW4) Transcription factor SOX-30	6e-21	250	35.9
12	tcab0001.o.16	tcab0001c.o.16_5.1.s.om.8	swissprot	BZRP_RAT (P16257) Peripheral-type benzodiazepine receptor (PBR) (PKBS) (Mitochondrial benzodiazepine receptor)	5e-50	501	54.8
12	tcab0002.b.17	tcab0002c.b.17_5.1.s.om.8	swissprot	RLA1_MOUSE (P47955) 60S acidic ribosomal protein P1	6e-25	282	54.3
12	tcab0002.b.21	tcab0001c.h.07_5.1.s.om.8	prodom	pd_CG009481;sp_Q9CQL1_MOUSE_Q9CQL1; (8) MAGO NASHI HOMOLOG NUCLEAR DEVELOPMENTAL RIKEN 2010012C16 CDNA 2010012C16RIK FLJ10292	7e-81	761	100
12	tcab0002.f.23	tcab0002c.f.23_5.1.s.om.8	swissprot	RS8_RAT (P62243) 40S ribosomal protein S8	1e-101	941	86.9
12	tcab0002.j.17	tcab0002c.j.17_5.1.s.om.8	swissprot	CAZA2_CHICK (P28497) F-actin capping protein alpha-2 subunit (CapZ 36/32) (Beta-actinin subunit I)	1e-137	1252	80.9
12	tcab0002.j.21	tcab0002c.j.21_5.1.s.om.8	swissprot	CHIC1_MOUSE (Q8CBW7) Cysteine-rich hydrophobic domain 1 protein (Brain X-linked protein)	9e-06	117	40.9
12	tcab0002.n.23	tcab0002c.n.23_5.1.s.om.8	swissprot	C1TC_HUMAN (P11586) C-1-tetrahydrofolate synthase, cytoplasmic (C1-THF synthase) [Includes: Methylenetetrahydrofolate dehydrogenase (EC 1.5.1.5); Methenyltetrahydrofolate cyclohydrolase (EC 3.5.4.9); Formyltetrahydrofolate synthetase (EC 6.3.4.3)]	0	1249	79.5
12	tcab0004.n.17	tcav0003c.c.09_5.1.s.om.8	swissprot	IMA1_XENLA (P52170) Importin alpha-1 subunit (Karyopherin alpha-1 subunit)	0	1717	65.1
12	tcac0001.f.01	tcac0001c.f.01_3.1.s.om.8	swissprot	ARF5_CHICK (P49702) ADP-ribosylation factor 5	2e-90	853	89.9
12	tcac0001.h.18	tcac0001c.h.18_3.1.s.om.8	swissprot	LSD1_HUMAN (O60341) Lysine-specific histone demethylase 1 (EC 1.-.-.-) (Amine oxidase flavin containing domain protein 2) (AOF2 protein) (BRAF35-HDAC complex protein BHC110)	8e-36	379	98.6
12	tcac0001.m.21	tcab0001c.c.17_5.1.s.om.8	prodom	pd_CG078007;sp_FUS1_HUMAN_O75896; (3) FUSION FUS-1 I ANTI-ONCOGENE C09E9.1 CHROMOSOME	1e-34	363	63.7
12	tcac0001.n.01	tcac0001c.n.01_3.1.s.om.8	swissprot	HIF1A_ONCMY (Q98SW2) Hypoxia-inducible factor 1 alpha (HIF-1 alpha) (HIF1 alpha)	0	3332	85.7
12	tcac0001.o.03	tcac0001c.o.03_5.1.s.om.8	swissprot	PABP2_HUMAN (Q86U42) Polyadenylate-binding protein 2 (Poly(A)-binding protein 2) (PolyA binding protein II) (PABII) (Polyadenylate-binding nuclear protein 1) (Nuclear poly(A)-binding protein 1)	6e-62	603	63.3
12	tcac0001.p.03	tcac0001c.p.03_3.1.s.om.8	swissprot	COLI1_ONCMY (Q04617) Corticotropin-lipotropin A precursor (Pro-opiomelanocortin A) (POMC A) [Contains: NPP 1; Corticotropin (Adrenocorticotropic hormone) (ACTH); Melanotropin alpha 1 (Alpha-MSH 1); Corticotropin-like intermediary peptide 1 (CLIP-1); Lipo	5e-79	752	63.5
12	tcac0001.p.18	tcac0001c.p.18_3.1.s.om.8	swissprot	CO029_MOUSE (Q9CWJ3) Protein C15orf29 homolog	3e-60	591	52.5
12	tcac0001.p.22	tcac0001c.p.22_3.1.s.om.8	swissprot	VPS4A_MOUSE (Q8VEJ9) Vacuolar sorting protein 4a	5e-26	293	67.5
12	tcac0002.b.16	tcac0002c.b.16_5.1.s.om.8	prodom	pd_CG415364;sp_Q9CXC1_MOUSE_Q9CXC1; (2) RIKEN SIMILAR CDNA 2700062C07RIK PNAS-131 GENE 2700062C07	0.008	88	30.5
12	tcac0002.d.04	tcac0002c.d.04_3.1.s.om.8	swissprot	CABIN_HUMAN (Q9Y6J0) Calcineurin-binding protein Cabin 1 (Calcineurin inhibitor) (CAIN)	1e-36	384	69
12	tcac0002.d.21	tcac0002c.d.21_3.1.s.om.8	swissprot	TRIP4_HUMAN (Q15650) Activating signal cointegrator 1 (ASC-1) (Thyroid receptor-interacting protein 4) (TRIP-4)	4e-33	355	55.3
12	tcac0003.a.05	tcac0003c.a.05_3.1.s.om.8	swissprot	CRIP1_RAT (P63255) Cysteine-rich protein 1 (Cysteine-rich intestinal protein) (CRIP)	6e-39	405	89.3
12	tcac0004.d.09	tcac0004c.d.09_3.1.s.om.8	swissprot	CLPX_HUMAN (O76031) ATP-dependent Clp protease ATP-binding subunit ClpX-like, mitochondrial precursor	1e-118	1091	79.2
12	tcac0004.f.04	tcaa0002c.i.04_5.1.s.om.8	swissprot	POL_MLVAV (P03356) Pol polyprotein [Contains: Protease (EC 3.4.23.-); Reverse transcriptase/ribonuclease H (EC 2.7.7.49) (EC 3.1.26.4) (RT); Integrase (IN)]	5e-12	179	30.4
12	tcac0004.f.08	tcaa0001c.a.12_3.1.s.om.8	swissprot	ELA2A_HUMAN (P08217) Elastase-2A precursor (EC 3.4.21.71)	1e-105	973	66
12	tcac0004.f.23	tcac0004c.f.23_3.1.s.om.8	swissprot	SRP54_MOUSE (P14576) Signal recognition particle 54 kDa protein (SRP54)	0	2456	94.8
12	tcac0004.g.14	tcaa0002c.i.04_5.1.s.om.8	swissprot	POL_MLVAV (P03356) Pol polyprotein [Contains: Protease (EC 3.4.23.-); Reverse transcriptase/ribonuclease H (EC 2.7.7.49) (EC 3.1.26.4) (RT); Integrase (IN)]	5e-12	179	30.4
12	tcac0004.g.17	tcaa0001c.i.16_3.1.s.om.8	swissprot	RM45_XENLA (P59480) 39S ribosomal protein L45, mitochondrial precursor (L45mt) (MRP-L45)	1e-118	1091	72.3
12	tcac0004.g.21	tcac0004c.g.21_3.1.s.om.8	swissprot	KCT2_HUMAN (Q8NC54) Keratinocytes-associated transmembrane protein 2 precursor	2e-30	334	57.5
12	tcac0004.l.09	tcac0004c.l.09_5.1.s.om.8	swissprot	PCBP2_MOUSE (Q61990) Poly(rC)-binding protein 2 (Alpha-CP2) (Putative heterogeneous nuclear ribonucleoprotein X) (hnRNP X) (CTBP) (CBP)	1e-153	1397	79.2
12	tcac0004.m.04	tcaa0002c.d.15_3.1.s.om.8	swissprot	TRY1_SALSA (P35031) Trypsin I precursor (EC 3.4.21.4)	1e-140	1275	96.6
12	tcac0004.n.08	tcac0004c.n.08_5.1.s.om.8	prodom	pd_CG603779;sp_Q8TDH9_HUMAN_Q8TDH9; (2) MUTED SIMILAR DJ511E16.2	1e-40	415	55.5
12	tcac0004.n.23	tcac0004c.n.23_3.1.s.om.8	swissprot	RHOA_RAT (P61589) Transforming protein RhoA	1e-101	940	98.3
12	tcac0005.n.11	tcac0005c.n.11_3.1.s.om.8	swissprot	PAD5_MOUSE (Q68ED3) PAP associated domain containing 5 (EC 2.7.7.-) (Topoisomerase-related function protein 4-2) (TRF4-2)	1e-127	699	56.5
12	tcac0006.d.24	tcaa0002c.i.04_5.1.s.om.8	swissprot	POL_MLVAV (P03356) Pol polyprotein [Contains: Protease (EC 3.4.23.-); Reverse transcriptase/ribonuclease H (EC 2.7.7.49) (EC 3.1.26.4) (RT); Integrase (IN)]	5e-12	179	30.4
12	tcad0001.e.15	tcad0001a.e.15_3.1.s.om.8	swissprot	EFC1_HUMAN (P60507) HERV-F(c)1_Xq21.33 provirus ancestral Env polyprotein precursor (Envelope polyprotein) (Fc1env) (HERV-Fc1env) [Contains: Surface protein (SU); Transmembrane protein (TM)]	0.0002	110	27.5
12	tcad0001.e.19	tcaa0001c.m.03_3.1.s.om.8	swissprot	GFRP_BRARE (Q6PBT6) GTP cyclohydrolase I feedback regulatory protein (GFRP)	2e-38	401	84.7
12	tcad0004.j.04	tcad0004a.j.04_3.1.s.om.8	swissprot	IMMT_HUMAN (Q16891) Mitochondrial inner membrane protein (Mitofilin) (p87/89) (Proliferation-inducing gene 4 protein)	1e-91	860	71
12	tcad0004.j.12	tcaa0001c.c.04_5.1.s.om.8	swissprot	CBPA2_RAT (P19222) Carboxypeptidase A2 precursor (EC 3.4.17.15)	1e-142	1298	60.1
12	tcad0004.j.16	tcad0004a.j.16_3.1.s.om.8	prodom	pd_CG320451;sp_Q9NXZ4_HUMAN_Q9NXZ4; (2) ELG 1200014J11RIK	8e-27	295	43.8
12	tcad0004.j.18	tcac0001c.m.02_3.1.s.om.8	swissprot	STYX_HUMAN (Q8WUJ0) Serine/threonine/tyrosine interacting protein (Protein tyrosine phosphatase-like protein)	5e-97	907	77
12	tcad0004.j.20	tcad0004a.j.20_3.1.s.om.8	swissprot	ZN183_HUMAN (O15541) Zinc finger protein 183 (RING finger protein 113)	1e-13	187	43
12	tcad0004.j.21	tcad0004a.j.21_3.1.s.om.8	swissprot	CRHBP_HUMAN (P24387) Corticotropin-releasing factor binding protein precursor (CRF-binding protein) (CRF-BP) (Corticotropin-releasing hormone-binding protein) (CRH-BP)	1e-121	1113	61.3
12	tcad0004.j.24	tcad0004a.j.24_3.1.s.om.8	swissprot	SC23B_MOUSE (Q9D662) Protein transport protein Sec23B (SEC23-related protein B)	0	1281	87.1
12	tcad0004.n.20	tcaa0001c.k.05_3.1.s.om.8	swissprot	CBPA1_HUMAN (P15085) Carboxypeptidase A1 precursor (EC 3.4.17.1)	1e-163	1475	65.9
12	tcad0004.p.12	tcac0003c.a.06_3.1.s.om.8	swissprot	CSP9_MOUSE (Q9CZB6) Cofactor required for Sp1 transcriptional activation subunit 9	9e-92	862	68.9
12	tcad0004.p.22	tcad0004a.m.07_3.1.s.om.8	swissprot	SPF45_MOUSE (Q8JZX4) Splicing factor 45 (45 kDa splicing factor) (RNA-binding motif protein 17)	3e-58	575	71
12	tcad0004.p.24	tcad0004a.p.24_3.1.s.om.8	swissprot	LAC3_MOUSE (P01845) Ig lambda-3 chain C region	6e-10	155	35.3
12	tcad0005.j.01	tcad0005a.j.01_3.1.s.om.8	swissprot	STX3_RAT (Q08849) Syntaxin-3	3e-41	425	73.1
12	tcad0006.a.02	tcad0006a.a.02_3.1.s.om.8	prodom	pd_CG395749;sp_Q9CQ44_MOUSE_Q9CQ44; (1) RIKEN 1810021J13RIK CDNA 1810021J13 GENE	2e-05	111	26.6
12	tcad0006.a.18	tcad0006a.a.18_5.1.s.om.8	swissprot	GTPB1_MOUSE (O08582) GTP-binding protein 1 (G-protein 1) (GP-1) (GP1)	2e-85	804	71
12	tcad0006.b.15	tcad0006a.b.15_3.1.s.om.8	prodom	pd_CG662360;sp_Q8NBZ0_HUMAN_Q8NBZ0; (1) FLJ90652	2e-09	145	62
12	tcad0006.b.17	tcad0006a.b.17_3.1.s.om.8	swissprot	PYR1_SQUAC (Q91437) CAD protein [Includes: Glutamine-dependent carbamoyl-phosphate synthase (EC 6.3.5.5); Aspartate carbamoyltransferase (EC 2.1.3.2); Dihydroorotase (EC 3.5.2.3)]	0	1726	68.6
12	tcad0006.b.18	tcaa0001c.l.07_5.1.s.om.8	swissprot	BR44L_RAT (P63031) Brain protein 44-like protein (Apoptosis-regulating basic protein)	2e-48	487	82.4
12	tcad0006.d.06	tcad0006a.d.06_5.1.s.om.8	prodom	pd_CG000780;sp_O15463_HUMAN_O15463; (163) GTPASE DOMAIN ACTIVATION ACTIVATING SH3 ZINC ALTERNATIVE SPLICING GTPASE-ACTIVATING BINDING	4e-60	582	56.5
12	tcad0006.d.12	tcac0004c.e.18_3.1.s.om.8	prodom	pd_CG128096;sp_Q96SN7_HUMAN_Q96SN7; (8) SIMILAR FLJ14466 CAP-BINDING COMPLEX INTERACTING C09F5.2 TRANSMEMBRANE CG11430-PA CG11430 OLF186-F	3e-89	834	77.5
12	tcad0006.d.14	tcad0006a.d.14_5.1.s.om.8	swissprot	CAB45_RAT (Q91ZS3) 45 kDa calcium-binding protein precursor (Cab45) (Stromal cell-derived factor 4) (SDF-4)	1e-157	1430	79.5
12	tcad0006.d.23	tcad0006a.d.23_5.1.s.om.8	swissprot	DYH9_HUMAN (Q9NYC9) Ciliary dynein heavy chain 9 (Axonemal beta dynein heavy chain 9)	5e-92	862	75
12	tcad0006.e.06	tcad0006a.e.06_5.1.s.om.8	swissprot	NU205_HUMAN (Q92621) Nuclear pore complex protein Nup205 (Nucleoporin Nup205) (205 kDa nucleoporin)	1e-109	1010	66.3
12	tcad0006.e.08	tcad0006a.e.08_3.1.s.om.8	swissprot	RIPA_XENLA (Q9W704) RPA-interacting protein A (RPA-interacting protein alpha) (XRIPalpha)	2e-63	616	50.6
12	tcad0006.e.09	tcad0006a.e.09_3.1.s.om.8	swissprot	MTX1_MOUSE (P47802) Metaxin 1	1e-80	766	62.6
12	tcad0006.e.14	tcad0006a.e.14_3.1.s.om.8	swissprot	TFPI2_HUMAN (P48307) Tissue factor pathway inhibitor 2 precursor (TFPI-2) (Placental protein 5) (PP5)	2e-32	347	51.2
12	tcad0006.e.16	tcad0006a.e.16_3.1.s.om.8	swissprot	RTN3_HUMAN (O95197) Reticulon-3 (Neuroendocrine-specific protein-like 2) (NSP-like protein II) (NSPLII)	2e-57	568	58.2
12	tcad0006.e.18	tcac0005c.k.15_3.1.s.om.8	prodom	pd_CG008138;sp_Q9QUI7_MOUSE_Q9QUI7; (28) AUTOPHAGY CHAIN LIGHT RECEPTOR-ASSOCIATED RECEPTOR MICROTUBULE-ASSOCIATED SYMBIOSIS-RELATED FACTOR GABAA LIKE	7e-62	597	98.2
12	tcad0006.e.20	tcab0003c.i.06_5.1.s.om.8	swissprot	CDC2_CARAU (P51958) Cell division control protein 2 homolog (EC 2.7.1.37) (p34 protein kinase) (Cyclin-dependent kinase 1) (CDK1)	1e-164	1486	93
12	tcad0006.e.22	tcaa0002c.m.03_3.1.s.om.8	swissprot	MLRS_CHICK (P02609) Myosin regulatory light chain 2, skeletal muscle isoform (G2) (DTNB) (MLC-2) (LC2f)	1e-69	674	83.8
12	tcad0006.e.24	tcad0006a.e.24_5.1.s.om.8	swissprot	CDK4_XENLA (Q91727) Cell division protein kinase 4 (EC 2.7.1.37) (Cyclin-dependent kinase 4)	3e-98	916	81
12	tcad0006.f.01	tcad0006a.f.01_3.1.s.om.8	swissprot	HSP70_ONCMY (P08108) Heat shock cognate 70 kDa protein (HSP70)	0	2233	87.4
12	tcad0006.f.04	tcad0006a.f.04_3.1.s.om.8	swissprot	TRI39_RAT (Q6MFZ5) Tripartite motif protein 39 (RING finger protein 23)	1e-33	362	45.5
12	tcad0006.f.07	tcad0001a.p.22_3.1.s.om.8	swissprot	T10_MOUSE (P54797) Ser/Thr-rich protein T10 in DGCR region	1e-95	897	63.1
12	tcad0006.f.08	tcaa0001c.g.10_3.1.s.om.8	swissprot	LECE_ANTCR (P06027) Echinoidin	5e-13	182	31.2
12	tcad0006.f.09	tcad0006a.f.09_3.1.s.om.8	prodom	pd_CG024433;sp_Q99982_HUMAN_Q99982; (2) FLN29 ASSOCIATED FACTOR-1 ZAP-1 XIAP PRODUCT GENE	4e-12	169	50.9
12	tcad0006.f.13	tcac0003c.a.16_5.1.s.om.8	swissprot	PP11_HUMAN (P21128) Placental protein 11 precursor (EC 3.4.21.-) (PP11)	1e-112	1039	57.3
12	tcad0006.f.14	tcad0006a.f.14_5.1.s.om.8	swissprot	PSGP_ONCMY (P12027) Polysialoglycoprotein precursor (PSGP) (Apopolysialoglycoprotein) (apoPSGP)	3e-26	294	46.9
12	tcad0006.f.17	tcac0002c.h.06_3.1.s.om.8	swissprot	7B2_HUMAN (P05408) Neuroendocrine protein 7B2 precursor (Secretory granule endocrine protein I) (Secretogranin V) (Pituitary polypeptide) [Contains: N-terminal peptide; C-terminal peptide]	3e-88	831	75.7
12	tcad0006.f.18	tcad0006a.f.18_3.1.s.om.8	prodom	pd_CG315654;sp_Q9H4J3_HUMAN_Q9H4J3; (5) E2 ENZYME VARIANT UBIQUITIN-CONJUGATING UBIQUITIN-CONJYUGATING SIMILAR FLJ12966 ISOFORM DJ1185N5.1.1 Y53C10A.5	2e-53	524	71.7
12	tcad0006.f.19	tcaa0001c.b.12_5.1.s.om.8	swissprot	CEL_BOVIN (P30122) Bile-salt-activated lipase precursor (EC 3.1.1.3) (EC 3.1.1.13) (BAL) (Bile-salt-stimulated lipase) (BSSL) (Carboxyl ester lipase) (Sterol esterase) (Cholesterol esterase) (Pancreatic lysophospholipase) (Fragment)	3e-97	906	68.5
12	tcad0006.f.21	tcaa0001c.k.20_3.1.s.om.8	swissprot	KCRM_MOUSE (P07310) Creatine kinase M-type (EC 2.7.3.2) (Creatine kinase, M chain) (M-CK)	0	1731	85
12	tcad0006.f.22	tcad0006a.f.22_5.1.s.om.8	swissprot	PRS10_SPETR (P62335) 26S protease regulatory subunit S10B (Proteasome subunit p42) (Proteasome 26S subunit ATPase 6) (Conserved ATPase domain protein 44) (CADp44)	0	1923	95.3
12	tcad0006.g.02	tcad0006a.g.02_3.1.s.om.8	prodom	pd_CG269779;sp_Q9XWZ2_CAEEL_Q9XWZ2; (332) PROTEOME COMPLETE ACYL-COA DEHYDROGENASE OXIDOREDUCTASE DEHYDROGENASE PROBABLE FAD FLAVOPROTEIN 1.3.99.-	9e-17	208	38.8
12	tcad0006.g.06	tcac0001c.j.04_3.1.s.om.8	swissprot	PTA2_XENLA (P48531) Pleiotrophic factor-alpha-2 precursor (PTF-alpha-2)	4e-39	408	69.5
12	tcad0006.g.09	tcad0006a.g.09_3.1.s.om.8	prodom	pd_CG582531;sp_Q9CQB2_MOUSE_Q9CQB2; (3) 9530058B02 RIKEN 9530058B02RIK HTB CDNA GENE	3e-25	282	56.7
12	tcad0006.g.12	tcac0005c.n.20_3.1.s.om.8	swissprot	RM28_HUMAN (Q13084) 39S ribosomal protein L28, mitochondrial precursor (L28mt) (MRP-L28) (Melanoma antigen p15) (Melanoma-associated antigen recognized by T lymphocytes)	1e-90	851	61
12	tcad0006.g.14	tcad0006a.g.14_3.1.s.om.8	swissprot	SMD1_MOUSE (P62315) Small nuclear ribonucleoprotein Sm D1 (snRNP core protein D1) (Sm-D1) (Sm-D autoantigen)	1e-46	468	96.8
12	tcad0006.g.16	tcad0006a.g.16_3.1.s.om.8	prodom	pd_CG333143;sp_DONS_HUMAN_Q9NYP3; (2) SON DOWNSTREAM GENE ALTERNATIVE HOMOLOG B17 C21ORF60 SPLICING	5e-67	642	62.4
12	tcad0006.g.20	tcad0006a.g.20_3.1.s.om.8	swissprot	ADPPT_XENLA (Q6DJH2) L-aminoadipate-semialdehyde dehydrogenase-phosphopantetheinyl transferase (EC 2.7.8.-) (4'-phosphopantetheinyl transferase) (Alpha-aminoadipic semialdehyde dehydrogenase-phosphopantetheinyl transferase) (AASD-PPT)	4e-86	814	53.6
12	tcad0006.g.22	tcad0006a.g.22_5.1.s.om.8	swissprot	ZP1_MOUSE (Q62005) Zona pellucida sperm-binding protein 1 precursor (Zona pellucida glycoprotein 1) (Zp-1)	1e-22	241	35.1
12	tcad0006.g.24	tcad0006a.g.24_3.1.s.om.8	swissprot	FBXL5_MOUSE (Q8C2S5) F-box/LRR-repeat protein 5 (F-box and leucine-rich repeat protein 5)	1e-101	949	50.3
12	tcad0006.h.01	tcaa0001c.e.08_5.1.s.om.8	swissprot	ELA2A_HUMAN (P08217) Elastase-2A precursor (EC 3.4.21.71)	3e-99	924	60.9
12	tcad0006.h.07	tcad0006a.h.07_3.1.s.om.8	swissprot	GBB1_BRARE (Q6PH57) Guanine nucleotide-binding protein G(I)/G(S)/G(T) beta subunit 1 (Transducin beta chain 1)	3e-96	896	95.9
12	tcad0006.h.11	tcad0006a.h.11_3.1.s.om.8	swissprot	MMP14_MOUSE (P53690) Matrix metalloproteinase-14 precursor (EC 3.4.24.80) (MMP-14) (Membrane-type matrix metalloproteinase 1) (MT-MMP 1) (MTMMP1) (Membrane-type-1 matrix metalloproteinase) (MT1-MMP) (MT1MMP) (MMP-X1) (MT-MMP)	1e-165	1492	66.3
12	tcad0006.h.14	tcad0005a.e.08_3.1.s.om.8	swissprot	PROSC_HUMAN (O94903) Proline synthetase co-transcribed bacterial homolog protein	1e-101	947	70.7
12	tcad0006.h.15	tcaa0001c.a.12_3.1.s.om.8	swissprot	ELA2A_HUMAN (P08217) Elastase-2A precursor (EC 3.4.21.71)	1e-105	973	66
12	tcad0006.h.17	tcaa0001c.h.08_5.1.s.om.8	swissprot	CTRB_GADMO (P80646) Chymotrypsin B (EC 3.4.21.1) [Contains: Chymotrypsin B chain A; Chymotrypsin B chain B]	1e-121	1111	82.6
12	tcad0006.h.19	tcac0004c.i.13_3.1.s.om.8	swissprot	CAND1_RAT (P97536) Cullin-associated NEDD8-dissociated protein 1 (Cullin-associated and neddylation-dissociated protein 1) (p120 CAND1) (TBP-interacting protein TIP120A) (TBP-interacting protein of 120 kDa A)	1e-158	1439	82.6
12	tcad0006.h.21	tcad0006a.h.21_3.1.s.om.8	swissprot	HSP74_HUMAN (P34932) Heat shock 70 kDa protein 4 (Heat shock 70-related protein APG-2) (HSP70RY)	1e-21	256	50
12	tcad0006.i.02	tcad0006a.i.02_5.1.s.om.8	swissprot	RAB10_MOUSE (P61027) Ras-related protein Rab-10	1e-73	704	93.7
12	tcad0006.i.06	tcac0003c.p.05_5.1.s.om.8	swissprot	NIFUN_HUMAN (Q9H1K1) NifU-like N-terminal domain containing protein, mitochondrial precursor (NifU-like protein) (Iron-sulfur cluster assembly enzyme ISCU)	1e-61	603	78.8
12	tcad0006.i.10	tcad0006a.i.10_5.1.s.om.8	swissprot	NR5A2_CHICK (O42101) Orphan nuclear receptor NR5A2 (OR2.0) (FTF/LRH-1)	1e-180	1629	64.7
12	tcad0006.i.14	tcac0001c.l.18_3.1.s.om.8	swissprot	ALDOB_SPAAU (P53447) Fructose-bisphosphate aldolase B (EC 4.1.2.13) (Liver-type aldolase)	1e-159	1446	79
12	tcad0006.i.22	tcad0006a.i.22_3.1.s.om.8	swissprot	CWF16_SCHPO (Q9P7C5) Cell cycle control protein cwf16	5e-36	382	44.5
12	tcad0006.j.09	tcad0006a.j.09_5.1.s.om.8	prodom	pd_CG316912;sp_Q8N2R6_HUMAN_Q8N2R6; (2) FLJ90024	2e-22	256	52.4
12	tcad0006.j.13	tcaa0002c.l.16_3.1.s.om.8	swissprot	AT2A1_MAKNI (P70083) Sarcoplasmic/endoplasmic reticulum calcium ATPase 1 (EC 3.6.3.8) (Calcium pump 1) (SERCA1) (SR Ca(2+)-ATPase 1) (Calcium-transporting ATPase sarcoplasmic reticulum type, fast twitch skeletal muscle isoform) (Endoplasmic reticulum cla	0	4437	85.7
12	tcad0006.j.17	tcad0005a.j.14_3.1.s.om.8	swissprot	ALDR_RABIT (P15122) Aldose reductase (EC 1.1.1.21) (AR) (Aldehyde reductase)	1e-128	1174	70.4
12	tcad0006.k.06	tcac0006c.h.11_3.1.s.om.8	swissprot	OBFC1_HUMAN (Q9H668) Oligonucleotide/oligosaccharide-binding fold containing protein 1	1e-70	682	39.8
12	tcad0006.k.23	tcad0006a.k.23_3.1.s.om.8	swissprot	SSH2_HUMAN (Q76I76) Protein phosphatase Slingshot homolog 2 (EC 3.1.3.48) (EC 3.1.3.16) (SSH-2L) (hSSH-2L)	9e-13	182	32.4
12	tcad0006.l.09	tcad0001a.a.19_3.1.s.om.8	swissprot	FIGLA_HUMAN (Q6QHK4) Factor in the germline alpha (Transcription factor FIGa) (FIGalpha)	3e-18	226	38.8
12	tcad0006.m.04	tcad0006a.m.04_5.1.s.om.8	swissprot	PEDF_BOVIN (Q95121) Pigment epithelium-derived factor precursor (PEDF)	1e-45	408	39.6
12	tcad0006.m.09	tcad0006a.m.09_3.1.s.om.8	swissprot	ARL5B_MOUSE (Q9D4P0) ADP-ribosylation factor-like protein 5B (ADP-ribosylation factor-like protein 8)	3e-70	677	71.5
12	tcad0006.m.16	tcad0006a.m.16_3.1.s.om.8	swissprot	UBP37_HUMAN (Q86T82) Ubiquitin carboxyl-terminal hydrolase 37 (EC 3.1.2.15) (Ubiquitin thiolesterase 37) (Ubiquitin-specific processing protease 37) (Deubiquitinating enzyme 37)	1e-120	1109	52.4
12	tcad0006.m.18	tcad0006a.m.18_3.1.s.om.8	swissprot	SKI_MOUSE (Q60698) Ski oncogene (C-ski)	0.0006	99	31.6
12	tcad0006.m.19	tcad0006a.m.19_3.1.s.om.8	swissprot	FABD_HUMAN (Q8IVS2) Malonyl CoA-acyl carrier protein transacylase, mitochondrial precursor (EC 2.3.1.39) (MCT) (Mitochondrial malonyltransferase)	9e-36	380	62.2
12	tcad0006.m.20	tcad0006a.m.20_3.1.s.om.8	prodom	pd_CG296795;sp_Q8N4U5_HUMAN_Q8N4U5; (9) SIMILAR TESTIS-SPECIFIC PBS13 FLJ11336 CG16721 M05D6.2 1700008I05RIK TCP11B LD23868P TESTIS	1e-71	682	50
12	tcad0006.m.22	tcab0002c.o.02_5.1.s.om.8	swissprot	TISD_HUMAN (P47974) Butyrate response factor 2 (TIS11D protein) (EGF-response factor 2) (ERF-2)	3e-31	341	51.4
12	tcad0006.n.18	tcaa0001c.b.06_5.1.s.om.8	swissprot	TRY1_SALSA (P35031) Trypsin I precursor (EC 3.4.21.4)	1e-140	1280	97.5
12	tcad0006.o.04	tcad0006a.o.04_3.1.s.om.8	swissprot	DDR48_YEAST (P18899) Stress protein DDR48 (DNA damage-responsive protein 48) (DDRP 48) (YP 75) (Flocculent-specific protein)	0.004	100	26.3
12	tcad0006.o.06	tcac0006c.a.11_3.1.s.om.8	swissprot	TCPG_XENLA (P50143) T-complex protein 1, gamma subunit (TCP-1-gamma) (CCT-gamma)	0	2354	87.2
12	tcad0006.o.11	tcad0004a.d.12_5.1.s.om.8	prodom	pd_CG105578;sp_Q8K039_MOUSE_Q8K039; (4) RIKEN 1110059G10 CDNA GENE SIMILAR T25G3.1 1110059G10RIK	2e-29	318	56.6
12	tcad0006.o.14	tcaa0001c.c.03_5.1.s.om.8	swissprot	G3P_PIG (P00355) Glyceraldehyde-3-phosphate dehydrogenase (EC 1.2.1.12) (GAPDH)	1e-165	1493	84.9
12	tcad0006.p.05	tcad0004a.j.24_3.1.s.om.8	swissprot	SC23B_MOUSE (Q9D662) Protein transport protein Sec23B (SEC23-related protein B)	0	1281	87.1
12	tcad0006.p.07	tcad0006a.p.07_3.1.s.om.8	prodom	pd_CG689342;sp_Q8R011_MOUSE_Q8R011; (3) TIFA TRAF2 BINDING	7e-23	261	37.5
12	tcad0006.p.09	tcad0006a.p.09_3.1.s.om.8	prodom	pd_CG068961;sp_Q96A57_HUMAN_Q96A57; (7) HSPC274 RH22148P CG12025 AT2G19350 CAB43660.1 5730494N06RIK	1e-20	242	66.6
12	tcad0007.a.01	tcad0007a.a.01_5.1.s.om.8	swissprot	PRP39_SCHPO (O74970) Pre-mRNA processing protein prp39	3e-37	341	28
12	tcad0007.a.05	tcad0007a.a.05_3.1.s.om.8	swissprot	PROX1_CHICK (Q91018) Homeobox prospero-like protein PROX1 (PROX 1)	9e-23	265	69.1
12	tcad0007.a.23	tcac0001c.g.03_3.1.s.om.8	swissprot	MMP13_XENLA (Q10835) Collagenase 3 precursor (EC 3.4.24.-) (Matrix metalloproteinase-13) (MMP-13) (Fragment)	1e-127	1172	47.4
12	tcad0007.b.02	tcad0007a.b.02_3.1.s.om.8	swissprot	PDE4D_MOUSE (Q01063) cAMP-specific 3',5'-cyclic phosphodiesterase 4D (EC 3.1.4.17) (DPDE3)	3e-61	598	60.1
12	tcad0007.d.09	tcad0004a.p.03_5.1.s.om.8	swissprot	SFRS2_CHICK (P30352) Splicing factor, arginine/serine-rich 2 (Splicing factor SC35) (SC-35) (Splicing component, 35 kDa) (PR264 protein)	4e-41	425	81.8
12	tcad0007.g.11	tcab0003c.i.10_5.1.s.om.8	swissprot	TLE1_MOUSE (Q62440) Transducin-like enhancer protein 1 (Groucho-related protein 1) (Grg-1)	0	2032	88.8
12	tcad0007.g.15	tcad0007a.a.12_5.1.s.om.8	swissprot	DLLD_BRARE (Q8UWJ4) Delta-like protein D precursor (DeltaD protein) (After eight protein)	1e-128	1172	72.2
12	tcad0007.g.17	tcad0005a.j.15_5.1.s.om.8	prodom	pd_CG004148;sp_Q16226_HUMAN_Q16226; (46) CHROMOSOME RIKEN CDNA III GENE 1200008J08RIK BRAIN-EXPRESSED VDUP1 CG3014 CG10086	4e-63	608	58
12	tcad0007.k.13	tcad0007a.i.09_3.1.s.om.8	swissprot	SOX19_BRARE (P47792) Transcription factor SOX-19	4e-84	797	57.7
12	tcad0007.l.17	tcad0007a.l.17_5.1.s.om.8	swissprot	PUR9_MOUSE (Q9CWJ9) Bifunctional purine biosynthesis protein PURH [Includes: Phosphoribosylaminoimidazolecarboxamide formyltransferase (EC 2.1.2.3) (AICAR transformylase); IMP cyclohydrolase (EC 3.5.4.10) (Inosinicase) (IMP synthetase) (ATIC)]	2e-94	881	76.2
12	tcad0009.a.07	tcac0005c.i.12_3.1.s.om.8	swissprot	VATO_HUMAN (Q99437) Vacuolar ATP synthase 21 kDa proteolipid subunit (EC 3.6.3.14) (HATPL)	1e-90	854	82.9
12	tcad0009.a.15	tcad0008a.m.02_5.1.s.om.8	swissprot	PABP2_BOVIN (Q28165) Polyadenylate-binding protein 2 (Poly(A)-binding protein 2) (PolyA binding protein II) (PABII) (Polyadenylate-binding nuclear protein 1) (Nuclear poly(A)-binding protein 1)	9e-52	518	56
12	tcad0009.a.17	tcad0008a.m.04_3.1.s.om.8	swissprot	HES5_RAT (Q03062) Transcription factor HES-5 (Hairy and enhancer of split 5)	1e-05	118	34.9
12	tcad0009.c.01	tcad0008a.m.12_5.1.s.om.8	swissprot	GPR4_HUMAN (P46093) Probable G-protein coupled receptor 4 (G-protein coupled receptor 19)	5e-26	293	55.8
12	tcad0009.c.17	tcab0003c.b.16_5.1.s.om.8	swissprot	CLH_RAT (P11442) Clathrin heavy chain	7e-69	525	77.7
12	tcad0009.f.08	tcaa0001c.c.24_3.1.s.om.8	swissprot	LDHB_FUNHE (P20373) L-lactate dehydrogenase B chain (EC 1.1.1.27) (LDH-B)	1e-165	1505	85.9
12	tcad0009.m.08	tcad0009a.m.08_3.1.s.om.8	swissprot	MMP19_HUMAN (Q99542) Matrix metalloproteinase-19 precursor (EC 3.4.24.-) (MMP-19) (Matrix metalloproteinase RASI) (MMP-18)	2e-34	368	53.1
12	tcad0009.m.12	tcad0009a.m.12_3.1.s.om.8	prodom	pd_CG003740;sp_LGMN_MOUSE_O89017; (7) HYDROLASE VACUOLAR PROCESSING SIGNAL THIOL PRECURSOR PROTEASE MULTIGENE ENZYME 3.4.22.-	8e-08	131	60.5
12	tcad0009.n.12	tcad0009a.n.12_3.1.s.om.8	swissprot	MINP1_MOUSE (Q9Z2L6) Multiple inositol polyphosphate phosphatase 1 precursor (EC 3.1.3.62) (Inositol (1,3,4,5)-tetrakiphosphate 3-phosphatase) (Ins(1,3,4,5)P(4) 3-phosphatase)	1e-111	1028	48.8
13	AB047032	tcad0007a.d.07_3.1.s.om.8	swissprot	STAR_ONCMY (Q9DEB4) Steroidogenic acute regulatory protein, mitochondrial precursor (StAR) (StARD1)	1e-155	1052	94.8
13	AF179894	tcay0033b.f.10_5.1.s.om.8	swissprot	C11B1_SHEEP (P51663) Cytochrome P450 11B1, mitochondrial precursor (EC 1.14.15.4) (CYPXIB1) (P450C11) (Steroid 11-beta-hydroxylase)	5e-97	734	41.1
13	AF209872	CA346689.1.s.om.8	swissprot	SOX9_MOUSE (Q04887) Transcription factor SOX-9	0	1643	66.4
13	AF217273	tcay0033b.f.10_3.1.s.om.8	swissprot	CP11B_RANCA (Q92104) Cytochrome P450 11B, mitochondrial precursor (EC 1.14.15.4) (CYPXIB) (P450C11) (Steroid 11-beta-hydroxylase) (P-450(11 beta,aldo))	1e-125	1148	47.8
13	BX865284	tcay0040b.e.21_5.1.s.om.8	swissprot	MIS_RAT (P49000) Muellerian-inhibiting factor precursor (MIS) (Anti-Muellerian hormone) (AMH) (Mullerian-inhibiting substance)	7e-21	252	25.6
13	CA350382	CA350382.1.s.om.8	swissprot	PAX2_MOUSE (P32114) Paired box protein Pax-2	1e-75	718	96.4
13	CA364677	CA364677.1.s.om.8	swissprot	LHX9_MOUSE (Q9WUH2) LIM/homeobox protein Lhx9	1e-176	1591	85.7
13	CA372985	CA372985.1.s.om.8	prodom	pd_CG025027;sp_NCR1_HUMAN_O75376; (5) RECEPTOR CO-REPRESSOR NUCLEAR SMRT HORMONE REPRESSOR N-COR1 TRANSCRIPTION N-COR2 ACID	1e-71	682	58.5
13	tcab0001.i.02	tcaa0001c.j.19_5.1.s.om.8	swissprot	CO1A2_ONCMY (O93484) Collagen alpha 2(I) chain precursor	1e-174	1577	86.4
13	tcab0002.g.23	tcab0002c.g.23_5.1.s.om.8	prodom	pd_CG322564;sp_Q96ID5_HUMAN_Q96ID5; (2) FLJ90835	2e-35	369	73.4
13	tcab0002.h.09	tcab0002c.h.09_5.1.s.om.8	swissprot	GATA4_XENLA (Q91677) GATA-binding factor 4 (Transcription factor xGATA-4)	2e-96	905	64.3
13	tcac0002.b.19	tcaa0001c.h.06_3.1.s.om.8	swissprot	TRY1_SALSA (P35031) Trypsin I precursor (EC 3.4.21.4)	1e-137	1255	95.4
13	tcac0002.b.23	tcac0002c.b.23_3.1.s.om.8	swissprot	CO8A2_MOUSE (P25318) Collagen alpha 2(VIII) chain precursor (Endothelial collagen)	7e-08	137	32.3
13	tcac0002.i.19	tcac0002c.i.19_3.1.s.om.8	swissprot	SPCS3_HUMAN (P61009) Signal peptidase complex subunit 3 (EC 3.4.-.-) (Microsomal signal peptidase 23 kDa subunit) (SPase 22 kDa subunit) (SPC22/23)	3e-87	822	85
13	tcac0002.i.24	tcac0002c.i.24_3.1.s.om.8	swissprot	RPB4_MOUSE (Q9D7M8) DNA-directed RNA polymerase II 16 kDa polypeptide (EC 2.7.7.6) (RPB4)	1e-64	627	94.6
13	tcac0003.e.03	tcac0003c.e.03_5.1.s.om.8	swissprot	FA49B_HUMAN (Q9NUQ9) Protein FAM49B (L1)	1e-158	1435	85.5
13	tcac0004.n.11	tcac0004c.n.11_5.1.s.om.8	swissprot	ANGL7_HUMAN (O43827) Angiopoietin-related protein 7 precursor (Angiopoietin-like 7) (Angiopoietin-like factor) (Cornea-derived transcript 6 protein)	1e-135	1238	70.8
13	tcac0005.d.24	tcac0005c.d.24_3.1.s.om.8	swissprot	GHR_COLLI (Q90375) Growth hormone receptor precursor (GH receptor) (Somatotropin receptor) [Contains: Growth hormone binding protein (GH binding protein) (GHBP) (Serum binding protein)]	8e-72	693	34.7
13	tcac0005.e.06	tcac0005c.e.06_5.1.s.om.8	swissprot	PSB9_SALSA (Q9DD33) Proteasome subunit beta type 9 precursor (EC 3.4.25.1) (Low molecular mass protein 2)	1e-112	1036	94.9
13	tcac0005.l.24	tcac0005c.l.24_3.1.s.om.8	swissprot	SH3K1_RAT (Q925Q9) SH3-domain kinase binding protein 1 (SH3 containing, expressed in tumorigenic astrocytes) (Regulator of ubiquitous kinase) (Ruk)	1e-12	180	25.9
13	tcac0005.m.12	tcaa0001c.g.22_3.1.s.om.8	swissprot	INHA_CHICK (P43031) Inhibin alpha chain precursor	3e-57	567	45.2
13	tcac0006.k.03	tcaa0001c.h.06_3.1.s.om.8	swissprot	TRY1_SALSA (P35031) Trypsin I precursor (EC 3.4.21.4)	1e-137	1255	95.4
13	tcac0006.l.03	tcac0006c.l.03_3.1.s.om.8	swissprot	SUI13_PIG (P61220) Protein translation factor SUI1 homolog GC20	6e-49	488	83.1
13	tcad0002.f.04	tcaa0001c.k.17_5.1.s.om.8	swissprot	UBP10_HUMAN (Q14694) Ubiquitin carboxyl-terminal hydrolase 10 (EC 3.1.2.15) (Ubiquitin thiolesterase 10) (Ubiquitin-specific processing protease 10) (Deubiquitinating enzyme 10)	1e-123	1137	80.3
13	tcad0003.b.12	tcad0003a.b.12_3.1.s.om.8	swissprot	XNIF_XENLA (P35617) Low molecular weight neuronal intermediate filament (XNIF)	6e-76	724	53.3
13	tcad0004.b.24	tcac0004c.n.11_5.1.s.om.8	swissprot	ANGL7_HUMAN (O43827) Angiopoietin-related protein 7 precursor (Angiopoietin-like 7) (Angiopoietin-like factor) (Cornea-derived transcript 6 protein)	1e-135	1238	70.8
13	tcad0005.l.12	tcad0005a.l.12_5.1.s.om.8	prodom	pd_CG216175;sp_Q9CY30_MOUSE_Q9CY30; (13) CYTOSOLIC SIMILAR 5'-NUCLEOTIDASE CG32549 FLJ12442 TU12B1-TY GH14884P 2510015F01RIK 2010002I23RIK CG1814	2e-44	446	77.1
13	tcad0006.b.21	tcac0005c.m.21_3.1.s.om.8	swissprot	MCM4_XENLA (P30664) DNA replication licensing factor MCM4 (CDC21 homolog) (P1-CDC21) (x.MCM4)	0	3735	83.3
13	tcad0006.j.23	tcad0006a.j.23_3.1.s.om.8	swissprot	TMM33_HUMAN (P57088) Transmembrane protein 33 (DB83 protein)	1e-111	1034	81.3
13	tcad0006.l.10	tcaa0002c.n.01_5.1.s.om.8	swissprot	TPIS_CHICK (P00940) Triosephosphate isomerase (EC 5.3.1.1) (TIM) (Triose-phosphate isomerase)	1e-114	1053	82.7
13	tcad0006.l.24	tcaa0002c.n.01_3.1.s.om.8	swissprot	TPIS_CHICK (P00940) Triosephosphate isomerase (EC 5.3.1.1) (TIM) (Triose-phosphate isomerase)	1e-113	1048	82.3
13	tcad0007.d.07	tcad0007a.d.07_3.1.s.om.8	swissprot	STAR_ONCMY (Q9DEB4) Steroidogenic acute regulatory protein, mitochondrial precursor (StAR) (StARD1)	1e-155	1052	94.8
13	tcad0007.i.19	tcaa0001c.c.04_5.1.s.om.8	swissprot	CBPA2_RAT (P19222) Carboxypeptidase A2 precursor (EC 3.4.17.15)	1e-142	1298	60.1
13	tcad0008.l.24	tcad0007a.d.07_3.1.s.om.8	swissprot	STAR_ONCMY (Q9DEB4) Steroidogenic acute regulatory protein, mitochondrial precursor (StAR) (StARD1)	1e-155	1052	94.8
13	tcad0009.g.11	tcac0002c.e.17_3.1.s.om.8	swissprot	HA2B_MOUSE (P14434) H-2 class II histocompatibility antigen, A-B alpha chain precursor (IAalpha)	4e-28	312	36.9
13	tcad0009.h.07	tcad0009a.h.07_3.1.s.om.8	prodom	pd_CG590183;sp_CLDC_HUMAN_P56749; (1) TIGHT CLAUDIN-12 TRANSMEMBRANE JUNCTION	5e-60	581	49.2
13	tcad0009.h.11	tcad0009a.h.11_3.1.s.om.8	swissprot	TCB1_CAEBR (P35072) Transposable element Tcb1 transposase (Transposable element Barney transposase)	8e-28	240	37.5
13	tcad0009.n.11	tcad0009a.n.11_3.1.s.om.8	swissprot	DMRT1_CHICK (Q9PTQ7) Doublesex- and mab-3-related transcription factor 1 (Fragment)	4e-31	338	29.2
13	tcad0009.o.03	tcad0009a.o.03_3.1.s.om.8	swissprot	YS11_DROME (Q9W0Y2) Hypothetical UPF0131 protein CG2811	2e-21	253	51
13	tcad0009.o.11	tcaa0001c.a.06_3.1.s.om.8	swissprot	TRY1_SALSA (P35031) Trypsin I precursor (EC 3.4.21.4)	1e-139	1270	96.2
13	tcad0009.o.15	tcad0009a.o.15_3.1.s.om.8	swissprot	DACH2_MOUSE (Q925Q8) Dachshund homolog 2 (Dach2)	1e-69	670	44.5
13	tcav0001.e.12	tcav0001c.e.12_5.1.s.om.8	swissprot	MRP1_HUMAN (P33527) Multidrug resistance-associated protein 1 (ATP-binding cassette sub-family C member 1)	5e-23	268	40.7
13	tcav0004.h.07	tcav0002c.a.06_3.1.s.om.8	swissprot	NR5A2_CHICK (O42101) Orphan nuclear receptor NR5A2 (OR2.0) (FTF/LRH-1)	2e-77	664	62.6
13	tcav0004.h.11	tcav0004c.h.11_3.1.s.om.8	swissprot	MIS_RAT (P49000) Muellerian-inhibiting factor precursor (MIS) (Anti-Muellerian hormone) (AMH) (Mullerian-inhibiting substance)	9e-16	204	42.8
13	tcav0004.o.11	tcav0004c.o.11_5.1.s.om.8	swissprot	DBX1_MOUSE (P52950) Homeobox protein DBX1	8e-75	713	60.9

## Sheet: Disclaimer
Ensembl Disclaimer
The Sanger Centre provides this data in good faith, but makes no warranty, express or implied nor assumes any legal liability or responsibility for any purpose for which the data are used.
The following points should be noted:
-> The sequence data is not ideally assembled
-> Not all contaminants have been removed
-> Gene predictions are not optimally refined by cDNA
