# Supplementary material for: Androgen-induced masculinization in rainbow trout results in a marked dysregulation of early gonadal gene expression profiles
Source: BMC Genomics. 2007 Oct 4;8:357. doi: 10.1186/1471-2164-8-357 (PMC2099445; doi:10.1186/1471-2164-8-357)
Supplement: Additional file 3 — Complete Gene Ontology (GO) analysis with significantly enriched GO in clusters of correlated expression. Significant (P-value < 0.05) GO terms and their definition for all K-means clusters (KM 1 to 13). N KM: number of genes within the corresponding KM cluster. Total: total number of genes within the selected GO term. P-Value: p-value of the significant enrichment. RE: relative enrichment. GO ID: gene ontology identification number. Term: GO terms. [file 1471-2164-8-357-S3.xls]

## Sheet: Feuil1
8202	1	steroid metabolism	GO:0008202		P
42445	2	hormone metabolism	GO:0042445		P
6694	3	steroid biosynthesis	GO:0006694		P
42446	4	hormone biosynthesis	GO:0042446		P
6700	5	C21-steroid hormone biosynthesis	GO:0006700		P
8207	6	C21-steroid hormone metabolism	GO:0008207		P
4497	7	monooxygenase activity	GO:0004497		F
5179	8	hormone activity	GO:0005179		F
6350	9	transcription	GO:0006350		P
3677	10	DNA binding	GO:0003677		F
6351	11	transcription, DNA-dependent	GO:0006351		P
45449	12	regulation of transcription	GO:0045449		P
6355	13	regulation of transcription, DNA-dependent	GO:0006355		P
30528	14	transcription regulator activity	GO:0030528		F
3700	15	transcription factor activity	GO:0003700		F
43565	16	sequence-specific DNA binding	GO:0043565		F
5667	17	transcription factor complex	GO:0005667		C
45941	18	positive regulation of transcription	GO:0045941		P
45892	19	negative regulation of transcription, DNA-dependent	GO:0045892		P
45944	20	positive regulation of transcription from RNA polymerase II promoter	GO:0045944		P
7548	21	sex differentiation	GO:0007548		P
7530	22	sex determination	GO:0007530		P
8406	23	gonad development	GO:0008406		P
45137	24	development of primary sexual characteristics	GO:0045137		P
46661	25	male sex differentiation	GO:0046661		P
9888	26	tissue development	GO:0009888		P
1655	27	urogenital system development	GO:0001655		P
7398	28	ectoderm development	GO:0007398		P
7498	29	mesoderm development	GO:0007498		P
43010	30	eye development (sensu Vertebrata)	GO:0043010		P
1747	31	eye development (sensu Mammalia)	GO:0001747		P
48592	32	eye morphogenesis	GO:0048592		P
6800	33	oxygen and reactive oxygen species metabolism	GO:0006800		P
6979	34	response to oxidative stress	GO:0006979		P
16705	35	oxidoreductase activity, acting on paired donors, with incorporation or reduction of molecular oxygen	GO:0016705		F
16787	36	hydrolase activity	GO:0016787		F
19219	37	regulation of nucleobase, nucleoside, nucleotide and nucleic acid metabolism	GO:0019219		P
5654	38	nucleoplasm	GO:0005654		C
45935	39	positive regulation of nucleobase, nucleoside, nucleotide and nucleic acid metabolism	GO:0045935		P
15698	40	inorganic anion transport	GO:0015698		P
8610	41	lipid biosynthesis	GO:0008610		P
8233	42	peptidase activity	GO:0008233		F
45165	43	cell fate commitment	GO:0045165		P		Comment:Note that this term was 'cell fate determination' but the term name was changed to better match its existing definition and the child term 'cell fate determination; GO:0001709' was also created.
5201	44	extracellular matrix structural constituent	GO:0005201		F
6817	45	phosphate transport	GO:0006817		P
5581	46	collagen	GO:0005581		C

## Sheet: goFDRSummaryReport
							Number of genes with selected GO in each KM cluster
KM	N KM	Total	P-Value	RE	GO ID	Term	1	2	3	4	5	6	7	8	9	10	11	12	13	Definition of GO term:
1	107	25	0,0063	2.96486	31982	vesicle	7	3	4	6	3	0	1	0	3	0	1	3	0	Any small, fluid-filled, spherical organelle enclosed by membrane or protein.
1	107	25	0,0063	2.96486	31410	cytoplasmic vesicle	7	3	4	6	3	0	1	0	3	0	1	3	0	A vesicle formed of membrane or protein, found in the cytoplasm of a cell.
1	107	25	0,0063	2.96486	31988	membrane-bound vesicle	7	3	4	6	3	0	1	0	3	0	1	3	0	Any small, fluid-filled, spherical organelle enclosed by a lipid bilayer.
1	107	25	0,0063	2.96486	16023	cytoplasmic membrane-bound vesicle	7	3	4	6	3	0	1	0	3	0	1	3	0	A membrane-bound vesicle found in the cytoplasm of the cell.
1	107	5	0,0071	6.35327	723	telomere maintenance	3	1	1	0	0	0	0	0	0	0	0	0	0	The maintenance of proper telomeric length and structure by processes that affect and monitor the activity of telomeric proteins and the length of telomeric DNA.
1	107	15	0,0095	3.5296	50801	ion homeostasis	5	0	5	2	2	1	0	0	2	2	1	0	0	Any of the processes involved in the maintenance of an internal equilibrium of ions within an organism or cell.
1	107	11	0,0147	3.85047	7369	gastrulation	4	3	1	2	0	0	0	1	0	1	1	0	0	A complex and coordinated series of cellular movements that occurs at the end of cleavage during embryonic development of most animals. The details of gastrulation vary from species to species, but usually result in the formation of the three primary germ layers, ectoderm, mesoderm and endoderm.
1	107	7	0,0216	4.53805	7586	digestion	3	1	1	2	1	0	1	1	1	3	2	3	1	The whole of the physical, chemical, and biochemical processes carried out by living organisms to break down ingested nutrients into components that may be easily absorbed and directed into metabolism.
1	107	13	0,0275	3.25809	30003	cation homeostasis	4	0	5	2	2	1	0	0	1	2	1	0	0	The regulation of the levels, transport, and metabolism of cations within a cell or between a cell and its external environment.
1	107	26	0,0296	2.44357	5730	nucleolus	6	7	5	1	8	1	1	1	0	0	1	1	0	A small, dense body one or more of which are present in the nucleus of eukaryotic cells. It is rich in RNA and protein, is not bounded by a limiting membrane, and is not seen during mitosis. Its prime function is the transcription of the nucleolar DNA into 45S ribosomal-precursor RNA, the processing of this RNA into 5.8S, 18S, and 28S components of ribosomal RNA, and the association of these comp…
1	107	8	0,0323	3.97079	12506	vesicle membrane	3	1	1	1	1	0	0	0	1	0	0	2	0	The lipid bilayer surrounding any membrane-bounded vesicle in the cell.
1	107	8	0,0323	3.97079	30135	coated vesicle	3	1	2	1	1	0	0	0	1	0	0	2	0	Small membrane-bounded organelle formed by pinching off of a coated region of membrane. Some coats are made of clathrin, whereas others are made from other proteins.
1	107	8	0,0323	3.97079	30659	cytoplasmic vesicle membrane	3	1	1	1	1	0	0	0	1	0	0	2	0	The lipid bilayer surrounding a cytoplasmic vesicle.
1	107	14	0,0358	3.02537	6873	cell ion homeostasis	4	0	5	2	2	1	0	0	2	2	1	0	0	The regulation of the levels, transport, and metabolism of ions within a cell or between a cell and its external environment.
1	107	14	0,0358	3.02537	4252	serine-type endopeptidase activity	4	1	2	3	1	1	2	2	2	3	4	4	1	Catalysis of the hydrolysis of nonterminal peptide linkages in oligopeptides or polypeptides by a reaction mechanism involving a serine residue (and a histidine residue) at the active center of the enzyme.
1	107	14	0,0358	3.02537	6310	DNA recombination	4	3	2	2	0	0	1	2	2	1	2	2	1	The maintenance of proper telomeric length and structure by processes that affect and monitor the activity of telomeric proteins and the length of telomeric DNA.
1	107	9	0,0451	3.5296	2009	morphogenesis of an epithelium	3	1	2	0	1	0	0	0	4	1	0	0	0	The process by which the anatomical structures of epithelia are generated and organized. Morphogenesis pertains to the creation of form. An epithelium is a sheet of closely packed cells arranged in one or more layers, that covers the outer surfaces of the body or lines any internal cavity or tube.
1	107	9	0,0451	3.5296	75	cell cycle checkpoint	3	1	4	1	0	0	0	1	0	0	0	0	0	A point in the eukaryotic cell cycle where progress through the cycle can be halted until conditions are suitable for the cell to proceed to the next stage.
2	169	8	0,0000	5.86612	45333	cellular respiration	0	7	2	1	0	0	0	0	0	0	0	0	0	The enzymatic release of energy from organic compounds (especially carbohydrates and fats) which either requires oxygen (aerobic respiration) or does not (anaerobic respiration).
2	169	27	0,0000	3.22792	45182	translation regulator activity	1	13	10	3	4	1	1	0	1	3	0	1	1	Any substance involved in the initiation, activation, perpetuation, repression or termination of polypeptide synthesis at the ribosome.
2	169	320	0,0000	1.52938	19538	protein metabolism	18	73	65	54	44	16	16	13	29	19	21	37	7	The chemical reactions and pathways involving a specific protein, rather than of proteins in general. Includes protein modification.
2	169	451	0,0000	1.48651	43170	macromolecule metabolism	37	100	95	70	63	20	22	20	43	26	28	54	11	The chemical reactions and pathways involving macromolecules, large molecules including proteins, nucleic acids and carbohydrates.
2	169	688	0,0000	1.23754	8152	metabolism	60	127	153	108	76	28	32	24	60	48	47	83	24	Processes that cause many of the chemical changes in living organisms, including anabolism and catabolism. Metabolic processes typically transform small molecules, but also include macromolecular processes such as DNA repair and replication, and protein synthesis and degradation.
2	169	5	0,0001	6.70414	9060	aerobic respiration	0	5	1	1	0	0	0	0	0	0	0	0	0	The enzymatic release of energy from organic compounds (especially carbohydrates and fats) which requires oxygen as the terminal electron acceptor.
2	169	294	0,0001	1.45941	44267	cellular protein metabolism	17	64	62	53	42	15	14	13	26	18	19	33	7	The chemical reactions and pathways involving a specific protein, rather than of proteins in general, occurring at the level of an individual cell. Includes protein modification.
2	169	631	0,0001	1.23246	44238	primary metabolism	58	116	137	101	70	25	30	24	57	43	43	75	22	Reactions involving those compounds which are formed as a part of the normal anabolic and catabolic processes. These processes take place in most, if not all, cells of the organism.
2	169	665	0,0001	1.22993	44237	cellular metabolism	59	122	146	106	74	27	32	23	58	46	47	80	24	The chemical reactions and pathways by which individual cells transform chemical substances.
2	169	736	0,0001	1.19326	5622	intracellular	66	131	159	103	98	23	49	25	59	48	54	81	25	The living contents of a cell; the matter contained within (but not including) the plasma membrane, usually taken to exclude large vacuoles and masses of secretory or ingested material. In eukaryotes it includes the nucleus and cytoplasm.
2	169	260	0,0002	1.49554	43234	protein complex	21	58	52	37	45	9	20	11	11	16	18	27	10	Any protein group composed of two or more subunits, which may or may not be identical. Protein complexes may have other associated non-protein prosthetic groups, such as nucleic acids, metal ions or carbohydrate groups.
2	169	299	0,0003	1.435	44260	cellular macromolecule metabolism	18	64	63	55	42	16	14	13	26	18	19	33	7	The chemical reactions and pathways involving macromolecules, large molecules including proteins, nucleic acids and carbohydrates, as carried out by individual cells.
2	169	68	0,0004	2.0704	16817	hydrolase activity, acting on acid anhydrides	3	21	13	13	8	0	3	6	3	3	5	11	3	Catalysis of the hydrolysis of any acid anhydride.
2	169	68	0,0004	2.0704	16818	hydrolase activity, acting on acid anhydrides, in phosphorus-containing anhydrides	3	21	13	13	8	0	3	6	3	3	5	11	3	Catalysis of the hydrolysis of any acid anhydride which contains phosphorus.
2	169	68	0,0004	2.0704	16462	pyrophosphatase activity	3	21	13	13	8	0	3	6	3	3	5	11	3	Catalysis of the hydrolysis of a pyrophosphate bond between two phosphoric groups, leaving one phosphate on each of the two fragments.
2	169	556	0,0005	1.24195	43231	intracellular membrane-bound organelle	56	103	125	77	68	15	27	19	43	34	39	60	18	Organized structure of distinctive morphology and function, bounded by a single or double lipid bilayer membrane and occurring within the cell. Includes the nucleus, mitochondria, plastids, vacuoles, and vesicles. Excludes the plasma membrane.
2	169	556	0,0005	1.24195	43227	membrane-bound organelle	56	103	125	77	68	15	27	19	43	34	39	60	18	Organized structure of distinctive morphology and function, bounded by a single or double lipid bilayer membrane. Includes the nucleus, mitochondria, plastids, vacuoles, and vesicles. Excludes the plasma membrane.
2	169	429	0,0008	1.29707	5737	cytoplasm	38	83	90	60	64	14	31	13	31	25	25	49	11	All of the contents of a cell excluding the plasma membrane and nucleus, but including other subcellular structures.
2	169	138	0,0009	1.65175	17076	purine nucleotide binding	7	34	25	22	14	3	7	6	12	9	6	20	4	Interacting selectively with purine nucleotides, any compound consisting of a purine nucleoside esterified with (ortho)phosphate.
2	169	166	0,0010	1.57507	166	nucleotide binding	8	39	31	23	22	3	9	6	15	10	9	24	4	Interacting selectively with a nucleotide, any compound consisting of a nucleoside that is esterified with (ortho)phosphate or an oligophosphate at any hydroxyl group on the glycose moiety.
2	169	24	0,0012	2.79339	3924	GTPase activity	1	10	4	4	5	0	0	3	2	1	1	4	0	Catalysis of the reaction: GTP + H2O = GDP + phosphate.
2	169	24	0,0012	2.79339	8135	translation factor activity, nucleic acid binding	1	10	10	3	4	1	1	0	1	3	0	0	1	Functions during translation by binding nucleic acids during polypeptide synthesis at the ribosome.
2	169	114	0,0013	1.70544	5739	mitochondrion	9	29	28	18	14	2	6	4	7	2	7	14	3	A semiautonomous, self replicating organelle that occurs in varying numbers, shapes, and sizes in the cytoplasm of virtually all eukaryotic cells. It is notably the site of tissue respiration.
2	169	64	0,0014	1.99029	17111	nucleoside-triphosphatase activity	3	19	12	13	7	0	3	5	2	3	5	11	3	Catalysis of the reaction: a nucleoside triphosphate + H2O = nucleoside diphosphate + phosphate.
2	169	636	0,0014	1.19114	43226	organelle	58	113	141	87	85	16	40	24	52	40	48	63	19	Organized structure of distinctive morphology and function. Includes the nucleus, mitochondria, plastids, vacuoles, vesicles, ribosomes and the cytoskeleton. Excludes the plasma membrane.
2	169	636	0,0014	1.19114	43229	intracellular organelle	58	113	141	87	85	16	40	24	52	40	48	63	19	Organized structure of distinctive morphology and function, occurring within the cell. Includes the nucleus, mitochondria, plastids, vacuoles, vesicles, ribosomes and the cytoskeleton. Excludes the plasma membrane.
2	169	428	0,0023	1.26877	3824	catalytic activity	37	81	95	74	39	14	18	23	30	29	33	53	16	Catalysis of a biochemical reaction at physiological temperatures. In biologically catalyzed reactions, the reactants are known as substrates, and the catalysts are naturally occurring macromolecular substances known as enzymes. Enzymes possess specific binding sites for substrates, and are usually composed wholly or largely of protein, but RNA that has catalytic activity (ribozyme) is often also…
2	169	187	0,0032	1.46989	16787	hydrolase activity	18	41	31	33	20	4	9	13	12	13	19	34	10	Catalysis of the hydrolysis of various bonds, e.g. C-O, C-N, C-C, phosphoric anhydride bonds, etc. Hydrolase is the systematic name for any enzyme of EC class 3.
2	169	270	0,0033	1.36566	43283	biopolymer metabolism	22	55	54	36	35	13	10	10	23	15	17	35	7	The chemical reactions and pathways involving biopolymers, long, repeating chains of monomers found in nature e.g. polysaccharides and proteins.
2	169	45	0,0038	2.08573	43037	translation	0	14	11	6	8	3	3	1	3	7	2	3	1	A ribosome-mediated process in which the information in messenger RNA (mRNA) is used to specify the sequence of amino acids in a polypeptide chain.
2	169	863	0,0050	1.10311	5623	cell	75	142	184	117	106	29	55	28	80	59	66	93	29	The basic structural and functional unit of all organisms. Includes the plasma membrane and any external encapsulating structures such as the cell wall and cell envelope.
2	169	281	0,0051	1.33606	3676	nucleic acid binding	26	56	66	40	34	9	12	9	19	21	22	25	12	Interacting selectively with any nucleic acid.
2	169	93	0,0064	1.65801	6412	protein biosynthesis	2	23	21	17	21	3	7	3	5	7	3	7	1	The chemical reactions and pathways resulting in the formation of a protein, rather than of proteins in general.
2	169	21	0,0075	2.55396	51082	unfolded protein binding	0	8	4	4	1	1	0	2	1	1	0	3	0	Interacting selectively with an unfolded protein.
2	169	21	0,0075	2.55396	9055	electron carrier activity	0	8	5	3	2	1	0	0	0	1	2	1	0	Any molecular entity that serves as an electron acceptor and electron donor in an electron transport system.
2	169	105	0,0077	1.59622	30554	adenyl nucleotide binding	6	25	19	17	8	3	6	4	9	7	5	14	4	Interacting selectively with adenyl nucleotides, any compound consisting of adenosine esterified with (ortho)phosphate.
2	169	861	0,0077	1.09789	50875	cellular physiological process	81	141	188	130	102	37	57	29	71	54	62	96	29	The processes pertinent to the integrated function of a cell.
2	169	7	0,0116	3.83094	5746	mitochondrial electron transport chain	1	4	2	0	2	0	0	0	0	0	0	0	0	The protein complexes that form the mitochondrial electron transport system (the respiratory chain). Complexes I, III and IV can transport protons if embedded in an oriented membrane, such as an intact mitochondrial inner membrane.
2	169	103	0,0119	1.56213	5524	ATP binding	6	24	19	16	8	3	6	4	9	7	5	13	4	Interacting selectively with ATP, adenosine 5'-triphosphate, a universally important coenzyme and enzyme regulator.
2	169	898	0,0128	1.08252	7582	physiological process	83	145	201	133	105	38	63	29	79	58	64	98	29	Those processes specifically pertinent to the functioning of integrated living units: cells, tissues, organs, and organisms.
2	169	101	0,0182	1.52669	3723	RNA binding	9	23	22	10	21	4	7	3	6	4	8	11	0	Interacting selectively with an RNA molecule or a portion thereof.
2	169	355	0,0200	1.22752	5634	nucleus	38	65	82	50	46	10	13	14	28	25	26	33	13	A membrane-bounded organelle of eukaryotic cells in which chromosomes are housed and replicated. In most cells, the nucleus contains all of the cell's chromosomes except the organellar chromosomes, and is the site of RNA synthesis and processing. In some species, or in specialized cell types, RNA metabolism or DNA replication may be absent.
2	169	8	0,0205	3.35207	51258	protein polymerization	0	4	1	2	2	0	1	2	1	0	0	0	0	The process of creating protein polymers, compounds composed of a large number of component monomers; polymeric proteins may be made up of different or identical monomers. Polymerization occurs by the addition of extra monomers to an existing poly- or oligomeric protein.
2	169	102	0,0205	1.51172	9059	macromolecule biosynthesis	3	23	24	19	21	4	7	4	6	7	3	7	2	The chemical reactions and pathways resulting in the formation of macromolecules, large molecules including proteins, nucleic acids and carbohydrates.
2	169	25	0,0233	2.14533	15980	energy derivation by oxidation of organic compounds	3	8	7	5	0	0	1	0	4	1	0	3	1	No definition
2	169	76	0,0244	1.58782	16070	RNA metabolism	10	18	16	6	16	2	5	2	5	2	5	13	1	The chemical reactions and pathways involving RNA, ribonucleic acid, one of the two main type of nucleic acid, consisting of a long, unbranched macromolecule formed from ribonucleotides joined in 3',5'-phosphodiester linkage.
2	169	5	0,0259	4.02249	42775	ATP synthesis coupled electron transport (sensu Eukaryota)	0	3	0	0	1	0	0	0	0	0	1	0	0	The transfer of electrons through a series of electron donors and acceptors, generating energy that is ultimately used for synthesis of ATP, as it occurs in the mitochondrial inner membrane or chloroplast thylakoid membrane; as in, but not restricted to, the eukaryotes (Eukaryota, ncbi_taxonomy_id:2759).
2	169	5	0,0259	4.02249	16796	exonuclease activity, active with either ribo- or deoxyribonucleic acids and producing 5'-phosphomonoesters	1	3	0	0	1	0	0	1	0	0	0	1	0	Catalysis of the hydrolysis of ester linkages within nucleic acids by removing nucleotide residues from the 3' or 5' end to yield 5' phosphomonoesters.
2	169	5	0,0259	4.02249	19897	extrinsic to plasma membrane	1	3	0	2	2	0	0	0	1	1	0	1	0	Loosely bound to one surface of the plasma membrane, but not integrated into the hydrophobic region.
2	169	88	0,0278	1.52367	30529	ribonucleoprotein complex	5	20	15	11	26	2	9	4	1	3	6	10	1	A macromolecular complex containing both protein and RNA molecules.
2	169	13	0,0326	2.57852	5625	soluble fraction	0	5	2	1	1	1	0	0	1	1	0	2	1	That fraction of cells, prepared by disruptive biochemical methods, that is soluble in water.
2	169	84	0,0333	1.51641	6259	DNA metabolism	9	19	17	10	6	3	1	5	8	7	6	7	3	The chemical reactions and pathways involving DNA, deoxyribonucleic acid, one of the two main types of nucleic acid, consisting of a long, unbranched macromolecule formed from one, or more commonly, two, strands of linked deoxyribonucleotides.
2	169	18	0,0396	2.23471	3743	translation initiation factor activity	1	6	8	2	3	1	1	0	1	2	0	0	1	Functions in the initiation of ribosome-mediated translation of mRNA into a polypeptide.
2	169	18	0,0396	2.23471	6413	translational initiation	0	6	7	3	3	2	1	0	1	2	0	0	1	The process preceding formation of the peptide bond between the first two amino acids of a protein. This includes the formation of a complex of the ribosome, mRNA, and an initiation complex that contains the first aminoacyl-tRNA.
2	169	53	0,0408	1.64441	267	cell fraction	3	13	11	9	4	2	1	1	4	3	4	4	3	A generic term for parts of cells prepared by disruptive biochemical techniques.
2	169	915	0,0419	1.06241	5575	cellular_component	80	145	190	123	109	33	64	29	92	62	73	97	30	The part of a cell of which a gene product is a component; for purpose of GO includes the extracellular environment of cells; a gene product may be a component of one or more parts of a cell; this term includes gene products that are parts of macromolecular complexes, by the definition that all members of a complex normally copurify under all except extreme conditions.
2	169	33	0,0455	1.8284	6461	protein complex assembly	2	9	5	2	6	3	1	1	5	1	2	3	0	The aggregation and bonding together of a set of components to form a protein complex.
2	169	6	0,0462	3.35207	42773	ATP synthesis coupled electron transport	0	3	0	0	2	0	0	0	0	0	1	0	0	The transfer of electrons through a series of electron donors and acceptors, generating energy that is ultimately used for synthesis of ATP.
2	169	6	0,0462	3.35207	43009	embryonic development (sensu Vertebrata)	0	3	0	1	0	0	0	0	0	2	0	1	0	The process whose specific outcome is the progression of the embryo over time, from zygote formation until birth. As in, but not restricted to, the vertebrates (Vertebrata, ncbi_taxonomy_id:7742).
2	169	6	0,0462	3.35207	30532	small nuclear ribonucleoprotein complex	1	3	0	0	0	1	1	0	0	0	1	1	0	A complex composed of RNA of the small nuclear RNA (snRNA) class and protein, found in the nucleus of a eukaryotic cell. These are typically named after the snRNA(s) they contain, e.g. U1 snRNP or U4/U6 snRNP. Many, but not all, of these complexes are involved in splicing of nuclear mRNAs.
2	169	10	0,0483	2.68166	16651	oxidoreductase activity, acting on NADH or NADPH	0	4	2	1	2	0	0	0	0	1	1	0	0	Catalysis of an oxidation-reduction (redox) reaction in which NADH or NADPH acts as a hydrogen or electron donor and reduces a hydrogen or electron acceptor.
2	169	10	0,0483	2.68166	4540	ribonuclease activity	3	4	0	1	2	0	0	0	1	0	1	2	0	Catalysis of the hydrolysis of phosphodiester bonds in chains of RNA.
2	169	10	0,0483	2.68166	18193	peptidyl-amino acid modification	0	4	0	3	0	1	0	0	0	1	0	1	0	The alteration of an amino acid residue in a peptide.
3	244	59	0,0013	1.81016	3	reproduction	4	4	23	8	7	1	0	3	9	6	1	8	0	The production by an organism of new individuals that contain some portion of their genetic material inherited from that organism.
3	244	103	0,0015	1.57787	7049	cell cycle	11	17	35	15	8	6	3	5	8	5	5	5	1	The progression of biochemical and morphological phases and events that occur in a cell during successive cell replication or nuclear replication events. Canonically, the cell cycle comprises the replication and segregation of genetic material followed by the division of the cell, but in endocycles or syncytial cells nuclear replication or nuclear division may not be followed by cell division.
3	244	43	0,0018	1.94377	278	mitotic cell cycle	6	6	18	7	3	4	1	1	2	1	1	1	0	Progression through the phases of the mitotic cell cycle, the most common eukaryotic cell cycle, in which a cell is duplicated without changing ploidy; comprises four successive phases called G1, S, G2, and M.
3	244	62	0,0029	1.72257	74	regulation of progression through cell cycle	8	11	23	9	7	1	1	3	6	2	3	3	0	Any process that modulates the rate or extent of progression through the cell cycle.
3	244	62	0,0029	1.72257	51726	regulation of cell cycle	8	11	23	9	7	1	1	3	6	2	3	3	0	Any process that modulates the rate, extent or mode of the cell cycle.
3	244	26	0,0040	2.14313	7067	mitosis	3	3	12	4	3	2	1	1	2	0	0	1	0	The division of the eukaryotic cell nucleus to produce two daughter nuclei that, usually, contain the identical chromosome complement to their mother.
3	244	27	0,0059	2.06375	87	M phase of mitotic cell cycle	4	3	12	4	3	2	1	1	2	0	0	1	0	Progression through M phase, the part of the mitotic cell cycle during which mitosis and cytokinesis take place.
3	244	7	0,0064	3.31674	19843	rRNA binding	0	1	5	0	3	0	0	1	0	0	1	0	0	Interacting selectively with ribosomal RNA.
3	244	5	0,0088	3.71475	51427	hormone receptor binding	0	1	4	1	1	0	0	0	0	0	0	0	0	Interacting selectively with a receptor for hormones.
3	244	5	0,0088	3.71475	35257	nuclear hormone receptor binding	0	1	4	1	1	0	0	0	0	0	0	0	0	Interacting selectively with a nuclear hormone receptor, a ligand-dependent receptor found in the nucleus of the cell.
3	244	50	0,0118	1.67164	19953	sexual reproduction	4	3	18	8	6	1	0	3	9	6	1	6	0	The regular alternation, in the life cycle of haplontic, diplontic and diplohaplontic organisms, of meiosis and fertilization which provides for the production offspring. In diplontic organisms there is a life cycle in which the products of meiosis behave directly as gametes, fusing to form a zygote from which the diploid, or sexually reproductive polyploid, adult organism will develop. In diploh…
3	244	8	0,0141	2.90215	5657	replication fork	1	0	5	0	1	0	0	0	0	1	0	0	0	The Y-shaped region of a replicating DNA molecule, resulting from the separation of the DNA strands and in which the synthesis of new strands takes place. Also includes associated protein complexes.
3	244	20	0,0154	2.08955	51325	interphase	3	2	9	3	1	2	0	0	0	1	1	0	0	Progression through interphase, the stage of cell cycle between successive rounds of chromosome segregation. Canonically, interphase is the stage of the cell cycle during which the biochemical and physiologic functions of the cell are performed and replication of chromatin occurs.
3	244	20	0,0154	2.08955	51329	interphase of mitotic cell cycle	3	2	9	3	1	2	0	0	0	1	1	0	0	Progression through interphase, the stage of cell cycle between successive rounds of mitosis. Canonically, interphase is the stage of the cell cycle during which the biochemical and physiologic functions of the cell are performed and replication of chromatin occurs.
3	244	20	0,0154	2.08955	8285	negative regulation of cell proliferation	2	0	9	2	4	1	1	0	3	0	1	0	0	Any process that stops, prevents or reduces the rate or extent of cell proliferation.
3	244	34	0,0183	1.77543	279	M phase	4	4	13	5	3	3	1	3	2	0	1	1	0	Progression through M phase, the part of the cell cycle comprising nuclear division and cytokinesis.
3	244	24	0,0198	1.93477	8135	translation factor activity, nucleic acid binding	1	10	10	3	4	1	1	0	1	3	0	0	1	Functions during translation by binding nucleic acids during polypeptide synthesis at the ribosome.
3	244	6	0,0218	3.09563	43596	replication fork (sensu Eukaryota)	1	0	4	0	1	0	0	0	0	0	0	0	0	The Y-shaped region of a replicating DNA molecule, resulting from the separation of the DNA strands and in which the synthesis of new strands takes place. Also includes associated protein complexes. As in, but not restricted to, the eukaryotes (Eukaryota, ncbi_taxonomy_id:2759).
3	244	6	0,0218	3.09563	3697	single-stranded DNA binding	1	0	4	0	1	0	0	0	0	0	0	0	0	Interacting selectively with single-stranded DNA.
3	244	18	0,0241	2.06375	3743	translation initiation factor activity	1	6	8	2	3	1	1	0	1	2	0	0	1	Functions in the initiation of ribosome-mediated translation of mRNA into a polypeptide.
3	244	15	0,0258	2.16694	16477	cell migration	3	1	7	3	2	1	0	0	1	1	1	0	0	The orderly movement of cells from one site to another, often during the development of a multicellular organism.
3	244	9	0,0262	2.57969	5819	spindle	2	1	5	1	0	0	0	0	0	0	0	0	0	The array of microtubules and associated molecules that forms between opposite poles of a eukaryotic cell during mitosis or meiosis and serves to move the duplicated chromosomes apart.
3	244	12	0,0269	2.32172	7338	fertilization (sensu Metazoa)	2	1	6	3	3	1	0	0	0	0	0	1	0	The union of male and female gametes to form a zygote. As in, but not restricted to, the multicellular animals (Metazoa, ncbi_taxonomy_id:33208).
3	244	12	0,0269	2.32172	9566	fertilization	2	1	6	3	3	1	0	0	0	0	0	1	0	The union of gametes of opposite sexes during the process of sexual reproduction to form a zygote. It involves the fusion of the gametic nuclei (karyogamy) and cytoplasm (plasmogamy).
3	244	32	0,0272	1.74129	8134	transcription factor binding	1	5	12	10	3	2	0	3	0	2	3	3	1	Interacting selectively with a transcription factor, any protein required to initiate or regulate transcription.
3	244	29	0,0311	1.76131	51301	cell division	5	3	11	3	4	2	2	1	1	0	1	2	0	The processes resulting in the physical partitioning and separation of a cell into daughter cells.
3	244	13	0,0411	2.14313	7292	female gamete generation	1	1	6	1	2	0	0	0	3	1	0	1	0	The complete process of formation and maturation of an ovum or female gamete from a primordial female germ cell.
3	244	13	0,0411	2.14313	30414	protease inhibitor activity	1	1	6	0	3	0	2	0	2	0	0	2	0	Stops, prevents or reduces the activity of a protease, any enzyme catalyzes the hydrolysis peptide bonds.
3	244	13	0,0411	2.14313	4866	endopeptidase inhibitor activity	1	1	6	0	3	0	2	0	2	0	0	2	0	Stops, prevents or reduces the activity of an endopeptidase, any enzyme that hydrolyzes nonterminal peptide linkages in polypeptides.
3	244	7	0,0424	2.6534	46916	transition metal ion homeostasis	2	0	4	2	1	0	0	0	0	1	1	0	0	The regulation of the levels, transport, and metabolism of transition metal ions within a cell or between a cell and its external environment. A transition metal is an element whose atom has an incomplete d-subshell of extranuclear electrons, or which gives rise to a cation or cations with an incomplete d-subshell. Transition metals often have more than one valency state. Biologically relevant tr…
3	244	210	0,0440	1.21614	19222	regulation of metabolism	19	27	55	32	18	9	4	5	19	16	19	21	10	Any process that modulates the frequency, rate or extent of the chemical reactions and pathways within a cell or an organism.
3	244	27	0,0462	1.71979	45182	translation regulator activity	1	13	10	3	4	1	1	0	1	3	0	1	1	Any substance involved in the initiation, activation, perpetuation, repression or termination of polypeptide synthesis at the ribosome.
3	244	298	0,0463	1.16865	51244	regulation of cellular physiological process	27	41	75	47	32	14	8	9	25	19	24	23	12	Any process that modulates the frequency, rate or extent of a cellular physiological process, the processes pertinent to the integrated function of a cell.
3	244	20	0,0464	1.85738	19725	cell homeostasis	4	0	8	4	2	1	0	0	2	2	2	0	0	Any of the processes involved in the maintenance of an internal equilibrium within a cell or between a cell and its external environment.
3	244	20	0,0464	1.85738	6913	nucleocytoplasmic transport	1	3	8	2	4	1	1	1	0	0	2	2	0	The directed movement of molecules between the nucleus and the cytoplasm.
4	160	10	0,0009	4.24875	46961	hydrogen-transporting ATPase activity, rotational mechanism	1	2	2	6	0	0	1	0	0	0	1	1	1	Catalysis of the reaction: ATP + H2O + H+(in) = ADP + phosphate + H+(out), by a rotational mechanism.
4	160	5	0,0017	5.665	8553	hydrogen-exporting ATPase activity, phosphorylative mechanism	1	2	1	4	0	0	0	0	0	0	0	1	0	Catalysis of the reaction: ATP + H2O + H+(in) = ADP + phosphate + H+(out); by a phosphorylative mechanism.
4	160	11	0,0018	3.8625	6753	nucleoside phosphate metabolism	1	2	3	6	0	0	1	0	0	0	1	1	1	No definition
4	160	11	0,0018	3.8625	6754	ATP biosynthesis	1	2	3	6	0	0	1	0	0	0	1	1	1	The chemical reactions and pathways resulting in the formation of ATP, adenosine 5'-triphosphate, a universally important coenzyme and enzyme regulator.
4	160	11	0,0018	3.8625	15986	ATP synthesis coupled proton transport	1	2	3	6	0	0	1	0	0	0	1	1	1	The transport of protons across a membrane to generate an electrochemical gradient (proton-motive force) that powers ATP synthesis.
4	160	11	0,0018	3.8625	19829	cation-transporting ATPase activity	1	2	2	6	0	0	1	0	0	1	1	2	1	Catalysis of the reaction: ATP + H2O + cation(out) = ADP + phosphate + cation(in).
4	160	11	0,0018	3.8625	46933	hydrogen-transporting ATP synthase activity, rotational mechanism	1	2	3	6	0	0	1	0	0	0	1	1	1	Catalysis of the reaction: ADP + phosphate = ATP + H2O, coupled with transport of H+ down a concentration gradient, by a rotational mechanism.
4	160	11	0,0018	3.8625	15985	energy coupled proton transport, down electrochemical gradient	1	2	3	6	0	0	1	0	0	0	1	1	1	No definition
4	160	11	0,0018	3.8625	16469	proton-transporting two-sector ATPase complex	1	2	3	6	0	0	1	0	0	0	1	1	1	A multisubunit non-phosphorylated ATPase that is involved in the transport of ions. Large enzymes of mitochondria, chloroplasts and bacteria with a membrane sector (F0, V0, A0) and a cytoplasmic compartment sector (F1, V1, A1). The F-type enzymes of the inner mitochondrial and thylakoid membranes act as ATP synthases. All of the enzymes included here operate in a rotational mode, where the extram…
4	160	12	0,0032	3.54062	46034	ATP metabolism	1	2	3	6	0	0	1	0	0	0	2	1	1	The chemical reactions and pathways involving ATP, adenosine triphosphate, a universally important coenzyme and enzyme regulator.
4	160	12	0,0032	3.54062	42625	ATPase activity, coupled to transmembrane movement of ions	2	2	2	6	0	0	1	0	0	1	1	2	1	Catalysis of the reaction: ATP + H2O = ADP + phosphate, to directly drive the transport of ions across a membrane.
4	160	13	0,0053	3.26827	6818	hydrogen transport	1	2	5	6	0	0	1	0	0	0	1	1	1	The directed movement of hydrogen (H2 or H+), into, out of, within or between cells.
4	160	13	0,0053	3.26827	15992	proton transport	1	2	5	6	0	0	1	0	0	0	1	1	1	The directed movement of protons (hydrogen ions) into, out of, within or between cells.
4	160	13	0,0053	3.26827	9108	coenzyme biosynthesis	1	2	4	6	0	0	1	0	0	0	1	2	1	The chemical reactions and pathways resulting in the formation of coenzymes, any of various nonprotein organic cofactors that are required, in addition to an enzyme and a substrate, for an enzymatic reaction to proceed.
4	160	13	0,0053	3.26827	16049	cell growth	0	1	3	6	3	0	1	0	0	1	0	0	0	The process by which a cell irreversibly increases in size over time by accretion and biosynthetic production of matter similar to that already present.
4	160	56	0,0078	1.89676	16310	phosphorylation	5	10	9	15	4	4	2	1	7	2	2	3	1	The process of introducing a phosphoric group into a molecule, usually with the formation of a phosphoric ester, a phosphoric anhydride or a phosphoric amide.
4	160	14	0,0082	3.03482	8361	regulation of cell size	1	1	3	6	3	0	1	0	0	1	0	0	0	Any process that modulates the size of a cell.
4	160	14	0,0082	3.03482	15399	primary active transporter activity	2	2	2	6	0	0	1	0	1	1	1	3	1	Catalysis of transport of a solute against a concentration gradient using a primary energy source. Primary energy sources known to be coupled to transport are chemical, electrical and solar sources.
4	160	14	0,0082	3.03482	15405	P-P-bond-hydrolysis-driven transporter activity	2	2	2	6	0	0	1	0	1	1	1	3	1	Catalysis of the transport of a solute, driven by the hydrolysis of the diphosphate bond of inorganic pyrophosphate, ATP, or another nucleoside triphosphate. The transport protein may or may not be transiently phosphorylated, but the substrate is not phosphorylated.
4	160	14	0,0082	3.03482	51188	cofactor biosynthesis	1	2	4	6	0	0	2	0	0	0	1	2	1	The chemical reactions and pathways resulting in the formation of a cofactor, a substance that is required for the activity of an enzyme or other protein.
4	160	32	0,0094	2.21289	8134	transcription factor binding	1	5	12	10	3	2	0	3	0	2	3	3	1	Interacting selectively with a transcription factor, any protein required to initiate or regulate transcription.
4	160	7	0,0095	4.04643	15662	ATPase activity, coupled to transmembrane movement of ions, phosphorylative mechanism	2	2	1	4	0	0	0	0	0	1	0	2	0	Catalysis of the reaction: ATP + H2O = ADP + phosphate, to directly drive the transport of ions across a membrane. The reaction is characterized by the transient formation of a high-energy aspartyl-phosphoryl-enzyme intermediate.
4	160	299	0,0098	1.30257	44260	cellular macromolecule metabolism	18	64	63	55	42	16	14	13	26	18	19	33	7	The chemical reactions and pathways involving macromolecules, large molecules including proteins, nucleic acids and carbohydrates, as carried out by individual cells.
4	160	428	0,0113	1.22433	3824	catalytic activity	37	81	95	74	39	14	18	23	30	29	33	53	16	Catalysis of a biochemical reaction at physiological temperatures. In biologically catalyzed reactions, the reactants are known as substrates, and the catalysts are naturally occurring macromolecular substances known as enzymes. Enzymes possess specific binding sites for substrates, and are usually composed wholly or largely of protein, but RNA that has catalytic activity (ribozyme) is often also…
4	160	15	0,0120	2.8325	9142	nucleoside triphosphate biosynthesis	1	2	4	6	1	0	1	0	1	0	1	1	2	The chemical reactions and pathways resulting in the formation of a nucleoside triphosphate, a glycosamine consisting of a base linked to a deoxyribose or ribose sugar esterified with triphosphate on its glycose moiety.
4	160	15	0,0120	2.8325	9145	purine nucleoside triphosphate biosynthesis	1	2	4	6	1	0	1	0	1	0	1	1	2	The chemical reactions and pathways resulting in the formation of purine nucleoside triphosphate, a glycosamine consisting of a purine base linked to a ribose or deoxyribose sugar esterified with triphosphate on its glycose moiety.
4	160	15	0,0120	2.8325	9201	ribonucleoside triphosphate biosynthesis	1	2	4	6	1	0	1	0	1	0	1	1	2	The chemical reactions and pathways resulting in the formation of a ribonucleoside triphosphate, a glycosamine consisting of a base linked to a ribose sugar esterified with triphosphate on its glycose moiety.
4	160	15	0,0120	2.8325	9206	purine ribonucleoside triphosphate biosynthesis	1	2	4	6	1	0	1	0	1	0	1	1	2	The chemical reactions and pathways resulting in the formation of purine ribonucleoside triphosphate, a glycosamine consisting of a purine base linked to a ribose sugar esterified with triphosphate on its glycose moiety.
4	160	15	0,0120	2.8325	6752	group transfer coenzyme metabolism	2	2	4	6	1	0	2	0	0	0	1	2	1	No definition
4	160	64	0,0122	1.77031	6793	phosphorus metabolism	5	12	10	16	4	5	3	2	8	3	2	5	1	The chemical reactions and pathways involving the nonmetallic element phosphorus or compounds that contain phosphorus, usually in the form of a phosphate group (PO4).
4	160	64	0,0122	1.77031	6796	phosphate metabolism	5	12	10	16	4	5	3	2	8	3	2	5	1	The chemical reactions and pathways involving the phosphate group, the anion or salt of any phosphoric acid.
4	160	8	0,0169	3.54062	31497	chromatin assembly	0	3	1	4	1	0	0	0	1	0	0	0	0	The assembly of DNA, histone proteins, and other associated proteins into chromatin structure, beginning with the formation of the basic unit, the nucleosome, followed by organization of the nucleosomes into higher order structures, ultimately giving rise to a complex organization of specific domains within the nucleus.
4	160	8	0,0169	3.54062	40029	regulation of gene expression, epigenetic	0	1	1	4	0	0	0	0	0	1	1	0	0	Any process that modulates the frequency, rate or extent of gene expression; the process is mitotically or meiotically heritable, or is stably self-propagated in the cytoplasm of a resting cell, and does not entail a change in DNA sequence.
4	160	25	0,0170	2.266	3712	transcription cofactor activity	1	5	9	8	2	2	0	1	0	2	3	3	1	The function that links a sequence-specific transcription factor to the core RNA polymerase II complex but does not bind DNA itself.
4	160	16	0,0171	2.65547	9199	ribonucleoside triphosphate metabolism	1	2	4	6	1	0	1	0	1	0	2	1	2	The chemical reactions and pathways involving a ribonucleoside triphosphate, a glycosamine consisting of a base linked to a ribose sugar esterified with triphosphate on its glycose moiety.
4	160	16	0,0171	2.65547	9205	purine ribonucleoside triphosphate metabolism	1	2	4	6	1	0	1	0	1	0	2	1	2	The chemical reactions and pathways involving purine ribonucleoside triphosphate, a glycosamine consisting of a purine base linked to a ribose sugar esterified with triphosphate on its glycose moiety.
4	160	16	0,0171	2.65547	42626	ATPase activity, coupled to transmembrane movement of substances	2	3	2	6	1	0	1	0	0	1	1	3	2	Catalysis of the reaction: ATP + H2O = ADP + phosphate to directly drive the transport of a substance across a membrane.
4	160	16	0,0171	2.65547	43492	ATPase activity, coupled to movement of substances	2	3	2	6	1	0	1	0	0	1	1	3	2	Catalysis of the reaction: ATP + H2O = ADP + phosphate to directly drive the transport of a substance.
4	160	16	0,0171	2.65547	16820	hydrolase activity, acting on acid anhydrides, catalyzing transmembrane movement of substances	2	3	2	6	1	0	1	0	0	1	1	3	2	Catalysis of the hydrolysis of an acid anhydride to directly drive the transport of a substance across a membrane.
4	160	160	0,0172	1.41625	44249	cellular biosynthesis	6	27	33	32	26	7	11	5	10	9	7	19	8	The chemical reactions and pathways resulting in the formation of substances, carried out by individual cells.
4	160	294	0,0177	1.27655	44267	cellular protein metabolism	17	64	62	53	42	15	14	13	26	18	19	33	7	The chemical reactions and pathways involving a specific protein, rather than of proteins in general, occurring at the level of an individual cell. Includes protein modification.
4	160	12	0,0181	2.95052	1558	regulation of cell growth	0	1	3	5	3	0	1	0	0	1	0	0	0	Any process that modulates the frequency, rate or extent of cell growth.
4	160	665	0,0216	1.12874	44237	cellular metabolism	59	122	146	106	74	27	32	23	58	46	47	80	24	The chemical reactions and pathways by which individual cells transform chemical substances.
4	160	5	0,0223	4.24875	3755	peptidyl-prolyl cis-trans isomerase activity	0	1	0	3	1	0	0	0	0	0	0	0	0	Catalysis of the reaction: peptidyl-proline (omega=180) = peptidyl-proline (omega=0).
4	160	5	0,0223	4.24875	16458	gene silencing	0	1	0	3	1	0	0	0	0	0	0	0	0	Any mechanism, at the level of transcription or post-transcription, causing long-term gene inactivation.
4	160	5	0,0223	4.24875	16859	cis-trans isomerase activity	0	1	0	3	1	0	0	0	0	0	0	0	0	Catalysis of a reaction that interconverts cis and trans isomers. Atoms or groups are termed cis or trans to one another when they lie respectively on the same or on opposite sides of a reference plane identifiable as common among stereoisomers.
4	160	17	0,0234	2.49926	9144	purine nucleoside triphosphate metabolism	1	3	4	6	1	0	1	0	1	0	2	1	2	The chemical reactions and pathways involving purine nucleoside triphosphate, a glycosamine consisting of a purine base linked to a ribose or deoxyribose sugar esterified with triphosphate on its glycose moiety.
4	160	17	0,0234	2.49926	6119	oxidative phosphorylation	1	5	3	6	2	0	1	0	0	0	2	1	1	The phosphorylation of ADP to ATP that accompanies the oxidation of a metabolite through the operation of the respiratory chain. Oxidation of compounds establishes a proton gradient across the membrane, providing the energy for ATP synthesis.
4	160	170	0,0241	1.3746	9058	biosynthesis	7	30	34	33	28	7	11	6	11	9	7	20	8	The energy-requiring part of metabolism in which simpler substances are transformed into more complex ones, as in growth and other biosynthetic processes.
4	160	631	0,0247	1.13345	44238	primary metabolism	58	116	137	101	70	25	30	24	57	43	43	75	22	Reactions involving those compounds which are formed as a part of the normal anabolic and catabolic processes. These processes take place in most, if not all, cells of the organism.
4	160	18	0,0310	2.36042	9141	nucleoside triphosphate metabolism	1	4	4	6	2	0	1	0	1	0	2	1	2	The chemical reactions and pathways involving a nucleoside triphosphate, a glycosamine consisting of a base linked to a deoxyribose or ribose sugar esterified with triphosphate on its glycose moiety.
4	160	18	0,0310	2.36042	9152	purine ribonucleotide biosynthesis	1	2	5	6	2	0	1	0	1	0	1	2	2	The chemical reactions and pathways resulting in the formation of a purine ribonucleotide, a compound consisting of ribonucleoside (a purine base linked to a ribose sugar) esterified with a phosphate moiety at either the 3' or 5'-hydroxyl group of its glycose moiety.
4	160	18	0,0310	2.36042	15077	monovalent inorganic cation transporter activity	3	4	6	6	0	0	2	0	0	0	1	1	1	Enables the directed movement of inorganic cations with a valency of one into, out of, within or between cells. Inorganic cations are atoms or small molecules with a positive charge which do not contain carbon in covalent linkage.
4	160	18	0,0310	2.36042	15078	hydrogen ion transporter activity	3	4	6	6	0	0	2	0	0	0	1	1	1	Enables the directed movement of hydrogen ions into, out of, within or between cells.
4	160	688	0,0345	1.11159	8152	metabolism	60	127	153	108	76	28	32	24	60	48	47	83	24	Processes that cause many of the chemical changes in living organisms, including anabolism and catabolism. Metabolic processes typically transform small molecules, but also include macromolecular processes such as DNA repair and replication, and protein synthesis and degradation.
4	160	14	0,0362	2.52902	40008	regulation of growth	0	1	3	5	4	0	1	0	0	1	0	1	0	Any process that modulates the frequency, rate or extent of the growth of all or part of an organism so that it occurs at its proper speed, either globally or in a specific part of the organism's development.
4	160	34	0,0398	1.87445	42623	ATPase activity, coupled	2	8	8	9	1	0	2	2	0	2	4	4	3	Catalysis of the reaction: ATP + H2O = ADP + phosphate to directly drive some other reaction, for example ion transport across a membrane.
4	160	19	0,0402	2.23618	6164	purine nucleotide biosynthesis	1	2	5	6	2	0	1	0	1	0	1	3	2	The chemical reactions and pathways resulting in the formation of a purine nucleotide, a compound consisting of nucleoside (a purine base linked to a deoxyribose or ribose sugar) esterified with a phosphate moiety at either the 3' or 5'-hydroxyl group of its glycose moiety.
4	160	19	0,0402	2.23618	9150	purine ribonucleotide metabolism	1	2	5	6	2	0	1	0	1	0	2	2	2	The chemical reactions and pathways involving a purine ribonucleotide, a compound consisting of ribonucleoside (a purine base linked to a ribose sugar) esterified with a phosphate moiety at either the 3' or 5'-hydroxyl group of its glycose moiety.
4	160	19	0,0402	2.23618	9260	ribonucleotide biosynthesis	1	2	5	6	2	0	1	0	1	0	1	3	2	The chemical reactions and pathways resulting in the formation of a ribonucleotide, a compound consisting of ribonucleoside (a base linked to a ribose sugar) esterified with a phosphate moiety at either the 3' or 5'-hydroxyl group of its glycose moiety.
4	160	19	0,0402	2.23618	15672	monovalent inorganic cation transport	3	2	6	6	0	0	1	0	1	0	3	1	1	The directed movement of inorganic cations with a valency of one into, out of, within or between cells. Inorganic cations are atoms or small molecules with a positive charge which do not contain carbon in covalent linkage.
4	160	10	0,0404	2.8325	790	nuclear chromatin	0	1	2	4	0	0	0	0	0	2	1	0	0	The ordered and organized complex of DNA and protein that forms the chromosome in the nucleus.
4	160	24	0,0415	2.06536	9165	nucleotide biosynthesis	1	2	6	7	2	1	1	0	1	0	1	5	2	The chemical reactions and pathways resulting in the formation of nucleotides, any nucleoside that is esterified with (ortho)phosphate or an oligophosphate at any hydroxyl group on the glycose moiety; may be mono-, di- or triphosphate; this definition includes cyclic-nucleotides (nucleoside cyclic phosphates).
4	160	911	0,0426	1.06491	9987	cellular process	86	144	195	137	106	38	60	29	79	63	66	103	31	Processes that are carried out at the cellular level, but are not necessarily restricted to a single cell. For example, cell communication occurs among more than one cell, but occurs at the cellular level.
4	160	80	0,0467	1.50477	6091	generation of precursor metabolites and energy	7	17	20	17	3	2	5	0	5	5	5	7	4	The chemical reactions and pathways resulting in the formation of precursor metabolites, substances from which energy is derived, and the processes involved in the liberation of energy from these substances.
5	126	48	0,0000	3.37202	5840	ribosome	1	8	8	9	18	1	7	3	1	3	2	3	0	An intracellular organelle, about 200 A in diameter, consisting of RNA and protein. It is the site of protein biosynthesis resulting from translation of messenger RNA (mRNA). It consists of two subunits, one large and one small, each containing only protein and RNA. Both the ribosome and its subunits are characterized by their sedimentation coefficients, expressed in Svedberg units (symbol: S). H…
5	126	49	0,0000	3.1197	3735	structural constituent of ribosome	1	7	9	9	17	1	7	3	1	3	2	4	0	The action of a molecule that contributes to the structural integrity of the ribosome.
5	126	88	0,0000	2.65675	30529	ribonucleoprotein complex	5	20	15	11	26	2	9	4	1	3	6	10	1	A macromolecular complex containing both protein and RNA molecules.
5	126	17	0,0002	4.23156	5830	cytosolic ribosome (sensu Eukaryota)	0	0	2	0	8	1	3	2	1	2	1	2	0	A ribosome found in the cytosol; this term can also be used to refer to ribosomes associated with the endoplasmic reticulum in eukaryotic cells. As in, but not restricted to, the eukaryotes (Eukaryota, ncbi_taxonomy_id:2759).
5	126	37	0,0003	2.91634	7028	cytoplasm organization and biogenesis	4	7	8	4	12	1	3	3	3	2	2	3	0	The assembly and arrangement of the cytoplasm and its components.
5	126	260	0,0004	1.55632	43234	protein complex	21	58	52	37	45	9	20	11	11	16	18	27	10	Any protein group composed of two or more subunits, which may or may not be identical. Protein complexes may have other associated non-protein prosthetic groups, such as nucleic acids, metal ions or carbohydrate groups.
5	126	11	0,0005	4.90476	5842	cytosolic large ribosomal subunit (sensu Eukaryota)	0	0	2	0	6	0	1	2	1	1	1	1	0	The large subunit of a ribosome; has a sedimentation coefficient of 60S. As in, but not restricted to, the eukaryotes (Eukaryota, ncbi_taxonomy_id:2759).
5	126	34	0,0006	2.9092	42254	ribosome biogenesis and assembly	4	6	8	4	11	0	3	3	2	2	2	3	0	The processes of biogenesis and assembly of the ribosome and its subunits.
5	126	93	0,0007	2.03047	6412	protein biosynthesis	2	23	21	17	21	3	7	3	5	7	3	7	1	The chemical reactions and pathways resulting in the formation of a protein, rather than of proteins in general.
5	126	736	0,0007	1.19731	5622	intracellular	66	131	159	103	98	23	49	25	59	48	54	81	25	The living contents of a cell; the matter contained within (but not including) the plasma membrane, usually taken to exclude large vacuoles and masses of secretory or ingested material. In eukaryotes it includes the nucleus and cytoplasm.
5	126	21	0,0011	3.42555	15934	large ribosomal subunit	1	2	4	3	8	0	2	3	1	1	1	2	0	The larger of the two subunits of a ribosome. Two sites on the ribosomal large subunit are involved in translation, namely the aminoacyl site (A site) and peptidyl site (P site).
5	126	429	0,0012	1.34147	5737	cytoplasm	38	83	90	60	64	14	31	13	31	25	25	49	11	All of the contents of a cell excluding the plasma membrane and nucleus, but including other subcellular structures.
5	126	185	0,0018	1.60399	43232	intracellular non-membrane-bound organelle	16	31	41	21	33	5	22	13	17	10	11	9	1	Organized structure of distinctive morphology and function, not bounded by a lipid bilayer membrane and occurring within the cell. Includes ribosomes, the cytoskeleton and chromosomes.
5	126	185	0,0018	1.60399	43228	non-membrane-bound organelle	16	31	41	21	33	5	22	13	17	10	11	9	1	Organized structure of distinctive morphology and function, not bounded by a lipid bilayer membrane. Includes ribosomes, the cytoskeleton and chromosomes.
5	126	101	0,0021	1.86964	3723	RNA binding	9	23	22	10	21	4	7	3	6	4	8	11	0	Interacting selectively with an RNA molecule or a portion thereof.
5	126	28	0,0022	2.89031	7046	ribosome biogenesis	4	4	7	2	9	0	2	1	2	1	1	3	0	The process of the formation of the constituents of ribosomal subunits and their export to the sites of protein synthesis.
5	126	217	0,0022	1.53321	16043	cell organization and biogenesis	21	30	49	32	37	10	12	9	23	5	18	18	2	The processes involved in the assembly and arrangement of cell structures, including the plasma membrane and any external encapsulating structures such as the cell wall and cell envelope.
5	126	102	0,0024	1.85131	9059	macromolecule biosynthesis	3	23	24	19	21	4	7	4	6	7	3	7	2	The chemical reactions and pathways resulting in the formation of macromolecules, large molecules including proteins, nucleic acids and carbohydrates.
5	126	66	0,0040	2.04365	5829	cytosol	4	11	11	6	15	3	7	3	4	5	2	3	1	That part of the cytoplasm that does not contain membranous or particulate subcellular components.
5	126	66	0,0040	2.04365	6396	RNA processing	6	15	15	5	15	2	5	1	3	2	5	12	1	Any process involved in the conversion of a primary RNA transcript into one or more mature RNA molecules.
5	126	636	0,0040	1.20177	43229	intracellular organelle	58	113	141	87	85	16	40	24	52	40	48	63	19	Organized structure of distinctive morphology and function, occurring within the cell. Includes the nucleus, mitochondria, plastids, vacuoles, vesicles, ribosomes and the cytoskeleton. Excludes the plasma membrane.
5	126	636	0,0040	1.20177	43226	organelle	58	113	141	87	85	16	40	24	52	40	48	63	19	Organized structure of distinctive morphology and function. Includes the nucleus, mitochondria, plastids, vacuoles, vesicles, ribosomes and the cytoskeleton. Excludes the plasma membrane.
5	126	26	0,0052	2.76679	5730	nucleolus	6	7	5	1	8	1	1	1	0	0	1	1	0	A small, dense body one or more of which are present in the nucleus of eukaryotic cells. It is rich in RNA and protein, is not bounded by a limiting membrane, and is not seen during mitosis. Its prime function is the transcription of the nucleolar DNA into 45S ribosomal-precursor RNA, the processing of this RNA into 5.8S, 18S, and 28S components of ribosomal RNA, and the association of these comp…
5	126	96	0,0064	1.77968	5198	structural molecule activity	5	12	17	12	19	2	15	7	13	10	5	7	4	The action of a molecule that contributes to the structural integrity of a complex or assembly within or outside a cell.
5	126	76	0,0067	1.89307	16070	RNA metabolism	10	18	16	6	16	2	5	2	5	2	5	13	1	The chemical reactions and pathways involving RNA, ribonucleic acid, one of the two main type of nucleic acid, consisting of a long, unbranched macromolecule formed from ribonucleotides joined in 3',5'-phosphodiester linkage.
5	126	8	0,0072	4.49603	5763	mitochondrial small ribosomal subunit	0	2	0	1	4	0	1	0	0	1	0	1	0	The smaller of the two subunits of a mitochondrial ribosome.
5	126	8	0,0072	4.49603	16282	eukaryotic 43S preinitiation complex	0	2	1	0	4	1	2	0	0	1	0	1	0	The 43S preinitiation complex is the 40S ribosomal subunit plus eIF1A, eIF3, and eIF2-GTP-bound to the initiator tRNA.
5	126	8	0,0072	4.49603	8639	small protein conjugating enzyme activity	1	0	3	0	4	0	0	0	0	0	0	1	0	Catalysis of the covalent attachment of small proteins, such as ubiquitin or ubiquitin-like proteins, to lysine residues on a target protein. This function may be performed alone or in conjunction with an E3, ubiquitin-like protein ligase.
5	126	451	0,0090	1.2561	43170	macromolecule metabolism	37	100	95	70	63	20	22	20	43	26	28	54	11	The chemical reactions and pathways involving macromolecules, large molecules including proteins, nucleic acids and carbohydrates.
5	126	29	0,0107	2.48057	7264	small GTPase mediated signal transduction	3	5	3	4	8	0	1	1	2	1	1	5	0	Any series of molecular signals in which a small monomeric GTPase relays one or more of the signals.
5	126	5	0,0114	5.39524	42255	ribosome assembly	0	0	2	1	3	0	0	1	1	0	0	0	0	The aggregation and bonding together of the mature ribosome and of its subunits.
5	126	5	0,0114	5.39524	6935	chemotaxis	0	1	1	1	3	0	0	0	2	0	0	0	0	The directed movement of a motile cell or organism in response to a specific chemical concentration gradient. Movement may be towards a higher concentration (positive chemotaxis) or towards a lower concentration (negative chemotaxis).
5	126	5	0,0114	5.39524	42330	taxis	0	1	1	1	3	0	0	0	2	0	0	0	0	The directed movement of a cell or organism in response to an external stimulus.
5	126	9	0,0118	3.99647	314	organellar small ribosomal subunit	0	2	0	1	4	0	2	0	0	1	0	1	0	The smaller of the two subunits of an organellar ribosome.
5	126	36	0,0135	2.24802	8380	RNA splicing	2	9	9	2	9	1	3	0	0	1	3	6	1	The process of removing sections of the primary RNA transcript to remove sequences not present in the mature form of the RNA and joining the remaining sections to form the mature form of the RNA.
5	126	14	0,0138	3.21145	42175	nuclear envelope-endoplasmic reticulum network	1	2	2	4	5	0	0	1	0	1	2	0	1	The continuous network of membranes encompassing the outer nuclear membrane and the endoplasmic reticulum.
5	126	75	0,0139	1.79841	7242	intracellular signaling cascade	6	11	13	12	15	2	3	2	12	4	4	8	0	A series of reactions within the cell that occur as a result of a single trigger reaction or compound.
5	126	170	0,0142	1.48105	9058	biosynthesis	7	30	34	33	28	7	11	6	11	9	7	20	8	The energy-requiring part of metabolism in which simpler substances are transformed into more complex ones, as in growth and other biosynthetic processes.
5	126	863	0,0148	1.10447	5623	cell	75	142	184	117	106	29	55	28	80	59	66	93	29	The basic structural and functional unit of all organisms. Includes the plasma membrane and any external encapsulating structures such as the cell wall and cell envelope.
5	126	128	0,0187	1.54551	6996	organelle organization and biogenesis	11	23	29	15	22	4	10	9	12	4	11	8	1	The assembly and arrangement of any organelle within a cell.
5	126	160	0,0216	1.46121	44249	cellular biosynthesis	6	27	33	32	26	7	11	5	10	9	7	19	8	The chemical reactions and pathways resulting in the formation of substances, carried out by individual cells.
5	126	16	0,0250	2.81002	45595	regulation of cell differentiation	1	1	5	2	5	2	0	0	2	2	0	2	1	Any process that modulates the frequency, rate or extent of cell differentiation, the process whereby relatively unspecialized cells acquire specialized structural and functional features.
5	126	11	0,0259	3.26984	502	proteasome complex (sensu Eukaryota)	0	4	1	1	4	1	0	1	0	1	1	0	1	A large multisubunit complex which catalyzes protein degradation. This complex consists of the barrel shaped proteasome core complex and the regulatory particle that caps the proteasome core complex. As in, but not restricted to, the eukaryotes (Eukaryota, ncbi_taxonomy_id:2759).
5	126	11	0,0259	3.26984	51128	regulation of cell organization and biogenesis	0	2	3	1	4	0	1	0	1	0	2	1	0	Any process that modulates the frequency, rate or extent of the processes involved in the assembly and arrangement of cell structures, including the plasma membrane and any external encapsulating structures such as the cell wall and cell envelope.
5	126	40	0,0266	2.02321	6397	mRNA processing	3	9	8	3	9	2	4	0	1	0	3	8	1	Any process involved in the conversion of a primary mRNA transcript into one or more mature mRNA(s) prior to translation into polypeptide.
5	126	294	0,0309	1.28458	44267	cellular protein metabolism	17	64	62	53	42	15	14	13	26	18	19	33	7	The chemical reactions and pathways involving a specific protein, rather than of proteins in general, occurring at the level of an individual cell. Includes protein modification.
5	126	7	0,0336	3.85374	19843	rRNA binding	0	1	5	0	3	0	0	1	0	0	1	0	0	Interacting selectively with ribosomal RNA.
5	126	7	0,0336	3.85374	19901	protein kinase binding	0	2	1	1	3	0	1	0	1	3	0	0	0	Interacting selectively with a protein kinase, any enzyme that catalyzes the transfer of a phosphate group, usually from ATP, to a protein substrate.
5	126	23	0,0344	2.34576	50793	regulation of development	1	1	7	5	6	3	0	0	2	3	1	3	1	Any process that modulates the frequency, rate or extent of development, the biological process whose specific outcome is the progression of an organism over time from an initial condition (e.g. a zygote, or a young adult) to a later condition (e.g. a multicellular animal or an aged adult).
5	126	12	0,0355	2.99735	15935	small ribosomal subunit	0	2	1	2	4	1	3	0	0	1	0	1	0	The smaller of the two subunits of a ribosome.
5	126	299	0,0405	1.2631	44260	cellular macromolecule metabolism	18	64	63	55	42	16	14	13	26	18	19	33	7	The chemical reactions and pathways involving macromolecules, large molecules including proteins, nucleic acids and carbohydrates, as carried out by individual cells.
5	126	18	0,0409	2.4978	5761	mitochondrial ribosome	1	4	3	3	5	0	1	1	1	1	0	2	0	A ribosome found in the mitochondrion of a eukaryotic cell; contains a characteristic set of proteins distinct from those of cytosolic ribosomes.
5	126	44	0,0469	1.83929	16071	mRNA metabolism	6	10	8	3	9	2	4	0	1	0	3	10	1	The chemical reactions and pathways involving mRNA, messenger RNA, which is responsible for carrying the coded genetic 'message', transcribed from DNA, to sites of protein assembly at the ribosomes.
5	126	13	0,0470	2.76679	5789	endoplasmic reticulum membrane	1	2	2	4	4	0	0	1	0	1	2	0	1	The lipid bilayer surrounding the endoplasmic reticulum.
5	126	13	0,0470	2.76679	7610	behavior	1	2	3	1	4	0	0	0	4	0	0	1	0	The specific actions or reactions of an organism in response to external or internal stimuli. Patterned activity of a whole organism in a manner dependent upon some combination of that organism's internal state and external conditions.
5	126	915	0,0491	1.07119	5575	cellular_component	80	145	190	123	109	33	64	29	92	62	73	97	30	The part of a cell of which a gene product is a component; for purpose of GO includes the extracellular environment of cells; a gene product may be a component of one or more parts of a cell; this term includes gene products that are parts of macromolecular complexes, by the definition that all members of a complex normally copurify under all except extreme conditions.
5	126	8	0,0495	3.37202	7626	locomotory behavior	1	2	2	1	3	0	0	0	2	0	0	0	0	The specific movement from place to place of an organism in response to external or internal stimuli. Locomotion of a whole organism in a manner dependent upon some combination of that organism's internal state and external conditions.
5	126	8	0,0495	3.37202	8284	positive regulation of cell proliferation	0	0	0	2	3	1	0	0	2	0	0	1	0	Any process that activates or increases the rate or extent of cell proliferation.
5	126	8	0,0495	3.37202	51347	positive regulation of transferase activity	1	1	1	0	3	1	0	0	1	1	0	1	0	Any process that activates or increases the frequency, rate or extent of transferase activity, the catalysis of the transfer of a group, e.g. a methyl group, glycosyl group, acyl group, phosphorus-containing, or other groups, from a donor compound to an acceptor.
5	126	8	0,0495	3.37202	6220	pyrimidine nucleotide metabolism	0	1	1	0	3	1	0	0	1	0	0	1	1	The chemical reactions and pathways involving a pyrimidine nucleotide, a compound consisting of nucleoside (a pyrimidine base linked to a deoxyribose or ribose sugar) esterified with a phosphate moiety at either the 3' or 5'-hydroxyl group of its glycose moiety.
5	126	8	0,0495	3.37202	4298	threonine endopeptidase activity	0	3	1	0	3	0	0	1	0	0	1	0	1	Catalysis of the hydrolysis of peptide linkages in oligopeptides or polypeptides by a reaction mechanism in which threonine residues act as nucleophiles.
6	42	5	0,0000	21.581	9897	external side of plasma membrane	0	0	0	0	0	4	0	0	1	1	0	0	1	The side of the plasma membrane that is opposite to the side that faces the cytoplasm.
6	42	11	0,0000	12.2619	9986	cell surface	1	0	3	0	1	5	0	0	2	2	0	0	1	The external part of the cell wall and/or cell membrane.
6	42	5	0,0005	16.1857	42110	T cell activation	0	0	0	0	0	3	0	0	1	0	0	1	1	The change in morphology and behavior of a mature or immature T cell resulting from exposure to a mitogen, cytokine, chemokine, cellular ligand, or an antigen for which it is specific.
6	42	5	0,0005	16.1857	50778	positive regulation of immune response	0	0	0	0	0	3	0	0	1	0	0	1	1	Any process that activates or increases the frequency, rate or extent of the immune response, the immunological reaction of an organism to an immunogenic stimulus.
6	42	5	0,0005	16.1857	50863	regulation of T cell activation	0	0	0	0	0	3	0	0	1	0	0	1	1	Any process that modulates the frequency, rate or extent of T cell activation.
6	42	5	0,0005	16.1857	50865	regulation of cell activation	0	0	0	0	0	3	0	0	1	0	0	1	1	Any process that modulates the frequency, rate or extent of cell activation, the change in the morphology or behavior of a cell resulting from exposure to an activating factor such as a cellular or soluble ligand.
6	42	5	0,0005	16.1857	50867	positive regulation of cell activation	0	0	0	0	0	3	0	0	1	0	0	1	1	Any process that activates or increases the frequency, rate or extent of activation.
6	42	5	0,0005	16.1857	50870	positive regulation of T cell activation	0	0	0	0	0	3	0	0	1	0	0	1	1	Any process that activates or increases the frequency, rate or extent of T cell activation.
6	42	5	0,0005	16.1857	51249	regulation of lymphocyte activation	0	0	0	0	0	3	0	0	1	0	0	1	1	Any process that modulates the frequency, rate or extent of lymphocyte activation.
6	42	5	0,0005	16.1857	51251	positive regulation of lymphocyte activation	0	0	0	0	0	3	0	0	1	0	0	1	1	Any process that activates or increases the frequency, rate or extent of lymphocyte activation.
6	42	6	0,0009	13.4881	46649	lymphocyte activation	0	1	0	0	0	3	0	0	1	0	0	1	1	A change in morphology and behavior of a lymphocyte resulting from exposure to a specific antigen, mitogen, cytokine, chemokine, cellular ligand, or soluble factor.
6	42	6	0,0009	13.4881	50776	regulation of immune response	0	0	0	0	0	3	0	0	2	0	0	1	1	Any process that modulates the frequency, rate or extent of the immune response, the immunological reaction of an organism to an immunogenic stimulus.
6	42	7	0,0015	11.5612	1775	cell activation	0	1	0	0	0	3	0	0	2	0	0	1	1	A change in the morphology or behavior of a cell resulting from exposure to an activating factor such as a cellular or soluble ligand.
6	42	7	0,0015	11.5612	45321	immune cell activation	0	1	0	0	0	3	0	0	2	0	0	1	1	A change in morphology and behavior of an immune cell resulting from exposure to a specific antigen, mitogen, cytokine, cellular ligand, pathogen, or soluble factor.
6	42	7	0,0015	11.5612	51240	positive regulation of organismal physiological process	0	0	0	0	0	3	0	0	1	2	0	1	1	Any process that activates or increases the frequency, rate or extent of an organismal physiological process, the processes pertinent to the function of an organism above the cellular level; includes the integrated processes of tissues and organs.
6	42	36	0,0015	4.49603	6955	immune response	2	3	8	2	3	6	5	0	7	0	1	3	2	Any process involved in the immunological reaction of an organism to an immunogenic stimulus.
6	42	26	0,0020	5.18773	8289	lipid binding	2	6	0	4	1	5	0	0	4	6	2	0	1	Interacting selectively with a lipid.
6	42	16	0,0022	6.74405	48666	neuron development	2	2	4	2	2	4	0	0	3	1	1	0	1	The process whose specific outcome is the progression of a neuron over time, from initial commitment of the cell to a specific fate, to the fully functional differentiated cell.
6	42	21	0,0062	5.13832	30182	neuron differentiation	2	2	5	2	4	4	0	0	5	2	1	1	1	The process whereby a relatively unspecialized cell acquires specialized features of a neuron.
6	42	11	0,0064	7.35714	5179	hormone activity	1	0	0	0	0	3	1	1	1	0	2	1	2	The action characteristic of a hormone, any substance formed in very small amounts in one specialized organ or group of cells and carried (sometimes in the bloodstream) to another organ or group of cells in the same organism, upon which it has a specific regulatory action. The term was originally applied to agents with a stimulatory physiological action in vertebrate animals (as opposed to a chal…
6	42	48	0,0069	3.37202	6952	defense response	3	4	9	5	6	6	6	1	10	0	1	4	2	Reactions, triggered in response to the presence of a foreign body or the occurrence of an injury, which result in restriction of damage to the organism attacked or prevention/recovery from the infection caused by the attack.
6	42	135	0,0075	2.19806	4871	signal transducer activity	6	10	24	19	15	11	8	2	22	12	16	14	7	Mediates the transfer of a signal from the outside to the inside of a cell by means other than the introduction of the signal molecule itself into the cell.
6	42	51	0,0093	3.17367	9607	response to biotic stimulus	3	5	9	6	6	6	6	1	11	0	1	4	2	A change in state or activity of a cell or an organism (in terms of movement, secretion, enzyme production, gene expression, etc.) as a result of a biotic stimulus, a stimulus caused or produced by a living organism.
6	42	13	0,0105	6.22527	31175	neurite morphogenesis	1	2	4	2	2	3	0	0	2	1	1	0	1	The process whose specific outcome is the progression of the neurite over time, from its formation to the mature structure. The neurite is any process extending from a neural cell, such as axons or dendrites.
6	42	13	0,0105	6.22527	48667	neuron morphogenesis during differentiation	1	2	4	2	2	3	0	0	2	1	1	0	1	The process by which the structures of a neuron are generated and organized. This process occurs while the initially relatively unspecialized cell is acquiring the specialized features of a neuron.
6	42	5	0,0125	10.7905	6473	protein amino acid acetylation	0	2	0	0	0	2	0	0	0	0	1	0	0	The addition of an acetyl group to a protein amino acid. An acetyl group is CH3CO-, derived from acetic [ethanoic] acid.
6	42	5	0,0125	10.7905	16251	general RNA polymerase II transcription factor activity	1	0	1	0	0	2	0	0	0	0	1	0	0	Any function that supports basal (unregulated) transcription of genes by core RNA polymerase II. Five general transcription factors are necessary and sufficient for such basal transcription in yeast: TFIIB, TFIID, TFIIE, TFIIF, TFIIH and TATA-binding protein (TBF).
6	42	5	0,0125	10.7905	16569	covalent chromatin modification	0	1	1	0	0	2	0	0	0	0	1	0	0	The alteration of DNA or protein in chromatin by the covalent addition or removal of chemical groups.
6	42	5	0,0125	10.7905	16570	histone modification	0	1	1	0	0	2	0	0	0	0	1	0	0	The alteration of a histone by the covalent addition or removal of a chemical group.
6	42	14	0,0130	5.78061	43066	negative regulation of apoptosis	0	1	2	3	3	3	2	1	1	1	1	0	0	Any process that stops, prevents or reduces the frequency, rate or extent of cell death by apoptosis.
6	42	14	0,0130	5.78061	43069	negative regulation of programmed cell death	0	1	2	3	3	3	2	1	1	1	1	0	0	Any process that stops, prevents or reduces the frequency, rate or extent of programmed cell death, cell death resulting from activation of endogenous cellular processes.
6	42	41	0,0153	3.28978	5887	integral to plasma membrane	2	4	6	4	2	5	0	1	10	4	4	2	1	Penetrating at least one phospholipid bilayer of a plasma membrane. May also refer to the state of being buried in the bilayer with no exposure outside the bilayer.
6	42	27	0,0154	3.99647	48699	neurogenesis	3	2	7	3	4	4	0	0	6	2	2	2	1	The process by which nerve cells are generated. This includes the production of neuroblasts and their differentiation into neurons.
6	42	15	0,0158	5.39524	6959	humoral immune response	1	2	1	2	0	3	2	0	3	0	0	1	0	An immune response mediated through a body fluid.
6	42	42	0,0169	3.21145	31226	intrinsic to plasma membrane	2	4	6	4	2	5	0	1	10	4	5	2	1	Located in the plasma membrane such that some covalently attached portion of the gene product spans or is embedded in one or both leaflets of the membrane.
6	42	6	0,0183	8.99206	80	G1 phase of mitotic cell cycle	2	1	2	0	0	2	0	0	0	0	0	0	0	Progression through G1 phase, one of two 'gap' phases in the mitotic cell cycle; G1 is the interval between the completion of mitosis and the beginning of DNA synthesis.
6	42	6	0,0183	8.99206	51318	G1 phase	2	1	2	0	0	2	0	0	0	0	0	0	0	Progression through G1 phase, one of two 'gap' phases in the cell cycle; G1 is the interval between the completion of DNA segregation (usually by mitosis or meiosis) and the beginning of DNA synthesis.
6	42	6	0,0183	8.99206	43543	protein amino acid acylation	0	2	0	0	0	2	0	0	0	0	1	1	0	The addition of an acyl group, any group or radical of the form RCO- where R is an organic group, to a protein amino acid.
6	42	59	0,0186	2.74334	51242	positive regulation of cellular physiological process	1	8	12	11	5	6	0	1	7	4	5	4	4	Any process that activates or increases the frequency, rate or extent of a cellular physiological process, the processes pertinent to the integrated function of a cell.
6	42	16	0,0190	5.05804	904	cellular morphogenesis during differentiation	1	3	4	2	2	3	0	0	4	2	1	0	1	The change in form (cell shape and size) that occurs when relatively unspecialized cells, e.g. embryonic or regenerative cells, acquire specialized structural and/or functional features that characterize the cells, tissues, or organs of the mature organism or some other relatively stable phase of the organism's life history.
6	42	30	0,0222	3.59683	48468	cell development	3	4	7	3	2	4	0	0	7	5	1	1	2	The process whose specific outcome is the progression of the cell over time, from its formation to the mature structure. Cell development does not include the steps involved in committing a cell to a specific fate.
6	42	45	0,0223	2.99735	5102	receptor binding	3	4	11	3	5	5	3	2	11	4	4	5	2	Interacting selectively with one or more specific sites on a receptor molecule, a macromolecule that undergoes combination with a hormone, neurotransmitter, drug or intracellular messenger to initiate a change in cell function.
6	42	79	0,0226	2.3903	48513	organ development	7	4	16	9	7	7	4	1	16	9	4	5	5	Development of a tissue or tissues that work together to perform a specific function or functions. Development pertains to the process whose specific outcome is the progression of a structure over time, from its formation to the mature structure. Organs are commonly observed as visibly distinct structures, but may also exist as loosely associated clusters of cells that work together to perform a …
6	42	7	0,0250	7.70748	45087	innate immune response	1	0	0	0	1	2	3	0	1	0	0	0	0	The innate immune response is the first line of defense against infection. It can also activate the adaptive immune response via inflammation as a danger signal that something has damaged the host tissue.
6	42	7	0,0250	7.70748	6352	transcription initiation	1	0	1	2	0	2	0	0	0	0	1	1	0	Processes involved in starting transcription, which is the synthesis of RNA by RNA polymerases using a DNA template.
6	42	7	0,0250	7.70748	6367	transcription initiation from RNA polymerase II promoter	1	0	1	2	0	2	0	0	0	0	1	1	0	Processes involved in starting transcription from the RNA polymerase II promoter.
6	42	7	0,0250	7.70748	45597	positive regulation of cell differentiation	1	0	2	1	1	2	0	0	1	1	0	0	1	Any process that activates or increases the frequency, rate or extent of cell differentiation.
6	42	63	0,0252	2.56916	43119	positive regulation of physiological process	1	10	12	11	6	6	0	1	7	5	5	5	4	Any process that activates or increases the frequency, rate or extent of a physiological process, a process specifically pertinent to the functioning of integrated living units: cells, tissues, organs, and organisms.
6	42	18	0,0262	4.49603	51239	regulation of organismal physiological process	0	0	2	2	0	3	2	0	5	2	1	1	1	Any process that modulates the frequency, rate or extent of an organismal physiological process, the processes pertinent to the function of an organism above the cellular level; includes the integrated processes of tissues and organs.
6	42	32	0,0276	3.37202	4888	transmembrane receptor activity	2	2	6	1	2	4	1	0	7	4	3	1	2	Combining with an extracellular or intracellular messenger to initiate a change in cell activity, and spanning to the membrane of either the cell or an organelle.
6	42	8	0,0326	6.74405	6956	complement activation	1	0	0	1	0	2	2	0	2	0	0	0	0	Processes involved in the activation of any of the steps of the complement cascade, which allows for the direct killing of microbes, the disposal of immune complexes, and the regulation of other immune processes; the initial steps of complement activation involve one of three pathways, the classical pathway, the alternative pathway, and the lectin pathway, all of which lead to the terminal comple…
6	42	8	0,0326	6.74405	16064	humoral defense mechanism (sensu Vertebrata)	1	1	0	1	0	2	2	0	0	0	0	1	0	The specific immune response mediated by antibodies, as in, but not restricted to, the vertebrates (Vertebrata, ncbi_taxonomy_id:7742).
6	42	8	0,0326	6.74405	5083	small GTPase regulator activity	0	1	0	2	0	2	1	0	2	0	0	1	0	Modulates the rate of GTP hydrolysis by a small monomeric GTPase.
6	42	8	0,0326	6.74405	6338	chromatin remodeling	0	1	1	3	0	2	0	0	0	1	0	0	0	Dynamic structural changes to eukaryotic chromatin occurring throughout the cell division cycle. These changes range from the local changes necessary for transcriptional regulation to global changes necessary for chromosome segregation.
6	42	8	0,0326	6.74405	51093	negative regulation of development	0	0	2	2	1	2	0	0	0	2	1	1	0	Any process that stops, prevents or reduces the rate or extent of development, the biological process whose specific outcome is the progression of an organism over time from an initial condition (e.g. a zygote, or a young adult) to a later condition (e.g. a multicellular animal or an aged adult).
6	42	67	0,0331	2.41578	48522	positive regulation of cellular process	2	10	14	13	6	6	1	1	9	4	5	4	4	Any process that activates or increases the frequency, rate or extent of cellular processes, those that are carried out at the cellular level, but are not necessarily restricted to a single cell. For example, cell communication occurs among more than one cell, but occurs at the cellular level.
6	42	861	0,0391	1.15926	50875	cellular physiological process	81	141	188	130	102	37	57	29	71	54	62	96	29	The processes pertinent to the integrated function of a cell.
6	42	52	0,0392	2.59386	9887	organ morphogenesis	5	2	8	7	4	5	1	0	13	8	2	4	4	Morphogenesis of an organ. An organ is defined as a tissue or set of tissues that work together to perform a specific function or functions. Morphogenesis is the process by which anatomical structures are generated and organized. Organs are commonly observed as visibly distinct structures, but may also exist as loosely associated clusters of cells that work together to perform a specific function…
6	42	9	0,0409	5.99471	16591	DNA-directed RNA polymerase II, holoenzyme	1	1	3	0	0	2	0	0	0	0	2	0	1	Large protein complex composed of the RNA polymerase core complex and a variety of other proteins including transcription factor complexes TFIIA, D, E, F, and H which are required for promoter recognition, and the Mediator subcomplex. Catalyzes the synthesis of eukaryotic pre-mRNA.
6	42	9	0,0409	5.99471	7507	heart development	0	0	0	0	1	2	1	0	3	2	0	0	1	The process whose specific outcome is the progression of the heart over time, from its formation to the mature structure. The heart is a hollow, muscular organ, which, by contracting rhythmically, keeps up the circulation of the blood.
6	42	898	0,0433	1.14153	7582	physiological process	83	145	201	133	105	38	63	29	79	58	64	98	29	Those processes specifically pertinent to the functioning of integrated living units: cells, tissues, organs, and organisms.
6	42	37	0,0443	2.91634	6468	protein amino acid phosphorylation	3	5	5	9	2	4	1	1	6	2	0	2	0	The process of introducing a phosphoric group on to a protein.
6	42	133	0,0485	1.82546	50896	response to stimulus	11	18	25	10	16	9	9	8	19	9	7	12	5	A change in state or activity of a cell or an organism (in terms of movement, secretion, enzyme production, gene expression, etc.) as a result of a stimulus.
6	42	10	0,0500	5.39524	51094	positive regulation of development	1	0	3	2	1	2	0	0	1	1	0	1	1	Any process that activates or increases the rate or extent of development, the biological process whose specific outcome is the progression of an organism over time from an initial condition (e.g. a zygote, or a young adult) to a later condition (e.g. a multicellular animal or an aged adult).
6	42	10	0,0500	5.39524	48592	eye morphogenesis	2	1	1	0	2	2	0	0	2	0	0	0	2	The process by which the anatomical structures of the eye are generated and organized. Morphogenesis pertains to the creation of form.
7	77	32	0,0000	4.59821	5578	extracellular matrix (sensu Metazoa)	2	0	8	2	3	2	10	0	6	3	2	5	2	A layer consisting mainly of proteins (especially collagen) and glycosaminoglycans (mostly as proteoglycans) that forms a sheet underlying cells such as endothelial and epithelial cells. The proteins are secreted by cells in the vicinity. As in, but not restricted to, the multicellular animals (Metazoa, ncbi_taxonomy_id:33208).
7	77	33	0,0000	4.45887	31012	extracellular matrix	2	0	8	2	3	2	10	0	7	3	2	5	2	A structure lying external to one or more cells, which provides structural support for cells or tissues; may be completely external to the cell (as in animals) or be part of the cell (as in plants).
7	77	26	0,0002	4.52747	3779	actin binding	1	2	5	2	3	0	8	1	4	1	2	2	0	Interacting selectively with monomeric or multimeric forms of actin, including actin filaments.
7	77	11	0,0004	6.68831	6936	muscle contraction	0	0	1	0	1	0	5	0	1	0	2	2	0	A process leading to shortening and/or development of tension in muscle tissue. Muscle contraction occurs by a sliding filament mechanism whereby actin filaments slide inward among the myosin filaments.
7	77	7	0,0006	8.40816	6817	phosphate transport	1	0	1	1	0	0	4	0	1	2	0	0	2	The directed movement of phosphate into, out of, within or between cells.
7	77	96	0,0012	2.29911	5198	structural molecule activity	5	12	17	12	19	2	15	7	13	10	5	7	4	The action of a molecule that contributes to the structural integrity of a complex or assembly within or outside a cell.
7	77	5	0,0027	8.82857	5581	collagen	1	0	1	0	0	0	3	0	1	1	0	0	2	Any of the various assemblies in which collagen chains form a left-handed triple helix; may assemble into higher order structures.
7	77	5	0,0027	8.82857	19825	oxygen binding	0	0	2	0	0	0	3	0	0	0	0	0	0	Interacting selectively with oxygen (O2).
7	77	38	0,0029	3.09774	8092	cytoskeletal protein binding	1	2	7	2	4	1	8	1	9	3	4	3	0	Interacting selectively with any protein component of any cytoskeleton (actin, microtubule, or intermediate filament cytoskeleton).
7	77	10	0,0030	5.88571	5201	extracellular matrix structural constituent	1	0	1	0	0	1	4	0	3	3	0	1	2	The action of a molecule that contributes to the structural integrity of the extracellular matrix.
7	77	185	0,0036	1.74981	43228	non-membrane-bound organelle	16	31	41	21	33	5	22	13	17	10	11	9	1	Organized structure of distinctive morphology and function, not bounded by a lipid bilayer membrane. Includes ribosomes, the cytoskeleton and chromosomes.
7	77	185	0,0036	1.74981	43232	intracellular non-membrane-bound organelle	16	31	41	21	33	5	22	13	17	10	11	9	1	Organized structure of distinctive morphology and function, not bounded by a lipid bilayer membrane and occurring within the cell. Includes ribosomes, the cytoskeleton and chromosomes.
7	77	11	0,0045	5.35065	15698	inorganic anion transport	1	0	3	1	0	0	4	0	3	2	0	0	2	The directed movement of inorganic anions into, out of, within or between cells. Inorganic anions are atoms or small molecules with a negative charge which do not contain carbon in covalent linkage.
7	77	12	0,0064	4.90476	6820	anion transport	1	1	3	1	0	0	4	0	3	2	0	0	2	The directed movement of anions, atoms or small molecules with a net negative charge, into, out of, within or between cells.
7	77	7	0,0087	6.30612	5344	oxygen transporter activity	0	0	3	0	0	1	3	1	0	0	0	0	0	Enables the directed movement of oxygen into, out of, within or between cells.
7	77	7	0,0087	6.30612	15669	gas transport	0	0	3	0	0	1	3	1	0	0	0	0	0	The directed movement of substances that are gaseous in normal living conditions into, out of, within or between cells.
7	77	7	0,0087	6.30612	15671	oxygen transport	0	0	3	0	0	1	3	1	0	0	0	0	0	The directed movement of oxygen (O2) into, out of, within or between cells.
7	77	7	0,0087	6.30612	45087	innate immune response	1	0	0	0	1	2	3	0	1	0	0	0	0	The innate immune response is the first line of defense against infection. It can also activate the adaptive immune response via inflammation as a danger signal that something has damaged the host tissue.
7	77	9	0,0188	4.90476	9063	amino acid catabolism	2	0	2	1	0	0	3	1	1	0	0	1	0	The chemical reactions and pathways resulting in the breakdown of amino acids, organic acids containing one or more amino substituents.
7	77	84	0,0220	1.92687	5856	cytoskeleton	6	9	24	7	11	1	11	5	12	5	7	5	1	Any of the various filamentous elements within the cytoplasm of eukaryotic cells that remain after treatment of the cells with mild detergent to remove membrane constituents and soluble components of the cytoplasm. The term embraces intermediate filaments, microfilaments, microtubules, and the microtrabecular lattice. The various elements of the cytoskeleton not only serve in the maintenance of c…
7	77	63	0,0225	2.10204	5509	calcium ion binding	7	4	13	5	7	2	9	3	15	9	7	8	1	Interacting selectively with calcium ions (Ca2+).
7	77	10	0,0256	4.41429	9310	amine catabolism	2	0	2	2	0	0	3	1	1	0	0	1	0	The chemical reactions and pathways resulting in the breakdown of any organic compound that is weakly basic in character and contains an amino or a substituted amino group. Amines are called primary, secondary, or tertiary according to whether one, two, or three carbon atoms are attached to the nitrogen atom.
7	77	10	0,0256	4.41429	44270	nitrogen compound catabolism	2	0	2	2	0	0	3	1	1	0	0	1	0	The chemical reactions and pathways resulting in the breakdown of organic and inorganic nitrogenous compounds.
7	77	109	0,0269	1.75491	50874	organismal physiological process	8	12	22	9	8	7	13	2	20	10	8	15	4	The processes pertinent to the function of an organism above the cellular level; includes the integrated processes of tissues and organs.
7	77	11	0,0335	4.01299	9536	plastid	0	0	3	0	4	1	3	1	0	1	0	1	0	Any member of a family of organelles found in the cytoplasm of plants and some protists, which are membrane-bounded and contain DNA. Plant plastids develop from a common type, the proplastid.
7	77	11	0,0335	4.01299	19842	vitamin binding	1	0	2	2	0	0	3	1	2	2	0	0	0	Interacting selectively with a vitamin, one of a number of unrelated organic substances that occur in many foods in small amounts and that are necessary in trace amounts for the normal metabolic functioning of the body.
7	77	48	0,0388	2.14583	5840	ribosome	1	8	8	9	18	1	7	3	1	3	2	3	0	An intracellular organelle, about 200 A in diameter, consisting of RNA and protein. It is the site of protein biosynthesis resulting from translation of messenger RNA (mRNA). It consists of two subunits, one large and one small, each containing only protein and RNA. Both the ribosome and its subunits are characterized by their sedimentation coefficients, expressed in Svedberg units (symbol: S). H…
7	77	5	0,0399	5.88571	270	peptidoglycan metabolism	0	0	0	0	1	0	2	0	0	0	1	3	0	The chemical reactions and pathways involving peptidoglycans, any of a class of glycoconjugates found only in bacterial cell walls and consisting of strands of glycosaminoglycan cross-linked by oligopeptides to form a huge and rigid network.
7	77	5	0,0399	5.88571	9617	response to bacteria	0	1	0	0	2	1	2	1	1	0	0	0	0	A change in state or activity of a cell or an organism (in terms of movement, secretion, enzyme production, gene expression, etc.) as a result of a stimulus from a bacterium.
7	77	20	0,0415	2.94286	30029	actin filament-based process	0	2	4	1	4	0	4	2	4	0	2	2	0	Any cellular process that depends upon or alters the actin cytoskeleton, that part of the cytoskeleton comprising actin filaments and their associated proteins.
7	77	29	0,0416	2.53695	15629	actin cytoskeleton	2	1	7	1	3	0	5	2	8	2	4	3	0	The part of the cytoskeleton (the internal framework of a cell) composed of actin and associated proteins. Includes actin cytoskeleton-associated complexes.
7	77	12	0,0425	3.67857	15935	small ribosomal subunit	0	2	1	2	4	1	3	0	0	1	0	1	0	The smaller of the two subunits of a ribosome.
7	77	49	0,0429	2.10204	7010	cytoskeleton organization and biogenesis	2	8	13	3	9	2	7	4	5	1	4	4	0	The assembly and arrangement of cytoskeletal structures.
7	77	49	0,0429	2.10204	3735	structural constituent of ribosome	1	7	9	9	17	1	7	3	1	3	2	4	0	The action of a molecule that contributes to the structural integrity of the ribosome.
8	44	5	0,0005	15.45	793	condensed chromosome	0	1	0	1	0	0	0	3	0	0	0	0	0	A highly compacted molecule of DNA and associated proteins resulting in a cytologically distinct structure.
8	44	26	0,0025	4.95192	9719	response to endogenous stimulus	2	4	4	1	3	1	1	5	1	2	2	2	0	A change in state or activity of a cell or an organism (in terms of movement, secretion, enzyme production, gene expression, etc.) as a result of an endogenous stimulus.
8	44	20	0,0061	5.15	6281	DNA repair	2	3	2	0	2	1	1	4	1	2	1	2	0	The process of restoring DNA after damage. Genomes are subject to damage by chemical and physical agents in the environment (e.g. UV and ionizing radiations, chemical mutagens, fungal and bacterial toxins, etc.) and by free radicals or alkylating agents endogenously generated in metabolism. DNA is also damaged because of errors during its replication. A variety of different DNA repair pathways ha…
8	44	22	0,0087	4.68182	287	magnesium ion binding	1	3	3	2	4	1	0	4	2	2	0	3	0	Interacting selectively with magnesium (Mg) ions.
8	44	22	0,0087	4.68182	6974	response to DNA damage stimulus	2	4	2	1	2	1	1	4	1	2	1	2	0	A change in state or activity of a cell or an organism (in terms of movement, secretion, enzyme production, gene expression, etc.) as a result of a stimulus indicating damage to its DNA from environmental insults or errors during metabolism.
8	44	5	0,0137	10.3	16775	phosphotransferase activity, nitrogenous group as acceptor	2	0	2	2	0	0	0	2	0	0	1	1	0	Catalysis of the transfer of a phosphorus-containing group from one compound (donor) to a nitrogenous group (acceptor).
8	44	185	0,0183	1.80946	43228	non-membrane-bound organelle	16	31	41	21	33	5	22	13	17	10	11	9	1	Organized structure of distinctive morphology and function, not bounded by a lipid bilayer membrane. Includes ribosomes, the cytoskeleton and chromosomes.
8	44	185	0,0183	1.80946	43232	intracellular non-membrane-bound organelle	16	31	41	21	33	5	22	13	17	10	11	9	1	Organized structure of distinctive morphology and function, not bounded by a lipid bilayer membrane and occurring within the cell. Includes ribosomes, the cytoskeleton and chromosomes.
8	44	6	0,0200	8.58333	7127	meiosis I	0	1	1	1	0	0	0	2	0	0	1	0	0	Progression through the first phase of meiosis, in which cells divide and homologous chromosomes are paired and segregated from each other, producing two daughter cells.
8	44	6	0,0200	8.58333	7015	actin filament organization	0	0	0	1	2	0	1	2	2	0	0	0	0	Control of the spatial distribution of actin filaments; includes organizing filaments into meshworks, bundles, or other structures, as by cross-linking.
8	44	187	0,0200	1.79011	16787	hydrolase activity	18	41	31	33	20	4	9	13	12	13	19	34	10	Catalysis of the hydrolysis of various bonds, e.g. C-O, C-N, C-C, phosphoric anhydride bonds, etc. Hydrolase is the systematic name for any enzyme of EC class 3.
8	44	43	0,0224	2.99419	5694	chromosome	4	9	9	6	4	2	3	5	4	2	1	0	0	A structure composed of a very long molecule of DNA and associated proteins (e.g. histones) that carries hereditary information.
8	44	428	0,0326	1.38376	3824	catalytic activity	37	81	95	74	39	14	18	23	30	29	33	53	16	Catalysis of a biochemical reaction at physiological temperatures. In biologically catalyzed reactions, the reactants are known as substrates, and the catalysts are naturally occurring macromolecular substances known as enzymes. Enzymes possess specific binding sites for substrates, and are usually composed wholly or largely of protein, but RNA that has catalytic activity (ribozyme) is often also…
8	44	8	0,0356	6.4375	51258	protein polymerization	0	4	1	2	2	0	1	2	1	0	0	0	0	The process of creating protein polymers, compounds composed of a large number of component monomers; polymeric proteins may be made up of different or identical monomers. Polymerization occurs by the addition of extra monomers to an existing poly- or oligomeric protein.
8	44	68	0,0432	2.27206	16462	pyrophosphatase activity	3	21	13	13	8	0	3	6	3	3	5	11	3	Catalysis of the hydrolysis of a pyrophosphate bond between two phosphoric groups, leaving one phosphate on each of the two fragments.
8	44	68	0,0432	2.27206	16817	hydrolase activity, acting on acid anhydrides	3	21	13	13	8	0	3	6	3	3	5	11	3	Catalysis of the hydrolysis of any acid anhydride.
8	44	68	0,0432	2.27206	16818	hydrolase activity, acting on acid anhydrides, in phosphorus-containing anhydrides	3	21	13	13	8	0	3	6	3	3	5	11	3	Catalysis of the hydrolysis of any acid anhydride which contains phosphorus.
8	44	9	0,0446	5.72222	7126	meiosis	0	2	2	1	0	1	0	2	0	0	1	0	0	The specialized nuclear and cell division in which a single diploid cell undergoes two nuclear divisions following a single round of DNA replication in order to produce four daughter cells that contain half the number of chromosomes as the diploid cell. Meiosis occurs during the formation of gametes from diploid organisms and at the beginning of haplophase in those organisms that alternate betwee…
8	44	9	0,0446	5.72222	51321	meiotic cell cycle	0	2	2	1	0	1	0	2	0	0	1	0	0	Progression through the phases of the meiotic cell cycle, in which canonically a cell replicates to produce four offspring with half the chromosomal content of the progenitor cell.
8	44	9	0,0446	5.72222	51327	M phase of meiotic cell cycle	0	2	2	1	0	1	0	2	0	0	1	0	0	Progression through M phase, the part of the meiotic cell cycle during which meiosis and cytokinesis take place.
8	44	21	0,0446	3.67857	15934	large ribosomal subunit	1	2	4	3	8	0	2	3	1	1	1	2	0	The larger of the two subunits of a ribosome. Two sites on the ribosomal large subunit are involved in translation, namely the aminoacyl site (A site) and peptidyl site (P site).
9	107	63	0,0004	2.52114	5509	calcium ion binding	7	4	13	5	7	2	9	3	15	9	7	8	1	Interacting selectively with calcium ions (Ca2+).
9	107	51	0,0005	2.6991	48731	system development	5	2	14	5	5	4	3	1	13	6	3	3	2	The process whose specific outcome is the progression of an organismal system over time, from its formation to the mature structure. A system is a regularly interacting or interdependent group of organs or tissues that work together to carry out a given biological process.
9	107	52	0,0006	2.6472	9887	organ morphogenesis	5	2	8	7	4	5	1	0	13	8	2	4	4	Morphogenesis of an organ. An organ is defined as a tissue or set of tissues that work together to perform a specific function or functions. Morphogenesis is the process by which anatomical structures are generated and organized. Organs are commonly observed as visibly distinct structures, but may also exist as loosely associated clusters of cells that work together to perform a specific function…
9	107	90	0,0011	2.11776	5886	plasma membrane	10	11	17	13	6	6	2	1	18	7	8	10	3	The membrane surrounding a cell that separates the cell from its external environment. It consists of a phospholipid bilayer and associated proteins.
9	107	137	0,0011	1.85497	5576	extracellular region	11	13	25	14	11	9	13	4	24	12	13	13	5	The space external to the outermost structure of a cell. For cells without external protective or external encapsulating structures this refers to space outside of the plasma membrane. This term covers the host cell environment outside an intracellular parasite.
9	107	109	0,0017	1.9429	50874	organismal physiological process	8	12	22	9	8	7	13	2	20	10	8	15	4	The processes pertinent to the function of an organism above the cellular level; includes the integrated processes of tissues and organs.
9	107	79	0,0018	2.14456	48513	organ development	7	4	16	9	7	7	4	1	16	9	4	5	5	Development of a tissue or tissues that work together to perform a specific function or functions. Development pertains to the process whose specific outcome is the progression of a structure over time, from its formation to the mature structure. Organs are commonly observed as visibly distinct structures, but may also exist as loosely associated clusters of cells that work together to perform a …
9	107	11	0,0020	4.81308	5200	structural constituent of cytoskeleton	1	1	1	1	1	0	1	1	5	0	1	0	0	The action of a molecule that contributes to the structural integrity of a cytoskeletal structure.
9	107	45	0,0021	2.58837	5102	receptor binding	3	4	11	3	5	5	3	2	11	4	4	5	2	Interacting selectively with one or more specific sites on a receptor molecule, a macromolecule that undergoes combination with a hormone, neurotransmitter, drug or intracellular messenger to initiate a change in cell function.
9	107	33	0,0024	2.88785	50877	neurophysiological process	1	5	8	3	5	0	0	1	9	2	1	4	1	The processes pertaining to the functions of the nervous system of an organism.
9	107	47	0,0030	2.47823	7399	nervous system development	5	2	14	5	5	4	3	1	11	4	3	3	1	The process whose specific outcome is the progression of nervous tissue over time, from its formation to its mature state.
9	107	12	0,0032	4.41199	4713	protein-tyrosine kinase activity	1	1	1	1	1	2	0	0	5	1	0	0	0	Catalysis of the reaction: ATP + a protein tyrosine = ADP + protein tyrosine phosphate.
9	107	41	0,0034	2.58263	5887	integral to plasma membrane	2	4	6	4	2	5	0	1	10	4	4	2	1	Penetrating at least one phospholipid bilayer of a plasma membrane. May also refer to the state of being buried in the bilayer with no exposure outside the bilayer.
9	107	420	0,0038	1.3362	5515	protein binding	37	60	85	53	47	19	26	17	53	26	29	39	11	Interacting selectively with any protein or protein complex (a complex of two or more proteins that may include other nonprotein molecules).
9	107	29	0,0039	2.92104	15629	actin cytoskeleton	2	1	7	1	3	0	5	2	8	2	4	3	0	The part of the cytoskeleton (the internal framework of a cell) composed of actin and associated proteins. Includes actin cytoskeleton-associated complexes.
9	107	85	0,0040	1.99318	9653	morphogenesis	8	6	14	13	10	6	1	2	16	11	6	5	4	The process by which anatomical structures are generated and organized. Morphogenesis pertains to the creation of form.
9	107	42	0,0041	2.52114	31226	intrinsic to plasma membrane	2	4	6	4	2	5	0	1	10	4	5	2	1	Located in the plasma membrane such that some covalently attached portion of the gene product spans or is embedded in one or both leaflets of the membrane.
9	107	18	0,0045	3.5296	7167	enzyme linked receptor protein signaling pathway	2	1	4	2	1	1	1	0	6	3	0	0	0	Any series of molecular signals initiated by the binding of an extracellular ligand to a receptor on the surface of the target cell, where the receptor possesses catalytic activity or is closely associated with an enzyme such as a protein kinase.
9	107	79	0,0049	2.01053	30154	cell differentiation	5	7	20	11	8	6	0	2	15	9	3	8	4	The process whereby relatively unspecialized cells, e.g. embryonic or regenerative cells, acquire specialized structural and/or functional features that characterize the cells, tissues, or organs of the mature organism or some other relatively stable phase of the organism's life history. Differentiation includes the processes involved in commitment of a cell to a specific fate.
9	107	135	0,0049	1.72558	4871	signal transducer activity	6	10	24	19	15	11	8	2	22	12	16	14	7	Mediates the transfer of a signal from the outside to the inside of a cell by means other than the introduction of the signal molecule itself into the cell.
9	107	44	0,0059	2.40654	7155	cell adhesion	2	3	5	2	4	3	5	1	10	4	5	1	2	The attachment of a cell, either to another cell or to an underlying substrate such as the extracellular matrix, via cell adhesion molecules.
9	107	51	0,0059	2.28386	9607	response to biotic stimulus	3	5	9	6	6	6	6	1	11	0	1	4	2	A change in state or activity of a cell or an organism (in terms of movement, secretion, enzyme production, gene expression, etc.) as a result of a biotic stimulus, a stimulus caused or produced by a living organism.
9	107	9	0,0065	4.70613	7169	transmembrane receptor protein tyrosine kinase signaling pathway	1	1	2	0	0	1	1	0	4	0	0	0	0	The series of molecular signals generated as a consequence of a transmembrane receptor tyrosine kinase binding to its physiological ligand.
9	107	9	0,0065	4.70613	2009	morphogenesis of an epithelium	3	1	2	0	1	0	0	0	4	1	0	0	0	The process by which the anatomical structures of epithelia are generated and organized. Morphogenesis pertains to the creation of form. An epithelium is a sheet of closely packed cells arranged in one or more layers, that covers the outer surfaces of the body or lines any internal cavity or tube.
9	107	9	0,0065	4.70613	5911	intercellular junction	2	1	1	0	0	0	1	0	4	2	0	0	1	A specialized region of connection between two cells including but not limited to gap junctions, desmosomes, and tight junctions, but excluding direct cytoplasmic junctions such as ring canals.
9	107	38	0,0067	2.50787	8092	cytoskeletal protein binding	1	2	7	2	4	1	8	1	9	3	4	3	0	Interacting selectively with any protein component of any cytoskeleton (actin, microtubule, or intermediate filament cytoskeleton).
9	107	5	0,0071	6.35327	46661	male sex differentiation	0	0	0	0	0	0	0	0	3	1	0	0	2	The establishment of the sex of a male organism by physical differentiation.
9	107	92	0,0090	1.84153	5615	extracellular space	9	11	20	11	10	4	4	2	16	9	6	9	2	That part of a multicellular organism outside the cells proper, usually taken to be outside the plasma membranes, and occupied by fluid.
9	107	33	0,0091	2.56698	51707	response to other organism	2	3	5	3	5	3	5	1	8	0	0	3	0	A change in state or activity of a cell or an organism (in terms of movement, secretion, enzyme production, gene expression, etc.) as a result of a stimulus from another living organism.
9	107	40	0,0096	2.38248	7276	gametogenesis	3	2	12	5	4	0	0	3	9	6	1	5	0	The generation and maintenance of gametes.
9	107	10	0,0101	4.23551	30054	cell junction	2	1	2	0	0	0	1	0	4	2	0	0	1	A specialized region of connection between two cells or between a cell and the extracellular matrix.
9	107	187	0,0101	1.52886	7275	development	15	18	41	27	16	9	6	9	27	18	10	14	8	The biological process whose specific outcome is the progression of an organism over time from an initial condition (e.g. a zygote, a young adult or a young single celled organism) to a later condition (e.g. a multicellular animal, an aged adult or a mature single celled organism).
9	107	48	0,0112	2.206	6952	defense response	3	4	9	5	6	6	6	1	10	0	1	4	2	Reactions, triggered in response to the presence of a foreign body or the occurrence of an injury, which result in restriction of damage to the organism attacked or prevention/recovery from the infection caused by the attack.
9	107	63	0,0115	2.01691	7166	cell surface receptor linked signal transduction	6	7	11	10	6	3	2	1	12	7	2	9	0	Any series of molecular signals initiated by the binding of an extracellular ligand to a receptor on the surface of the target cell.
9	107	171	0,0116	1.54807	7154	cell communication	19	17	27	25	20	7	5	5	25	15	8	25	2	Any process that mediates interactions between a cell and its surroundings. Encompasses interactions such as signaling or attachment between one cell and another cell, between a cell and an extracellular matrix, or between a cell and any other aspect of its environment.
9	107	16	0,0128	3.309	7600	sensory perception	1	2	5	1	1	0	0	1	5	1	1	1	1	The series of events required for an organism to receive a sensory stimulus, convert it to a molecular signal, and recognize and characterize the signal.
9	107	16	0,0128	3.309	9611	response to wounding	2	1	3	0	2	2	2	0	5	0	1	2	0	A change in state or activity of a cell or an organism (in terms of movement, secretion, enzyme production, gene expression, etc.) as a result of a stimulus indicating damage to the organism.
9	107	16	0,0128	3.309	44275	cellular carbohydrate catabolism	2	2	4	3	1	0	1	0	5	1	0	3	1	The chemical reactions and pathways resulting in the breakdown of carbohydrates, any of a group of organic compounds based of the general formula Cx(H2O)y, as carried out by individual cells.
9	107	16	0,0128	3.309	16052	carbohydrate catabolism	2	2	4	3	1	0	1	0	5	1	0	3	1	The chemical reactions and pathways resulting in the breakdown of carbohydrates, any of a group of organic compounds based of the general formula Cx(H2O)y.
9	107	6	0,0133	5.29439	19199	transmembrane receptor protein kinase activity	0	1	0	0	1	1	0	0	3	1	0	0	0	No definition
9	107	6	0,0133	5.29439	9993	oogenesis (sensu Insecta)	0	1	2	0	1	0	0	0	3	0	0	0	0	The complete process of formation and maturation of an ovum or female gamete from a primordial female germ cell. As in, but not restricted to, the true insects (Insecta, ncbi_taxonomy_id:50557).
9	107	804	0,0140	1.13263	5488	binding	73	126	171	112	90	31	52	30	86	59	63	91	25	The selective, often stoichiometric interaction of a molecule with one or more specific sites on another molecule.
9	107	11	0,0147	3.85047	2165	larval or pupal development (sensu Insecta)	1	1	1	1	1	1	0	0	4	0	1	0	1	The process whose specific outcome is the progression of the larva or pupa over time, from its formation to the mature structure. As in, but not restricted to, the true insects (Insecta, ncbi_taxonomy_id:50557).
9	107	11	0,0147	3.85047	7417	central nervous system development	1	1	2	1	2	1	0	0	4	1	1	0	0	The process whose specific outcome is the progression of the central nervous system over time, from its formation to the mature structure. The central nervous system is the core nervous system that serves an integrating and coordinating function. In vertebrates it consists of the brain, spinal cord and spinal nerves. In those invertebrates with a central nervous system it typically consists of a …
9	107	30	0,0180	2.47072	48468	cell development	3	4	7	3	2	4	0	0	7	5	1	1	2	The process whose specific outcome is the progression of the cell over time, from its formation to the mature structure. Cell development does not include the steps involved in committing a cell to a specific fate.
9	107	30	0,0180	2.47072	6066	alcohol metabolism	5	4	8	4	1	0	1	0	7	3	0	4	1	The chemical reactions and pathways involving alcohols, any of a class of alkyl compounds containing a hydroxyl group.
9	107	31	0,0214	2.39102	9613	response to pest, pathogen or parasite	2	3	5	3	4	3	3	0	7	0	0	3	0	A change in state or activity of a cell or an organism (in terms of movement, secretion, enzyme production, gene expression, etc.) as a result of a stimulus from a pathogen or a parasite.
9	107	18	0,0216	2.94133	51239	regulation of organismal physiological process	0	0	2	2	0	3	2	0	5	2	1	1	1	Any process that modulates the frequency, rate or extent of an organismal physiological process, the processes pertinent to the function of an organism above the cellular level; includes the integrated processes of tissues and organs.
9	107	25	0,0246	2.54131	7186	G-protein coupled receptor protein signaling pathway	2	3	3	4	2	1	0	1	6	4	1	5	0	The series of molecular signals generated as a consequence of a G-protein coupled receptor binding to its physiological ligand.
9	107	32	0,0254	2.3163	4888	transmembrane receptor activity	2	2	6	1	2	4	1	0	7	4	3	1	2	Combining with an extracellular or intracellular messenger to initiate a change in cell activity, and spanning to the membrane of either the cell or an organelle.
9	107	19	0,0271	2.78652	19318	hexose metabolism	3	2	6	4	0	0	0	0	5	1	0	3	1	The chemical reactions and pathways involving a hexose, any aldose with a chain of six carbon atoms in the molecule.
9	107	19	0,0271	2.78652	5996	monosaccharide metabolism	3	2	6	4	0	0	0	0	5	1	0	3	1	The chemical reactions and pathways involving monosaccharides, the simplest carbohydrates. They are polyhydric alcohols containing either an aldehyde or a keto group and between three to ten or more carbon atoms. They form the constitutional repeating units of oligo- and polysaccharides.
9	107	156	0,0271	1.49329	7165	signal transduction	17	16	24	24	19	7	5	4	22	15	8	21	0	The cascade of processes by which a signal interacts with a receptor, causing a change in the level or activity of a second messenger or other downstream target, and ultimately effecting a change in the functioning of the cell.
9	107	13	0,0275	3.25809	1654	eye development	2	1	1	0	2	2	0	0	4	2	0	0	2	The process whose specific outcome is the progression of the eye over time, from its formation to the mature structure. The eye is the organ of sight.
9	107	13	0,0275	3.25809	7610	behavior	1	2	3	1	4	0	0	0	4	0	0	1	0	The specific actions or reactions of an organism in response to external or internal stimuli. Patterned activity of a whole organism in a manner dependent upon some combination of that organism's internal state and external conditions.
9	107	13	0,0275	3.25809	6007	glucose catabolism	2	2	4	2	0	0	0	0	4	1	0	3	1	The chemical reactions and pathways resulting in the breakdown of glucose, the aldohexose gluco-hexose.
9	107	13	0,0275	3.25809	46164	alcohol catabolism	2	2	4	2	0	0	0	0	4	1	0	3	1	The chemical reactions and pathways resulting in the breakdown of alcohols, any of a class of alkyl compounds containing a hydroxyl group.
9	107	13	0,0275	3.25809	46365	monosaccharide catabolism	2	2	4	2	0	0	0	0	4	1	0	3	1	The chemical reactions and pathways resulting in the breakdown of monosaccharides, polyhydric alcohols containing either an aldehyde or a keto group and between three to ten or more carbon atoms.
9	107	13	0,0275	3.25809	19320	hexose catabolism	2	2	4	2	0	0	0	0	4	1	0	3	1	The chemical reactions and pathways resulting in the breakdown of hexose, any aldose with a chain of six carbon atoms in the molecule.
9	107	26	0,0296	2.44357	9888	tissue development	3	3	2	2	1	0	2	1	6	5	1	0	3	The process whose specific outcome is the progression of a tissue over time, from its formation to the mature structure.
9	107	26	0,0296	2.44357	4857	enzyme inhibitor activity	3	2	7	1	4	1	3	0	6	2	0	6	0	Stops, prevents or reduces the activity of an enzyme.
9	107	33	0,0297	2.24611	31012	extracellular matrix	2	0	8	2	3	2	10	0	7	3	2	5	2	A structure lying external to one or more cells, which provides structural support for cells or tissues; may be completely external to the cell (as in animals) or be part of the cell (as in plants).
9	107	8	0,0323	3.97079	7601	visual perception	0	0	2	1	0	0	0	1	3	0	0	0	1	The series of events required for an organism to receive a visual stimulus, convert it to a molecular signal, and recognize and characterize the signal. Visual stimuli are detected in the form of photons and are processed to form an image.
9	107	8	0,0323	3.97079	50953	sensory perception of light stimulus	0	0	2	1	0	0	0	1	3	0	0	0	1	The series of events required for an organism to receive a sensory light stimulus, convert it to a molecular signal, and recognize and characterize the signal.
9	107	27	0,0352	2.35306	48699	neurogenesis	3	2	7	3	4	4	0	0	6	2	2	2	1	The process by which nerve cells are generated. This includes the production of neuroblasts and their differentiation into neurons.
9	107	133	0,0352	1.51268	50896	response to stimulus	11	18	25	10	16	9	9	8	19	9	7	12	5	A change in state or activity of a cell or an organism (in terms of movement, secretion, enzyme production, gene expression, etc.) as a result of a stimulus.
9	107	90	0,0363	1.64714	6950	response to stress	7	12	14	6	9	6	5	6	14	8	5	9	2	A change in state or activity of a cell or an organism (in terms of movement, secretion, enzyme production, gene expression, etc.) as a result of a stimulus indicating the organism is under stress. The stress is usually, but not necessarily, exogenous (e.g. temperature, humidity, ionizing radiation).
9	107	50	0,0391	1.90598	19953	sexual reproduction	4	3	18	8	6	1	0	3	9	6	1	6	0	The regular alternation, in the life cycle of haplontic, diplontic and diplohaplontic organisms, of meiosis and fertilization which provides for the production offspring. In diplontic organisms there is a life cycle in which the products of meiosis behave directly as gametes, fusing to form a zygote from which the diploid, or sexually reproductive polyploid, adult organism will develop. In diploh…
9	107	21	0,0408	2.52114	30182	neuron differentiation	2	2	5	2	4	4	0	0	5	2	1	1	1	The process whereby a relatively unspecialized cell acquires specialized features of a neuron.
9	107	21	0,0408	2.52114	42802	identical protein binding	1	2	3	2	2	1	0	0	5	3	1	1	1	Interacting selectively with an identical protein or proteins.
9	107	75	0,0424	1.69421	7242	intracellular signaling cascade	6	11	13	12	15	2	3	2	12	4	4	8	0	A series of reactions within the cell that occur as a result of a single trigger reaction or compound.
9	107	51	0,0438	1.86861	30234	enzyme regulator activity	5	7	9	4	5	4	5	2	9	3	1	7	0	Modulates the activity of an enzyme.
9	107	9	0,0451	3.5296	42803	protein homodimerization activity	1	1	1	1	1	0	0	0	3	2	0	0	0	Interacting selectively with an identical protein to form a homodimer.
9	107	9	0,0451	3.5296	7507	heart development	0	0	0	0	1	2	1	0	3	2	0	0	1	The process whose specific outcome is the progression of the heart over time, from its formation to the mature structure. The heart is a hollow, muscular organ, which, by contracting rhythmically, keeps up the circulation of the blood.
9	107	9	0,0451	3.5296	7420	brain development	1	0	2	1	1	1	0	0	3	1	1	0	0	The process whose specific outcome is the progression of the brain over time, from its formation to the mature structure. The brain is one of the two components of the central nervous system and is the center of thought and emotion. It is responsible for the coordination and control of bodily activities and the interpretation of information from the senses (sight, hearing, smell, etc.).
9	107	15	0,0453	2.82368	9791	post-embryonic development	2	2	2	1	1	1	0	0	4	0	2	0	1	The process whose specific outcome is the progression of the organism over time, from the completion of embryonic development to the mature structure. See embryonic development.
9	107	36	0,0459	2.05893	6955	immune response	2	3	8	2	3	6	5	0	7	0	1	3	2	Any process involved in the immunological reaction of an organism to an immunogenic stimulus.
9	107	36	0,0459	2.05893	44262	cellular carbohydrate metabolism	5	5	8	6	1	1	3	1	7	1	1	6	1	The chemical reactions and pathways involving carbohydrates, any of a group of organic compounds based of the general formula Cx(H2O)y, as carried out by individual cells.
9	107	29	0,0483	2.19078	9605	response to external stimulus	3	4	7	2	6	2	3	1	6	0	1	3	0	A change in state or activity of a cell or an organism (in terms of movement, secretion, enzyme production, gene expression, etc.) as a result of an external stimulus.
9	107	22	0,0489	2.40654	19899	enzyme binding	1	4	3	3	4	2	2	0	5	4	3	3	0	Interacting selectively with any enzyme.
10	81	5	0,0032	8.39259	1822	kidney development	1	0	1	0	0	0	0	0	1	3	0	0	1	The process whose specific outcome is the progression of the kidney over time, from its formation to the mature structure. The kidney is an organ that filters the blood and excretes the end products of body metabolism in the form of urine.
10	81	6	0,0060	6.99383	1655	urogenital system development	1	0	1	0	0	0	0	0	1	3	0	0	2	The process whose specific outcome is the progression of the urogenital system over time, from its formation to the mature structure.
10	81	6	0,0060	6.99383	30323	respiratory tube development	1	0	0	1	1	0	0	0	0	3	0	0	0	The process whose specific outcome is the progression of the respiratory tube over time, from its formation to the mature structure. The respiratory tube is assumed to mean any tube in the respiratory tract.
10	81	6	0,0060	6.99383	30324	lung development	1	0	0	1	1	0	0	0	0	3	0	0	0	The process whose specific outcome is the progression of the lung over time, from its formation to the mature structure. In all air-breathing vertebrates the lungs are developed from the ventral wall of the oesophagus as a pouch which divides into two sacs. In amphibians and many reptiles the lungs retain very nearly this primitive sac-like character, but in the higher forms the connection with t…
10	81	26	0,0080	3.22792	8289	lipid binding	2	6	0	4	1	5	0	0	4	6	2	0	1	Interacting selectively with a lipid.
10	81	7	0,0100	5.99471	7586	digestion	3	1	1	2	1	0	1	1	1	3	2	3	1	The whole of the physical, chemical, and biochemical processes carried out by living organisms to break down ingested nutrients into components that may be easily absorbed and directed into metabolism.
10	81	7	0,0100	5.99471	9266	response to temperature stimulus	0	1	1	0	0	0	0	0	2	3	0	1	0	A change in state or activity of a cell or an organism (in terms of movement, secretion, enzyme production, gene expression, etc.) as a result of a temperature stimulus.
10	81	7	0,0100	5.99471	19901	protein kinase binding	0	2	1	1	3	0	1	0	1	3	0	0	0	Interacting selectively with a protein kinase, any enzyme that catalyzes the transfer of a phosphate group, usually from ATP, to a protein substrate.
10	81	220	0,0146	1.52593	43169	cation binding	24	24	49	33	20	7	15	9	25	24	22	22	9	Interacting selectively with cations, charged atoms or groups of atoms with a net positive charge.
10	81	8	0,0152	5.24537	8015	circulation	1	0	1	1	0	0	0	0	2	3	0	0	0	The flow of blood through the body of an animal, enabling the transport of O2 and nutrients to the tissues and the removal of waste products.
10	81	9	0,0216	4.66255	5543	phospholipid binding	1	2	0	1	1	1	0	0	2	3	0	0	0	Interacting selectively with phospholipids, a class of lipids containing phosphoric acid as a mono- or diester.
10	81	9	0,0216	4.66255	7178	transmembrane receptor protein serine/threonine kinase signaling pathway	1	0	2	2	1	0	0	0	2	3	0	0	0	The series of molecular signals generated as a consequence of a transmembrane receptor serine/threonine kinase binding to its physiological ligand.
10	81	9	0,0216	4.66255	15674	di-, tri-valent inorganic cation transport	0	1	3	1	1	1	0	0	0	3	1	1	0	The directed movement of inorganic cations with a valency of two or three into, out of, within or between cells. Inorganic cations are atoms or small molecules with a positive charge which do not contain carbon in covalent linkage.
10	81	52	0,0272	2.15195	9887	organ morphogenesis	5	2	8	7	4	5	1	0	13	8	2	4	4	Morphogenesis of an organ. An organ is defined as a tissue or set of tissues that work together to perform a specific function or functions. Morphogenesis is the process by which anatomical structures are generated and organized. Organs are commonly observed as visibly distinct structures, but may also exist as loosely associated clusters of cells that work together to perform a specific function…
10	81	10	0,0293	4.1963	8201	heparin binding	1	0	1	0	1	0	2	1	1	3	0	2	0	Interacting selectively with heparin, any member of a group of glycosaminoglycans found mainly as an intracellular component of mast cells and which consist predominantly of alternating alpha1-4-linked D-galactose and N-acetyl-D-glucosamine-6-sulfate residues.
10	81	10	0,0293	4.1963	5201	extracellular matrix structural constituent	1	0	1	0	0	1	4	0	3	3	0	1	2	The action of a molecule that contributes to the structural integrity of the extracellular matrix.
10	81	10	0,0293	4.1963	1584	rhodopsin-like receptor activity	0	0	2	0	0	1	0	0	2	3	1	1	0	The group of G-protein coupled receptors that are structurally/functionally related to the rhodopsin receptor.
10	81	10	0,0293	4.1963	19900	kinase binding	0	2	3	2	3	1	1	0	2	3	0	0	0	Interacting selectively with a kinase, any enzyme that catalyzes the transfer of a phosphate group.
10	81	53	0,0302	2.11134	6629	lipid metabolism	4	5	8	11	3	3	1	0	3	8	2	4	4	The chemical reactions and pathways involving lipids, compounds soluble in an organic solvent but not, or sparingly, in an aqueous solvent. Includes fatty acids; neutral fats, other fatty-acid esters, and soaps; long-chain (fatty) alcohols and waxes; sphingoids and other long-chain bases; glycolipids, phospholipids and sphingolipids; and carotenes, polyprenols, sterols, terpenes and other isopren…
10	81	63	0,0304	1.99824	5509	calcium ion binding	7	4	13	5	7	2	9	3	15	9	7	8	1	Interacting selectively with calcium ions (Ca2+).
10	81	26	0,0329	2.68993	9888	tissue development	3	3	2	2	1	0	2	1	6	5	1	0	3	The process whose specific outcome is the progression of a tissue over time, from its formation to the mature structure.
10	81	85	0,0337	1.81017	9653	morphogenesis	8	6	14	13	10	6	1	2	16	11	6	5	4	The process by which anatomical structures are generated and organized. Morphogenesis pertains to the creation of form.
10	81	18	0,0343	3.10837	7389	pattern specification	2	2	2	4	0	0	0	0	3	4	0	3	0	The process that results in the patterns of cell differentiation that will arise in an organism.
10	81	45	0,0362	2.17586	43037	translation	0	14	11	6	8	3	3	1	3	7	2	3	1	A ribosome-mediated process in which the information in messenger RNA (mRNA) is used to specify the sequence of amino acids in a polypeptide chain.
10	81	11	0,0382	3.81481	5539	glycosaminoglycan binding	1	0	1	0	1	0	2	1	2	3	0	2	0	Interacting selectively with any glycan (polysaccharide) containing a substantial proportion of aminomonosaccharide residues.
10	81	11	0,0382	3.81481	35295	tube development	3	0	2	1	1	0	0	0	2	3	0	0	0	The process whose specific outcome is the progression of a tube over time, from its intial formation to a mature structure. Epithelial and endothelial tubes transport gases, liquids and cells from one site to another and form the basic structure of many organs and tissues including lung and trachea, kidney, the mammary gland, the vascular system and the gastrointestinal and urinary-genital tracts.
10	81	241	0,0421	1.39296	43167	ion binding	26	27	53	38	22	8	15	12	27	24	22	26	9	Interacting selectively with ions, charged atoms or groups of atoms.
10	81	241	0,0421	1.39296	46872	metal ion binding	26	27	53	38	22	8	15	12	27	24	22	26	9	Interacting selectively with any metal ion.
10	81	5	0,0438	5.59506	7281	germ cell development	0	0	2	0	0	0	0	0	2	2	0	0	0	The process whose specific outcome is the progression of the immature germ cell over time, from its formation to the mature structure (gamete).
10	81	5	0,0438	5.59506	45596	negative regulation of cell differentiation	0	0	1	0	0	1	0	0	0	2	0	1	0	Any process that stops, prevents or reduces the frequency, rate or extent of cell differentiation.
10	81	47	0,0446	2.08327	44255	cellular lipid metabolism	4	5	6	8	3	3	1	0	3	7	2	4	4	The chemical reactions and pathways involving lipids, as carried out by individual cells.
10	81	12	0,0484	3.49691	30247	polysaccharide binding	1	0	1	1	1	0	2	1	2	3	0	2	0	Interacting selectively with any polysaccharide.
10	81	12	0,0484	3.49691	16337	cell-cell adhesion	1	1	1	0	1	1	0	0	2	3	1	0	2	The attachment of one cell to another cell via adhesion molecules.
10	81	12	0,0484	3.49691	42598	vesicular fraction	0	2	2	1	2	1	0	0	1	3	2	0	1	Any of the small, heterogeneous, artifactual, vesicular particles that are formed when some cells are homogenized.
10	81	12	0,0484	3.49691	5792	microsome	0	2	2	1	2	1	0	0	1	3	2	0	1	Any of the small, heterogeneous, artifactual, vesicular particles, 50-150 nm in diameter, that are formed when some eukaryotic cells are homogenized and that sediment on centrifugation at 100000 g.
10	81	20	0,0487	2.79753	8202	steroid metabolism	2	3	2	2	1	0	0	0	1	4	0	2	3	The chemical reactions and pathways involving steroids, compounds with a 1,2,cyclopentanoperhydrophenanthrene nucleus.
11	88	12	0,0013	5.36458	8237	metallopeptidase activity	2	1	2	1	1	1	1	0	1	0	5	5	2	No definition
11	88	69	0,0016	2.42572	6508	proteolysis	10	12	15	8	9	3	3	4	8	5	13	12	5	The hydrolysis of a peptide bond or bonds within a protein.
11	88	63	0,0022	2.45238	8233	peptidase activity	8	13	13	8	7	3	3	3	7	5	12	13	6	Catalysis of the hydrolysis of peptide bonds.
11	88	5	0,0040	7.725	4180	carboxypeptidase activity	1	0	2	0	1	1	0	0	1	0	3	2	1	Catalysis of the hydrolytic cleavage of the terminal or penultimate peptide bond at the C-terminal end of a peptide or polypeptide.
11	88	5	0,0040	7.725	8235	metalloexopeptidase activity	1	0	1	1	1	1	0	0	1	0	3	2	1	Catalysis of the hydrolysis of terminal peptide linkages in oligopeptides or polypeptides. Enzymes of this class contain a chelated metal ion essential to their catalytic activity at their active sites.
11	88	47	0,0079	2.46543	4175	endopeptidase activity	7	11	7	5	5	2	3	3	4	5	9	10	3	Catalysis of the hydrolysis of nonterminal peptide linkages in oligopeptides or polypeptides, and comprising any enzyme of sub-subclasses EC:3.4.21-99. They are classfied according to the presence of essential catalytic residues or ions at their active sites.
11	88	14	0,0186	3.67857	4252	serine-type endopeptidase activity	4	1	2	3	1	1	2	2	2	3	4	4	1	Catalysis of the hydrolysis of nonterminal peptide linkages in oligopeptides or polypeptides by a reaction mechanism involving a serine residue (and a histidine residue) at the active center of the enzyme.
11	88	17	0,0370	3.02941	8236	serine-type peptidase activity	4	1	3	3	1	1	2	2	4	3	4	4	1	Catalysis of the hydrolysis of peptide linkages in oligopeptides or polypeptides; a serine residue (and a histidine residue) are at the active center.
11	88	51	0,0381	2.01961	6366	transcription from RNA polymerase II promoter	4	5	13	10	1	2	0	2	4	3	8	5	4	The synthesis of RNA from a DNA template by RNA polymerase II (Pol II), originating at a Pol II-specific promoter. Includes transcription of messenger RNA (mRNA) and certain small nuclear RNAs (snRNAs).
11	88	11	0,0473	3.51136	8238	exopeptidase activity	1	1	5	1	1	1	1	0	1	1	3	2	1	Catalysis of the cleavage of the terminal or penultimate peptide bond of a peptide chain, releasing a single amino acid or dipeptide. Exopeptidases are classified as aminopeptidases, carboxypeptidases, dipeptidases, and omega peptidases.
11	88	135	0,0483	1.52593	4871	signal transducer activity	6	10	24	19	15	11	8	2	22	12	16	14	7	Mediates the transfer of a signal from the outside to the inside of a cell by means other than the introduction of the signal molecule itself into the cell.
12	124	187	0,0008	1.66129	16787	hydrolase activity	18	41	31	33	20	4	9	13	12	13	19	34	10	Catalysis of the hydrolysis of various bonds, e.g. C-O, C-N, C-C, phosphoric anhydride bonds, etc. Hydrolase is the systematic name for any enzyme of EC class 3.
12	124	21	0,0050	3.0457	16879	ligase activity, forming carbon-nitrogen bonds	3	2	6	3	5	1	0	0	0	0	3	7	1	Catalysis of the ligation of two substances via a carbon-nitrogen bond with concomitant breakage of a diphosphate linkage, usually in a nucleoside triphosphate.
12	124	12	0,0061	3.80712	8237	metallopeptidase activity	2	1	2	1	1	1	1	0	1	0	5	5	2	No definition
12	124	5	0,0109	5.48226	270	peptidoglycan metabolism	0	0	0	0	1	0	2	0	0	0	1	3	0	The chemical reactions and pathways involving peptidoglycans, any of a class of glycoconjugates found only in bacterial cell walls and consisting of strands of glycosaminoglycan cross-linked by oligopeptides to form a huge and rigid network.
12	124	63	0,0148	1.88543	8233	peptidase activity	8	13	13	8	7	3	3	3	7	5	12	13	6	Catalysis of the hydrolysis of peptide bonds.
12	124	77	0,0154	1.77995	15031	protein transport	8	9	14	9	13	3	0	3	8	1	5	15	0	The directed movement of proteins into, out of, within or between cells.
12	124	44	0,0165	2.07661	16071	mRNA metabolism	6	10	8	3	9	2	4	0	1	0	3	10	1	The chemical reactions and pathways involving mRNA, messenger RNA, which is responsible for carrying the coded genetic 'message', transcribed from DNA, to sites of protein assembly at the ribosomes.
12	124	78	0,0172	1.75713	45184	establishment of protein localization	8	9	15	9	13	3	0	3	8	1	5	15	0	The directed movement of a protein to a specific location.
12	124	6	0,0200	4.56855	4222	metalloendopeptidase activity	1	1	1	0	0	0	1	0	0	0	2	3	0	Catalysis of the hydrolysis of nonterminal peptide linkages in oligopeptides or polypeptides. Enzymes of this class contain a chelated metal ion essential to their catalytic activity at their active sites.
12	124	6	0,0200	4.56855	9084	glutamine family amino acid biosynthesis	2	1	1	0	1	1	0	0	0	0	2	3	1	The chemical reactions and pathways resulting in the formation of amino acids of the glutamine family, comprising arginine, glutamate, glutamine and proline.
12	124	27	0,0217	2.36888	16874	ligase activity	3	3	7	5	5	1	0	1	1	0	3	7	1	Catalysis of the ligation of two substances with concomitant breaking of a diphosphate linkage, usually in a nucleoside triphosphate. Ligase is the systematic name for any enzyme of EC class 6.
12	124	81	0,0240	1.69205	8104	protein localization	8	10	16	10	14	3	0	3	10	2	5	15	0	The processes by which a protein is transported to, or maintained in, a specific location.
12	124	47	0,0259	1.94406	4175	endopeptidase activity	7	11	7	5	5	2	3	3	4	5	9	10	3	Catalysis of the hydrolysis of nonterminal peptide linkages in oligopeptides or polypeptides, and comprising any enzyme of sub-subclasses EC:3.4.21-99. They are classfied according to the presence of essential catalytic residues or ions at their active sites.
12	124	7	0,0322	3.9159	51252	regulation of RNA metabolism	2	2	1	0	0	0	0	0	0	0	1	3	0	Any process that modulates the frequency, rate or extent of the chemical reactions and pathways involving RNA.
12	124	7	0,0322	3.9159	7586	digestion	3	1	1	2	1	0	1	1	1	3	2	3	1	The whole of the physical, chemical, and biochemical processes carried out by living organisms to break down ingested nutrients into components that may be easily absorbed and directed into metabolism.
12	124	7	0,0322	3.9159	16567	protein ubiquitination	1	1	1	0	0	0	0	0	1	0	0	3	0	The process by which one or more ubiquitin moieties are added to a protein.
12	124	12	0,0337	3.0457	8652	amino acid biosynthesis	2	1	3	0	2	1	0	1	1	0	2	4	1	The chemical reactions and pathways resulting in the formation of amino acids, organic acids containing one or more amino substituents.
12	124	58	0,0436	1.7329	6886	intracellular protein transport	5	6	12	7	9	3	0	2	7	0	5	11	0	The directed movement of proteins in a cell, including the movement of proteins between specific compartments or structures within a cell, such as organelles of a eukaryotic cell.
12	124	13	0,0446	2.81141	9309	amine biosynthesis	2	1	3	0	2	1	1	1	1	0	2	4	1	The chemical reactions and pathways resulting in the formation of any organic compound that is weakly basic in character and contains an amino or a substituted amino group. Amines are called primary, secondary, or tertiary according to whether one, two, or three carbon atoms are attached to the nitrogen atom.
12	124	13	0,0446	2.81141	44271	nitrogen compound biosynthesis	2	1	3	0	2	1	1	1	1	0	2	4	1	The chemical reactions and pathways resulting in the formation of organic and inorganic nitrogenous compounds.
12	124	8	0,0475	3.42641	16810	hydrolase activity, acting on carbon-nitrogen (but not peptide) bonds	0	0	2	1	1	0	1	1	0	0	0	3	0	Catalysis of the hydrolysis of any carbon-nitrogen bond, C-N, with the exception of peptide bonds.
12	124	8	0,0475	3.42641	9064	glutamine family amino acid metabolism	2	1	2	0	1	1	0	1	0	0	2	3	1	The chemical reactions and pathways involving amino acids of the glutamine family, comprising arginine, glutamate, glutamine and proline.
12	124	66	0,0478	1.66129	6396	RNA processing	6	15	15	5	15	2	5	1	3	2	5	12	1	Any process involved in the conversion of a primary RNA transcript into one or more mature RNA molecules.
13	35	6	0,0005	16.1857	6700	C21-steroid hormone biosynthesis	0	0	0	0	1	0	0	0	1	0	0	1	3	The chemical reactions and pathways resulting in the formation of C21-steroid hormones, steroid compounds containing 21 carbons which function as hormones.
13	35	6	0,0005	16.1857	8207	C21-steroid hormone metabolism	0	0	0	0	1	0	0	0	1	0	0	1	3	The chemical reactions and pathways involving C21-steroid hormones, steroid compounds containing 21 carbons which function as hormones.
13	35	7	0,0009	13.8735	42446	hormone biosynthesis	0	1	0	0	1	0	0	0	1	0	0	1	3	The chemical reactions and pathways resulting in the formation of any hormone, naturally occurring substances secreted by specialized cells that affects the metabolism or behavior of other cells possessing functional receptors for the hormone.
13	35	9	0,0020	10.7905	6694	steroid biosynthesis	0	2	0	0	1	0	0	0	1	1	0	1	3	The chemical reactions and pathways resulting in the formation of steroids, compounds with a 1,2,cyclopentanoperhydrophenanthrene nucleus; includes de novo formation and steroid interconversion by modification.
13	35	10	0,0028	9.71143	7548	sex differentiation	0	0	3	0	0	0	0	0	3	2	0	1	3	The establishment of the sex of an organism by physical differentiation.
13	35	156	0,0050	2.2826	6351	transcription, DNA-dependent	14	16	36	27	11	7	3	4	11	13	16	14	11	The synthesis of RNA on a template of DNA.
13	35	13	0,0063	7.47033	42445	hormone metabolism	0	1	1	0	1	0	0	0	2	2	0	3	3	The chemical reactions and pathways involving any hormone, naturally occurring substances secreted by specialized cells that affects the metabolism or behavior of other cells possessing functional receptors for the hormone.
13	35	163	0,0071	2.18457	3677	DNA binding	21	24	35	27	12	6	5	5	14	13	14	12	11	Interacting selectively with DNA (deoxyribonucleic acid).
13	35	77	0,0073	2.94286	3700	transcription factor activity	10	4	19	14	4	3	1	0	7	7	8	5	7	The function of binding to a specific DNA sequence in order to modulate transcription. The transcription factor may or may not also interact selectively with a protein or macromolecular complex.
13	35	165	0,0078	2.1581	6350	transcription	14	17	40	30	11	7	3	5	12	14	16	14	11	The synthesis of either RNA on a template of DNA or DNA on a template of RNA.
13	35	27	0,0081	4.79577	8610	lipid biosynthesis	2	3	2	4	3	2	1	0	2	2	0	3	4	The chemical reactions and pathways resulting in the formation of lipids, compounds soluble in an organic solvent but not, or sparingly, in an aqueous solvent.
13	35	5	0,0087	12.9486	46661	male sex differentiation	0	0	0	0	0	0	0	0	3	1	0	0	2	The establishment of the sex of a male organism by physical differentiation.
13	35	5	0,0087	12.9486	5581	collagen	1	0	1	0	0	0	3	0	1	1	0	0	2	Any of the various assemblies in which collagen chains form a left-handed triple helix; may assemble into higher order structures.
13	35	63	0,0106	3.08299	8233	peptidase activity	8	13	13	8	7	3	3	3	7	5	12	13	6	Catalysis of the hydrolysis of peptide bonds.
13	35	30	0,0118	4.31619	5667	transcription factor complex	3	2	5	5	1	2	0	1	2	3	3	4	4	Any complex, distinct from RNA polymerase, including one or more polypeptides capable of binding DNA at promoters or at cis-acting regulatory sequences, and regulating transcription.
13	35	152	0,0128	2.1297	6355	regulation of transcription, DNA-dependent	14	16	35	26	11	7	3	4	11	13	15	14	10	Any process that modulates the frequency, rate or extent of DNA-dependent transcription.
13	35	6	0,0129	10.7905	7530	sex determination	0	1	0	0	0	1	0	1	2	0	0	0	2	Any process that establishes and transmits the specification of sexual status of an individual organism.
13	35	6	0,0129	10.7905	8406	gonad development	0	0	1	0	0	0	0	0	2	2	0	1	2	The process whose specific outcome is the progression of the gonad over time, from its formation to the mature structure. The gonad is an animal organ that produces gametes; in some species it also produces hormones.
13	35	6	0,0129	10.7905	45137	development of primary sexual characteristics	0	0	1	0	0	0	0	0	2	2	0	1	2	The process whose specific outcome is the progression of the primary sexual characteristics over time, from their formation to the mature structures. The primary sexual characteristics are the testes in males and the ovaries in females and they develop in response to sex hormone secretion.
13	35	6	0,0129	10.7905	1655	urogenital system development	1	0	1	0	0	0	0	0	1	3	0	0	2	The process whose specific outcome is the progression of the urogenital system over time, from its formation to the mature structure.
13	35	6	0,0129	10.7905	43010	eye development (sensu Vertebrata)	1	0	1	0	0	0	0	0	2	2	0	0	2	The process whose specific outcome is the progression of the eye over time, from its formation to the mature structure. As in, but not restricted to, the vertebrates (Vertebrata, ncbi_taxonomy_id:7742).
13	35	6	0,0129	10.7905	1747	eye development (sensu Mammalia)	1	0	1	0	0	0	0	0	2	2	0	0	2	The process whose specific outcome is the progression of the eye over time, from its formation to the mature structure. As in, but not restricted to, mammals (Mammalia, ncbi_taxonomy_id:40674).
13	35	7	0,0177	9.24898	6817	phosphate transport	1	0	1	1	0	0	4	0	1	2	0	0	2	The directed movement of phosphate into, out of, within or between cells.
13	35	34	0,0183	3.8084	43565	sequence-specific DNA binding	2	6	8	3	2	2	0	0	4	3	4	1	4	Interacting selectively with DNA of a specific nucleotide composition, e.g. GC-rich DNA binding, or with a specific sequence motif or type of DNA e.g. promotor binding or rDNA binding.
13	35	161	0,0190	2.01065	45449	regulation of transcription	14	17	39	29	11	7	3	5	12	14	15	14	10	Any process that modulates the frequency, rate or extent of the synthesis of either RNA on a template of DNA or DNA on a template of RNA.
13	35	116	0,0209	2.23251	30528	transcription regulator activity	12	10	27	21	8	6	2	1	8	9	13	13	8	Plays a role in regulating transcription; may bind a promoter or enhancer DNA sequence or interact with a DNA-binding transcription factor.
13	35	20	0,0215	4.85571	8202	steroid metabolism	2	3	2	2	1	0	0	0	1	4	0	2	3	The chemical reactions and pathways involving steroids, compounds with a 1,2,cyclopentanoperhydrophenanthrene nucleus.
13	35	8	0,0231	8.09286	4497	monooxygenase activity	0	0	1	1	0	1	0	0	2	0	1	0	2	Catalysis of the incorporation of one atom from molecular oxygen into a compound and the reduction of the other atom of oxygen to water.
13	35	57	0,0275	2.8396	5654	nucleoplasm	6	7	17	9	4	2	0	1	2	4	5	5	5	That part of the nuclear content other than the chromosomes or the nucleolus.
13	35	9	0,0291	7.19365	16705	oxidoreductase activity, acting on paired donors, with incorporation or reduction of molecular oxygen	0	0	1	1	0	1	0	0	2	2	0	0	2	No definition
13	35	176	0,0339	1.83929	19219	regulation of nucleobase, nucleoside, nucleotide and nucleic acid metabolism	17	20	44	29	12	7	3	5	14	14	17	17	10	Any process that modulates the frequency, rate or extent of the chemical reactions and pathways involving nucleobases, nucleosides, nucleotides and nucleic acids.
13	35	10	0,0357	6.47429	7398	ectoderm development	2	2	0	1	1	0	1	0	1	1	0	0	2	The process whose specific outcome is the progression of the ectoderm over time, from its formation to the mature structure. In animal embryos, the ectoderm is the outer germ layer of the embryo, formed during gastrulation.
13	35	10	0,0357	6.47429	48592	eye morphogenesis	2	1	1	0	2	2	0	0	2	0	0	0	2	The process by which the anatomical structures of the eye are generated and organized. Morphogenesis pertains to the creation of form.
13	35	10	0,0357	6.47429	5201	extracellular matrix structural constituent	1	0	1	0	0	1	4	0	3	3	0	1	2	The action of a molecule that contributes to the structural integrity of the extracellular matrix.
13	35	11	0,0428	5.88571	5179	hormone activity	1	0	0	0	0	3	1	1	1	0	2	1	2	The action characteristic of a hormone, any substance formed in very small amounts in one specialized organ or group of cells and carried (sometimes in the bloodstream) to another organ or group of cells in the same organism, upon which it has a specific regulatory action. The term was originally applied to agents with a stimulatory physiological action in vertebrate animals (as opposed to a chal…
13	35	11	0,0428	5.88571	45944	positive regulation of transcription from RNA polymerase II promoter	0	2	4	2	0	0	0	0	1	2	1	1	2	Any process that activates or increases the frequency, rate or extent of transcription from the RNA polymerase II promoter.
13	35	11	0,0428	5.88571	7498	mesoderm development	1	1	2	2	0	0	1	1	0	1	1	0	2	The process whose specific outcome is the progression of the mesoderm over time, from its formation to the mature structure. The mesoderm is the middle germ layer that develops into muscle, bone, cartilage, blood and connective tissue.
13	35	11	0,0428	5.88571	6800	oxygen and reactive oxygen species metabolism	1	2	5	0	0	1	0	0	0	0	1	1	2	The chemical reactions and pathways involving dioxygen (O2), or any of the reactive oxygen species, e.g. superoxide anions (O2-), hydrogen peroxide (H2O2), and hydroxyl radicals (-OH).
13	35	11	0,0428	5.88571	6979	response to oxidative stress	1	2	5	0	0	1	0	0	0	0	1	1	2	A change in state or activity of a cell or an organism (in terms of movement, secretion, enzyme production, gene expression, etc.) as a result of oxidative stress, a state often resulting from exposure to high levels of reactive oxygen species, e.g. superoxide anions, hydrogen peroxide (H2O2), and hydroxyl radicals.
13	35	11	0,0428	5.88571	15698	inorganic anion transport	1	0	3	1	0	0	4	0	3	2	0	0	2	The directed movement of inorganic anions into, out of, within or between cells. Inorganic anions are atoms or small molecules with a negative charge which do not contain carbon in covalent linkage.
13	35	11	0,0428	5.88571	45165	cell fate commitment	0	0	0	3	2	0	0	0	2	1	1	1	2	The commitment of cells to specific cell fates and their capacity to differentiate into particular kinds of cells. Positional information is established through protein signals that emanate from a localized source within a cell (the initial one-cell zygote) or within a developmental field.
13	35	26	0,0432	3.73516	45941	positive regulation of transcription	0	5	6	5	1	1	0	0	1	3	4	2	3	Any process that activates or increases the frequency, rate or extent of transcription.
13	35	26	0,0432	3.73516	45892	negative regulation of transcription, DNA-dependent	2	1	5	5	1	2	0	2	1	2	2	2	3	Any process that stops, prevents or reduces the frequency, rate or extent of DNA-dependent transcription.
13	35	26	0,0432	3.73516	9888	tissue development	3	3	2	2	1	0	2	1	6	5	1	0	3	The process whose specific outcome is the progression of a tissue over time, from its formation to the mature structure.
13	35	26	0,0432	3.73516	45935	positive regulation of nucleobase, nucleoside, nucleotide and nucleic acid metabolism	0	5	6	5	1	1	0	0	1	3	4	2	3	Any process that activates or increases the frequency, rate or extent of the chemical reactions and pathways involving nucleobases, nucleosides, nucleotides and nucleic acids.
13	35	187	0,0492	1.73109	16787	hydrolase activity	18	41	31	33	20	4	9	13	12	13	19	34	10	Catalysis of the hydrolysis of various bonds, e.g. C-O, C-N, C-C, phosphoric anhydride bonds, etc. Hydrolase is the systematic name for any enzyme of EC class 3.
